# Supplementary material for: Integrative genomic analysis of CREB defines a critical role for transcription factor networks in mediating the fed/fasted switch in liver
Source: BMC Genomics. 2013 May 17;14:337. doi: 10.1186/1471-2164-14-337 (PMC3671974; doi:10.1186/1471-2164-14-337)
Supplement: Additional file 2 — Summary tables of genes bound by CREB and regulated in fasting/re-feeding microarray experiment. [file 1471-2164-14-337-S2.xls]

## Sheet: All_CREB_Bound_Genes
Refseq ID	Gene Symbol	Gene Chr	Gene Start	Gene End	Gene Strand	Proximal CREB Peak Centers
NM_001080809	Cps1	chr1	67056273	67163656	+	chr1:67049797,chr1:67051189
NM_175642	Bai3	chr1	25012021	25774253	-	chr1:25173340
NM_008922	Prim2	chr1	33398356	33614304	-	chr1:33614351
NM_027671	Sntg1	chr1	8352594	9284944	-	chr1:8390643
NM_198932	Pou2f1	chr1	167712148	167839309	-	chr1:167839500
NM_011137	Pou2f1	chr1	167712148	167839309	-	chr1:167839500
NM_145381	Lactb2	chr1	13611113	13645723	-	chr1:13645759
NM_207228	Tsga10	chr1	37699321	37809625	-	chr1:37809616,chr1:37816785
NM_008667	Nab1	chr1	52400394	52444993	-	chr1:52445107,chr1:52446500
NM_176972	Usp37	chr1	74368717	74477493	-	chr1:74439177
NM_021383	Rqcd1	chr1	74439266	74464049	+	chr1:74439177
NM_030184	Armc9	chr1	87985950	88109455	+	chr1:87985882
NM_027456	Armc9	chr1	87985985	88083662	+	chr1:87985882
NM_026250	Gin1	chr1	99600584	99623377	+	chr1:99600504
NM_145519	Farp2	chr1	95342509	95452380	+	chr1:95397635
NM_133821	Phlpp1	chr1	107999415	108221791	+	chr1:107999080
NM_001081011	Srgap2	chr1	133112796	133354907	-	chr1:133354974,chr1:133355386
NM_181750	R3hdm1	chr1	129930851	130065281	+	chr1:129930031
NM_145510	Rabif	chr1	136311070	136324295	+	chr1:136311025,chr1:136311340
NM_013862	Rabgap1l	chr1	162093250	162629615	-	chr1:162210224
NM_025557	Pcp4l1	chr1	173009938	173032943	-	chr1:173041120
NM_146105	Cnst	chr1	181383203	181464148	+	chr1:181383029
NM_008484	Lamb3	chr1	195002717	195044602	+	chr1:195027369
NM_133220	Sgk3	chr1	9783343	9887782	+	chr1:9783385
NM_177547	Sgk3	chr1	9783343	9887782	+	chr1:9783385
NM_026493	Cspp1	chr1	10023431	10121982	+	chr1:10023179
NR_037998	D030040B21Rik	chr1	16642765	16647492	+	chr1:16642177
NM_020604	Jph1	chr1	16980153	17083103	-	chr1:16999329
NM_026604	Fam135a	chr1	23965032	24054616	-	chr1:24054802
NM_028534	Smap1	chr1	23799901	23876564	-	chr1:23876662
NM_026719	Lmbrd1	chr1	24632818	24710848	+	chr1:24632821
NM_133833	Dst	chr1	33956370	34253198	+	chr1:34182510
NM_134448	Dst	chr1	33956370	34253198	+	chr1:34182510
NM_033570	Cnnm4	chr1	36416142	36453322	+	chr1:36416183
NM_015818	Hs6st1	chr1	36012945	36050991	+	chr1:36012857
NM_001126046	Fam178b	chr1	36507241	36627729	-	chr1:36516314,chr1:36635933
NM_201365	Fam178b	chr1	36544519	36627729	-	chr1:36635933
NM_172652	4632411B12Rik	chr1	36280275	36313727	-	chr1:36313769
NM_018872	Tmem131	chr1	36736734	36884073	-	chr1:36884480
NM_019570	Rev1	chr1	37997331	38074208	-	chr1:38074354,chr1:38074637
NM_018775	Tbc1d8	chr1	39316044	39423293	-	chr1:39370175,chr1:39390381
NM_009418	Tpp2	chr1	43878552	43947517	+	chr1:43878455
NM_028599	Wdr75	chr1	45740046	45768159	+	chr1:45739687,chr1:45739966
NM_001113383	Gls	chr1	52129825	52177777	-	chr1:52177933
NM_001081081	Gls	chr1	52107994	52177777	-	chr1:52177933
NM_146108	Hibch	chr1	52789590	52865405	+	chr1:52789507
NM_030025	Ccdc150	chr1	54195227	54313272	+	chr1:54195187
NM_001177867	Sgol2	chr1	57929885	57970443	+	chr1:57940485
NM_023617	Aox3	chr1	58057681	58144998	+	chr1:58057512
NM_028717	Als2	chr1	59107301	59181777	-	chr1:59181915,chr1:59182252
NM_018868	Nop58	chr1	59629551	59656056	+	chr1:59629487
NM_172406	Trak2	chr1	58844995	58918028	-	chr1:58917965
NM_001159948	Als2	chr1	59107301	59181639	-	chr1:59181915,chr1:59182252
NM_001037725	Fam117b	chr1	59857551	59929892	+	chr1:59857510
NM_001199060	Wdr12	chr1	60021413	60043046	-	chr1:60043099
NM_001198571	Abi2	chr1	60354164	60425709	+	chr1:60354148
NM_198127	Abi2	chr1	60354164	60425709	+	chr1:60354148
NM_021312	Wdr12	chr1	60021413	60042453	-	chr1:60043099
NM_173444	Nbeal1	chr1	60125144	60279251	+	chr1:60124882
NM_001199061	Wdr12	chr1	60021413	60042680	-	chr1:60043099
NM_001198570	Abi2	chr1	60354164	60425709	+	chr1:60354148
NM_001037726	Creb1	chr1	64467079	64538824	+	chr1:64467200
NR_038009	2810408I11Rik	chr1	64614144	64624935	-	chr1:64625113
NM_009952	Creb1	chr1	64467079	64538824	+	chr1:64467200
NM_133828	Creb1	chr1	64467079	64538824	+	chr1:64467200
NM_011086	Pikfyve	chr1	65120960	65212972	+	chr1:65113551
NM_010233	Fn1	chr1	71518730	71586379	-	chr1:71586551
NM_175564	Tmem169	chr1	72217580	72236203	+	chr1:72217491
NM_029711	Arpc2	chr1	74169756	74201420	+	chr1:74169623
NM_027884	Tns1	chr1	73843437	74057654	-	chr1:73862627,chr1:74043063
NM_177056	Tmem198	chr1	75362679	75368840	+	chr1:75362689
NM_029342	Nhej1	chr1	74900552	75008434	-	chr1:75007891,chr1:75008407
NM_007936	Epha4	chr1	77250332	77398236	-	chr1:77398276
NM_016716	Cul3	chr1	80145841	80219454	-	chr1:80219974
NM_029777	Rhbdd1	chr1	82195602	82324390	+	chr1:82195616
NM_133975	Trip12	chr1	84600213	84718329	-	chr1:84718495
NM_152915	Dner	chr1	84248863	84575246	-	chr1:84312537
NM_001003948	Pid1	chr1	83915318	84163670	-	chr1:84158195
NM_001110212	Gigyf2	chr1	89158199	89281981	+	chr1:89158139
NM_146112	Gigyf2	chr1	89158168	89281981	+	chr1:89158139
NM_001033291	Usp40	chr1	89776291	89839722	-	chr1:89839738
NM_001198573	Usp40	chr1	89776291	89839722	-	chr1:89839738
NM_178119	Agap1	chr1	91285981	91726453	+	chr1:91285897
NM_001037136	Agap1	chr1	91285981	91726453	+	chr1:91285897
NM_008515	Lrrfip1	chr1	92883849	92959350	+	chr1:92887960
NM_001111311	Lrrfip1	chr1	92883849	92947728	+	chr1:92887960
NM_001111312	Lrrfip1	chr1	92829132	92959350	+	chr1:92887960
NM_080850	Pask	chr1	95139842	95173194	-	chr1:95173267
NM_011796	Capn10	chr1	94764813	94778354	+	chr1:94764799,chr1:94765041
NM_133808	Hdlbp	chr1	95236345	95309214	-	chr1:95275702,chr1:95276112,chr1:95309394
NR_015525	9430060I03Rik	chr1	94763950	94780996	-	chr1:94764799,chr1:94765041
NM_178882	D2hgdh	chr1	95655645	95682580	+	chr1:95655931
NM_025920	Thap4	chr1	95535796	95585244	-	chr1:95585390
NM_001077425	Cntnap5a	chr1	117512683	118408221	+	chr1:118076210
NM_029709	Clasp1	chr1	120216603	120437008	+	chr1:120287030
NM_001081276	Clasp1	chr1	120216603	120437008	+	chr1:120287030
NM_177548	Clasp1	chr1	120216603	120437008	+	chr1:120287030
NM_028787	Slc35f5	chr1	127388561	127423230	+	chr1:127388053
NM_027678	Zranb3	chr1	129781731	129929954	-	chr1:129930031
NM_028399	Ccnt2	chr1	129601709	129632383	+	chr1:129601517
NM_178690	Rab3gap1	chr1	129696318	129771422	+	chr1:129696317
NM_008551	Mapkapk2	chr1	132881249	132925089	-	chr1:132914614,chr1:132921614,chr1:132925378
NM_152895	Kdm5b	chr1	136376588	136449289	+	chr1:136373513,chr1:136376548
NM_153774	Ipo9	chr1	137198725	137246902	-	chr1:137246897
NM_001081307	Ppp1r12b	chr1	136582353	136772351	-	chr1:136772402,chr1:136778984
NM_001159769	Nr5a2	chr1	138659994	138770041	-	chr1:138712525
NM_030676	Nr5a2	chr1	138659994	138776859	-	chr1:138712525
NM_021605	Nek7	chr1	140301124	140436107	-	chr1:140436166
NM_181347	Dennd1b	chr1	140784131	140992451	+	chr1:140912941
NM_001166501	Dennd1b	chr1	140780119	140992451	+	chr1:140912941
NM_133780	Tpr	chr1	152155055	152212152	+	chr1:152154983
NM_026369	Arpc5	chr1	154528759	154537796	+	chr1:154528726
NM_026380	Rgs8	chr1	155415254	155459883	+	chr1:155423751
NM_011273	Xpr1	chr1	157037874	157179662	-	chr1:157179703
NM_008209	Mr1	chr1	156890095	156908998	-	chr1:156909072
NM_001160182	Tor1aip2	chr1	157798253	157815954	+	chr1:157798341,chr1:157803078
NM_023268	Qsox1	chr1	157540372	157575117	-	chr1:157558171
NM_022329	Tor1aip2	chr1	157803078	157815954	+	chr1:157798341,chr1:157803078
NM_172843	Tor1aip2	chr1	157797881	157831075	+	chr1:157798341,chr1:157803078
NM_001160180	Tor1aip2	chr1	157797944	157815954	+	chr1:157798341,chr1:157803078
NM_001160181	Tor1aip2	chr1	157803078	157815954	+	chr1:157798341,chr1:157803078
NM_001024945	Qsox1	chr1	157540372	157575117	-	chr1:157558171
NM_009595	Abl2	chr1	158395463	158486296	+	chr1:158395441
NM_001136104	Abl2	chr1	158395463	158486296	+	chr1:158395441
NM_177644	Rasal2	chr1	158971861	159249272	-	chr1:159249314
NR_027984	2810025M15Rik	chr1	159249028	159256913	+	chr1:159249314
NM_011931	Rfwd2	chr1	161069002	161184257	+	chr1:161068783
NM_027429	Cenpl	chr1	162907568	162923018	+	chr1:162907339
NM_001159930	Cenpl	chr1	162907568	162923018	+	chr1:162907339
NM_001024952	Rc3h1	chr1	162743087	162811653	+	chr1:162742951
NM_172645	AI848100	chr1	163652790	163713338	-	chr1:163713490
NM_028759	Dcaf6	chr1	167166175	167297138	-	chr1:167297298,chr1:167297701
NM_008783	Pbx1	chr1	169956038	170268933	-	chr1:170199342
NM_183355	Pbx1	chr1	169990543	170268933	-	chr1:170199342
NM_001081304	Atf6	chr1	172541131	172704446	-	chr1:172704541
NM_009938	Copa	chr1	173919203	173959007	+	chr1:173919473
NM_019445	Fmn2	chr1	176338499	176659404	+	chr1:176637194
NM_011825	Grem2	chr1	176670459	176758494	-	chr1:176744467
NM_012012	Exo1	chr1	177717452	177748071	+	chr1:177717423
NM_133809	Kmo	chr1	177468867	177497528	+	chr1:177460517,chr1:177462309
NM_029756	Sdccag8	chr1	178651486	178857107	+	chr1:178655724
NM_001081175	Itpkb	chr1	182167150	182260334	+	chr1:182224317
NM_133225	Acbd3	chr1	182562717	182590878	+	chr1:182562708
NM_010145	Ephx1	chr1	182826230	182854170	-	chr1:182846532
NM_175127	Fbxo28	chr1	184149776	184178281	-	chr1:184178315
NM_011794	Bpnt1	chr1	187032946	187058557	+	chr1:187032842
NM_001163754	Rab3gap2	chr1	186904955	186987533	+	chr1:186904886
NM_144880	Ppp2r5a	chr1	193052595	193097656	-	chr1:193097650,chr1:193097949,chr1:193098224
NM_144881	Hhat	chr1	194213551	194471943	-	chr1:194245875,chr1:194313272,chr1:194471434
NM_001177658	Mrpl15	chr1	4763282	4775807	-	chr1:4775822
NR_033530	Mrpl15	chr1	4763282	4775807	-	chr1:4775822
NM_025300	Mrpl15	chr1	4763282	4775807	-	chr1:4775822
NM_008866	Lypla1	chr1	4797973	4836816	+	chr1:4797834
NM_183028	Pcmtd1	chr1	7079000	7163563	+	chr1:7078826,chr1:7079189
NM_173443	Vcpip1	chr1	9708410	9733596	-	chr1:9733735
NM_013715	Cops5	chr1	10010044	10023112	-	chr1:10023179
NM_001102430	Arfgef1	chr1	10122720	10217884	-	chr1:10218211
NM_028173	Tram1	chr1	13549915	13575078	-	chr1:13575213
NM_001011873	Xkr9	chr1	13653984	13686937	+	chr1:13645759
NM_026456	Tceb1	chr1	16627978	16642079	-	chr1:16642177
NM_025773	Ube2w	chr1	16554619	16604500	-	chr1:16604529
NM_026392	Tmem70	chr1	16650404	16663489	+	chr1:16642177
NM_027415	Tmem70	chr1	16650404	16663489	+	chr1:16642177
NR_002688	Gm13363	chr1	30886137	30894256	-	chr1:30894372
NM_011200	Ptp4a1	chr1	30884848	30894301	-	chr1:30894372
NR_033199	1700001G17Rik	chr1	33614369	33615258	+	chr1:33614351
NM_145392	Bag2	chr1	33690029	33702296	-	chr1:33702335
NM_133817	Zfp451	chr1	33706298	33758973	-	chr1:33759070
NM_027159	Ccdc115	chr1	34381215	34384218	-	chr1:34384031,chr1:34384392
NM_178601	Imp4	chr1	34384374	34390293	+	chr1:34384031,chr1:34384392
NM_001160236	Fam168b	chr1	34757764	34787596	-	chr1:34787596,chr1:34794511
NM_001160235	Fam168b	chr1	34757764	34787596	-	chr1:34787596,chr1:34794511
NM_145516	Plekhb2	chr1	34794504	34824131	+	chr1:34787596,chr1:34794511
NM_174997	Fam168b	chr1	34757764	34787596	-	chr1:34787596,chr1:34794511
NM_053186	Cnnm3	chr1	36456421	36472783	+	chr1:36456364
NM_027957	Fam178b	chr1	36507241	36537878	-	chr1:36516314
NM_001039551	Cnnm3	chr1	36456421	36472783	+	chr1:36456364
NM_146107	Actr1b	chr1	36643747	36654471	-	chr1:36654537
NM_009942	Cox5b	chr1	36636032	36637934	+	chr1:36635933
NM_009539	Zap70	chr1	36706406	36727362	+	chr1:36725582
NM_030266	Inpp4a	chr1	37244438	37355279	+	chr1:37244316,chr1:37292050
NM_026123	Unc50	chr1	37374717	37383670	+	chr1:37374701
NM_198006	6330578E17Rik	chr1	37361630	37374649	-	chr1:37374701
NM_027098	Mrpl30	chr1	37835098	37842879	+	chr1:37834987
NM_026913	Mitd1	chr1	37823435	37834957	-	chr1:37834987
NM_001037918	Lipt1	chr1	37816751	37820844	+	chr1:37809616,chr1:37816785
NM_198303	Eif5b	chr1	37942555	38000125	+	chr1:37941882,chr1:37942608
NM_172054	Txndc9	chr1	37928412	37941754	-	chr1:37941882,chr1:37942608
NM_026850	Pdcl3	chr1	38932359	38941782	+	chr1:38932168
NM_053257	Rpl31	chr1	39312396	39316454	+	chr1:39312347
NM_028043	D1Bwg0212e	chr1	39480347	39491423	+	chr1:39480241
NM_133818	AI597479	chr1	43043255	43060492	+	chr1:43043240
NM_001013025	Tgfbrap1	chr1	42991814	43043168	-	chr1:43043240
NM_144558	Bivm	chr1	44064513	44089317	+	chr1:44063456
NM_023645	Kdelc1	chr1	44051091	44063319	-	chr1:44063456
NM_011729	Ercc5	chr1	44092289	44125806	+	chr1:44092435
NM_028696	Obfc2a	chr1	51414032	51422944	-	chr1:51423000
NM_009283	Stat1	chr1	52063982	52106408	+	chr1:52058443
NM_008384	Inpp1	chr1	52733964	52762233	-	chr1:52762373
NM_028091	Osgepl1	chr1	53258207	53268609	+	chr1:53258171
NM_010477	Hspd1	chr1	55022378	55032477	-	chr1:55032649
NM_026424	Coq10b	chr1	54997314	55017247	+	chr1:54997268
NM_031179	Sf3b1	chr1	54929714	54972023	-	chr1:54972030
NM_008303	Hspe1	chr1	55032692	55035862	+	chr1:55032649
NM_001039710	Coq10b	chr1	54997314	55017247	+	chr1:54997268
NM_025283	Mobkl3	chr1	55075789	55099444	+	chr1:55075776
NM_001081181	9430016H08Rik	chr1	57351093	57360504	+	chr1:57351060
NR_037999	4930558J18Rik	chr1	57303767	57322090	-	chr1:57313111,chr1:57322148
NR_004860	1110034B05Rik	chr1	57332789	57351220	-	chr1:57351060
NM_001114102	1110034B05Rik	chr1	57337866	57351220	-	chr1:57351060
NM_028546	1700066M21Rik	chr1	57322165	57329966	+	chr1:57313111,chr1:57322148
NM_001037742	1110034B05Rik	chr1	57332789	57351220	-	chr1:57351060
NM_001159865	Kctd18	chr1	57899646	57914630	-	chr1:57914641
NM_030211	Kctd18	chr1	57904599	57914630	-	chr1:57914641
NR_027630	Kctd18	chr1	57899646	57914070	-	chr1:57914641
NM_001159864	Kctd18	chr1	57899646	57914630	-	chr1:57914641
NM_199007	Sgol2	chr1	57940519	57970823	+	chr1:57940485
NM_025824	Bzw1	chr1	58337681	58351094	+	chr1:58337621
NM_001042634	Clk1	chr1	58356534	58368634	-	chr1:58367708,chr1:58367978,chr1:58368621
NM_008765	Orc2	chr1	58407316	58449465	-	chr1:58449541
NR_027854	Clk1	chr1	58356534	58368634	-	chr1:58367708,chr1:58367978,chr1:58368621
NR_027853	Clk1	chr1	58356534	58368634	-	chr1:58367708,chr1:58367978,chr1:58368621
NM_001025378	Orc2	chr1	58408749	58445962	-	chr1:58449541
NM_025597	Ndufb3	chr1	58531144	58540494	+	chr1:58530897
NM_172513	Fam126b	chr1	58467351	58530879	-	chr1:58530897
NM_207653	Cflar	chr1	58657831	58703428	+	chr1:58657251,chr1:58663912
NM_009805	Cflar	chr1	58657831	58677773	+	chr1:58657251,chr1:58663912
NM_172656	Stradb	chr1	58918116	58939667	+	chr1:58917965
NM_001037812	Als2cr4	chr1	59045142	59064352	-	chr1:59064400
NM_001033449	Als2cr4	chr1	59045138	59064642	-	chr1:59064400
NM_146109	Als2	chr1	59136170	59181777	-	chr1:59181915,chr1:59182252
NM_008057	Fzd7	chr1	59426692	59431501	+	chr1:59426667
NM_009460	Sumo1	chr1	59583979	59615380	-	chr1:59615364
NR_028554	Snord70	chr1	59636503	59636555	+	chr1:59629487
NM_139150	Carf	chr1	60042826	60095580	+	chr1:60043099
NM_001045513	Raph1	chr1	60427730	60511311	-	chr1:60511315
NM_029696	Mdh1b	chr1	63633103	63664594	-	chr1:63664900
NM_172422	Fastkd2	chr1	63664900	63687661	+	chr1:63664900
NM_033563	Klf7	chr1	63969948	64055665	-	chr1:64055943,chr1:64056062
NM_025964	Mettl21a	chr1	64540755	64551444	-	chr1:64551555
NM_001097644	Ccnyl1	chr1	64625620	64659918	+	chr1:64625113
NM_022721	Fzd5	chr1	64664833	64672026	-	chr1:64672193
NM_001042659	Fzd5	chr1	64664833	64672026	-	chr1:64672193
NM_010497	Idh1	chr1	65092891	65113418	-	chr1:65113551
NM_001111320	Idh1	chr1	65092891	65120755	-	chr1:65113551
NM_023523	Pecr	chr1	72192382	72217522	-	chr1:72217491
NM_018817	Smarcal1	chr1	72516457	72569996	+	chr1:72516353
NM_009084	Rpl37a	chr1	72644466	72647018	+	chr1:72644460
NM_001190444	Aamp	chr1	74213047	74217945	-	chr1:74217937
NM_025580	Pnkd	chr1	74218240	74220660	+	chr1:74217937
NM_146110	Aamp	chr1	74213047	74217945	-	chr1:74217937
NM_001039509	Pnkd	chr1	74218240	74286899	+	chr1:74217937
NM_025784	Bcs1l	chr1	74521567	74525650	+	chr1:74520996,chr1:74521500
NM_029888	Zfp142	chr1	74498334	74521235	-	chr1:74520996,chr1:74521500
NM_009518	Wnt10a	chr1	74725225	74737380	+	chr1:74736397
NM_194333	Slc23a3	chr1	75008749	75017098	-	chr1:75025976
NM_029010	Glb1l	chr1	75081384	75093926	-	chr1:75093976
NM_026977	1810031K17Rik	chr1	75018423	75025579	-	chr1:75025976,chr1:75032228
NM_026187	Ankzf1	chr1	75075281	75082533	+	chr1:75075212
NM_170755	Fam134a	chr1	75025996	75031120	+	chr1:75025976
NM_011494	Stk16	chr1	75093976	75098754	+	chr1:75093976
NM_026846	Zfand2b	chr1	75051881	75054772	+	chr1:75051786
NM_001159906	Zfand2b	chr1	75051792	75054772	+	chr1:75051786
NM_001159905	Zfand2b	chr1	75051792	75054772	+	chr1:75051786
NM_001003917	Atg9a	chr1	75064012	75075070	-	chr1:75075212
NM_016878	Dnpep	chr1	75191712	75200165	-	chr1:75200630,chr1:75200998
NM_020266	Dnajb2	chr1	75119570	75128838	+	chr1:75119453
NM_178055	Dnajb2	chr1	75119570	75128838	+	chr1:75119453
NM_001110831	Dnpep	chr1	75191712	75200785	-	chr1:75200630,chr1:75200998
NM_001159885	Dnajb2	chr1	75119849	75128838	+	chr1:75119453
NM_001159884	Dnajb2	chr1	75119570	75128838	+	chr1:75119453
NM_001159883	Dnajb2	chr1	75119570	75128838	+	chr1:75119453
NM_001001566	Chpf	chr1	75357718	75362619	-	chr1:75362689
NM_001001565	Chpf	chr1	75357718	75362619	-	chr1:75362689
NM_026713	Mogat1	chr1	78394206	78421321	+	chr1:78420788
NM_028817	Acsl3	chr1	78536848	78586766	+	chr1:78528946,chr1:78536911
NM_001136226	Utp14b	chr1	78537463	78546624	+	chr1:78528946,chr1:78536911
NM_001136222	Acsl3	chr1	78536848	78586766	+	chr1:78528946,chr1:78536911
NM_001033606	Acsl3	chr1	78536848	78586766	+	chr1:78528946,chr1:78536911
NM_001001981	Utp14b	chr1	78536848	78546624	+	chr1:78528946,chr1:78536911
NM_009129	Scg2	chr1	79313692	79319114	-	chr1:79319095
NM_001111279	Wdfy1	chr1	79581285	79640793	-	chr1:79640790
NM_027057	Wdfy1	chr1	79605426	79640793	-	chr1:79640790
NM_029409	Mff	chr1	82603941	82631413	+	chr1:82604209
NM_025386	Fbxo36	chr1	84718865	84779511	+	chr1:84718495
NM_133781	Cab39	chr1	87624617	87682748	+	chr1:87624603
NR_002851	Snord82	chr1	88187430	88187498	-	chr1:88190709
NR_015507	C130036L24Rik	chr1	88190744	88199135	+	chr1:88190709
NM_010880	Ncl	chr1	88175889	88190626	-	chr1:88190709
NR_028478	Snora75	chr1	88182340	88182456	-	chr1:88190709
NM_008801	Pde6d	chr1	88374185	88413672	-	chr1:88418269
NM_172974	Cops7b	chr1	88418270	88437671	+	chr1:88418269
NM_023314	Eif4e2	chr1	89045084	89071659	+	chr1:89045053
NM_001039169	Eif4e2	chr1	89045109	89060029	+	chr1:89045053
NM_001039170	Eif4e2	chr1	89045084	89060029	+	chr1:89045053
NM_029846	Atg16l1	chr1	89587241	89623593	+	chr1:89587121
NM_198652	Hjurp	chr1	90090029	90108750	-	chr1:90108791
NM_133805	Cops8	chr1	92433828	92443745	+	chr1:92433849
NM_026454	Ube2f	chr1	93080724	93116431	+	chr1:93080661
NM_023343	Ilkap	chr1	93206236	93229189	-	chr1:93229233
NM_023046	Asb1	chr1	93371485	93389996	+	chr1:93370798,chr1:93371131
NM_028718	Traf3ip1	chr1	93325073	93359711	+	chr1:93325004
NM_001039126	Asb1	chr1	93370970	93389996	+	chr1:93370798,chr1:93371131
NM_024197	Ndufa10	chr1	94270121	94304164	-	chr1:94304221
NM_016702	Agxt	chr1	94965681	94975827	+	chr1:94958863,chr1:94965712
NM_178051	Mterfd2	chr1	95129616	95136276	-	chr1:95136328
NM_023200	Ppp1r7	chr1	95174050	95198024	+	chr1:95173267
NM_001159719	Sept2	chr1	95309466	95340136	+	chr1:95309394
NM_010891	Sept2	chr1	95309398	95340136	+	chr1:95309394
NM_001159718	Sept2	chr1	95309398	95340136	+	chr1:95309394
NM_001159717	Sept2	chr1	95309398	95340136	+	chr1:95309394
NM_016778	Bok	chr1	95516099	95526168	+	chr1:95518733
NM_021537	Stk25	chr1	95451156	95466133	-	chr1:95466329
NM_001105667	Dtymk	chr1	95622981	95632340	-	chr1:95632376,chr1:95634660
NM_025454	Ing5	chr1	95634370	95652506	+	chr1:95632376,chr1:95634660
NM_174874	Atg4b	chr1	95585438	95619935	+	chr1:95585390
NM_023136	Dtymk	chr1	95630900	95632340	-	chr1:95632376,chr1:95634660
NM_026321	Fam174a	chr1	97144033	97165690	+	chr1:97143977
NM_173760	Ppip5k2	chr1	99536451	99600498	-	chr1:99600504
NM_001122675	Zcchc2	chr1	107817952	107861624	+	chr1:107817877
NM_001122676	Zcchc2	chr1	107817952	107861624	+	chr1:107817877
NM_009190	Vps4b	chr1	108598334	108624272	-	chr1:108624245
NM_027534	Kdsr	chr1	108547956	108587289	-	chr1:108587372
NM_011650	Tsn	chr1	120126063	120138678	-	chr1:120138747
NM_026472	Mki67ip	chr1	120149388	120161377	+	chr1:120149374
NR_027901	2900060B14Rik	chr1	120286214	120286811	-	chr1:120287030
NM_023755	Tcfcp2l1	chr1	120455490	120512714	+	chr1:120509713
NM_175106	Tmem177	chr1	121735447	121740714	-	chr1:121740667
NM_133748	Insig2	chr1	123131898	123155308	-	chr1:123155619
NM_178082	Insig2	chr1	123133067	123160126	-	chr1:123155619
NM_025860	Ddx18	chr1	123381382	123395526	-	chr1:123395588
NM_023735	Actr3	chr1	127220451	127263036	-	chr1:127263239,chr1:127263373
NM_001033041	Acmsd	chr1	129556958	129595110	+	chr1:129578388
NM_026390	Ubxn4	chr1	130071726	130106923	+	chr1:130071672,chr1:130072026
NM_001162415	Pfkfb2	chr1	132516588	132556799	-	chr1:132543433
NM_178691	Yod1	chr1	132544872	132549603	+	chr1:132543433
NM_001162416	Pfkfb2	chr1	132524562	132542122	-	chr1:132543433
NM_008825	Pfkfb2	chr1	132519801	132543367	-	chr1:132543433
NR_027859	Pfkfb2	chr1	132516588	132543367	-	chr1:132543433
NM_010709	Eif2d	chr1	132980752	132999780	+	chr1:132980722
NM_001136070	Eif2d	chr1	132980752	133001017	+	chr1:132980722
NM_175382	Fam72a	chr1	133355534	133367418	+	chr1:133354974,chr1:133355386
NM_173865	Slc41a1	chr1	133655557	133676407	+	chr1:133655402
NM_175294	Nucks1	chr1	133738003	133763866	+	chr1:133737937
NM_144875	Rab7l1	chr1	133694822	133700431	+	chr1:133694741
NM_001145804	Nucks1	chr1	133738003	133763866	+	chr1:133737937
NM_007923	Elk4	chr1	133835150	133853230	+	chr1:133835114
NM_028778	Nuak2	chr1	134143670	134161034	+	chr1:134143635
NM_001195025	Nuak2	chr1	134143670	134161034	+	chr1:134143635
NM_172516	Dstyk	chr1	134244998	134294505	+	chr1:134245026
NM_133819	Ppp1r15b	chr1	134958711	134967346	+	chr1:134948985,chr1:134958792
NM_182930	Plekha6	chr1	135073642	135130981	+	chr1:135083168
NM_001160268	Plekha6	chr1	135073642	135130981	+	chr1:135083168
NM_031192	Ren1	chr1	135178219	135187865	+	chr1:135175364
NM_175443	Etnk2	chr1	135191117	135207864	+	chr1:135190993,chr1:135191152,chr1:135199854
NM_031193	Ren2	chr1	135178111	135187869	+	chr1:135175364
NM_144530	Zc3h11a	chr1	135447416	135488926	-	chr1:135488978
NM_009227	Snrpe	chr1	135431416	135437826	-	chr1:135437881
NM_001166552	Zbed6	chr1	135483424	135488431	-	chr1:135488978
NM_007570	Btg2	chr1	135891275	135895566	-	chr1:135895732
NM_020588	Tmem183a	chr1	136162507	136178410	-	chr1:136178448
NM_001042485	Tmem183a	chr1	136162507	136178410	-	chr1:136178448
NM_153128	Klhl12	chr1	136271965	136307284	+	chr1:136271915
NM_028320	Adipor1	chr1	136231877	136248752	+	chr1:136231847
NM_026024	Ube2t	chr1	136778987	136790548	+	chr1:136772402,chr1:136778984
NM_001159624	Rnpep	chr1	137079110	137100495	-	chr1:137100474
NM_145417	Rnpep	chr1	137079110	137100495	-	chr1:137100474
NM_011590	Timm17a	chr1	137117945	137130148	-	chr1:137130278
NM_001039472	Kif21b	chr1	137947811	137994425	+	chr1:137956543
NM_026500	Ddx59	chr1	138231681	138256631	+	chr1:138231666,chr1:138231948
NR_024328	9230116N13Rik	chr1	138228326	138231930	-	chr1:138231666,chr1:138231948
NM_001081258	Kif14	chr1	138284368	138347922	+	chr1:138282720
NM_001160251	Zfp281	chr1	138441311	138446802	+	chr1:138445933
NM_177643	Zfp281	chr1	138441311	138446802	+	chr1:138445933
NM_145991	Cdc73	chr1	145369716	145464902	-	chr1:145465150
NM_013835	Trove2	chr1	145513008	145539269	-	chr1:145539460
NM_019562	Uchl5	chr1	145539495	145569684	+	chr1:145539460
NM_001159866	Uchl5	chr1	145539495	145569684	+	chr1:145539460
NM_009061	Rgs2	chr1	145761555	145766367	-	chr1:145766578
NM_145511	BC003331	chr1	152123528	152155273	-	chr1:152154983
NM_001077237	BC003331	chr1	152123528	152155273	-	chr1:152154983
NM_025819	1200016B10Rik	chr1	153129916	153190653	-	chr1:153190846
NM_026876	1190005F20Rik	chr1	153190865	153220400	+	chr1:153190846
NM_054102	Ivns1abp	chr1	153106715	153126663	+	chr1:153106701,chr1:153107518
NM_001039511	Ivns1abp	chr1	153106715	153119016	+	chr1:153106701,chr1:153107518
NM_001039512	Ivns1abp	chr1	153106715	153126663	+	chr1:153106701,chr1:153107518
NM_011277	Rnf2	chr1	153231623	153263041	-	chr1:153263196
NM_001160256	Smg7	chr1	154599213	154664864	-	chr1:154665428,chr1:154666919
NM_001005507	Smg7	chr1	154599213	154664864	-	chr1:154665428,chr1:154666919
NM_021433	Stx6	chr1	156920920	156965735	+	chr1:156920815
NM_001160018	Tor1aip1	chr1	157766817	157798698	-	chr1:157798341,chr1:157803078
NM_001160019	Tor1aip1	chr1	157766817	157797035	-	chr1:157798341,chr1:157803078
NM_144791	Tor1aip1	chr1	157766817	157798698	-	chr1:157798341,chr1:157803078
NM_001162896	4930523C07Rik	chr1	161881056	161915261	+	chr1:161881027
NR_028111	4930523C07Rik	chr1	161881056	161909459	+	chr1:161881027
NM_009786	Cacybp	chr1	162039043	162049569	-	chr1:162049671
NM_173424	Zbtb37	chr1	162854432	162870936	-	chr1:162871795
NM_080844	Serpinc1	chr1	162815282	162839689	+	chr1:162824065
NM_172644	Dars2	chr1	162877289	162907309	-	chr1:162907339
NR_002840	Gas5	chr1	162871842	162875214	+	chr1:162871795
NR_028543	Snord47	chr1	162874768	162874833	+	chr1:162871795
NM_007453	Prdx6	chr1	163076788	163087843	-	chr1:163087808
NM_001081290	Prrc2c	chr1	164508459	164577231	-	chr1:164577236
NM_054087	Slc19a2	chr1	166085729	166102043	+	chr1:166085484
NM_009721	Atp1b1	chr1	166273941	166295030	-	chr1:166291567
NM_145513	Tiprl	chr1	167048960	167073633	-	chr1:167073777
NM_145512	Sft2d2	chr1	167011017	167031108	-	chr1:167031460
NM_027430	Brp44	chr1	167297882	167317889	+	chr1:167297298,chr1:167297701
NM_001083897	Mpzl1	chr1	167428855	167471216	-	chr1:167431796
NM_001001880	Mpzl1	chr1	167428855	167471216	-	chr1:167431796
NM_011804	Creg1	chr1	167600454	167611979	+	chr1:167600423
NM_175170	Pogk	chr1	168230288	168246503	-	chr1:168246553
NM_001142948	Pogk	chr1	168230288	168246503	-	chr1:168246553
NM_019993	Aldh9a1	chr1	169186665	169205205	+	chr1:169186564
NM_001039483	Tmco1	chr1	169145344	169170653	+	chr1:169145336
NM_023284	Nuf2	chr1	171334608	171368139	-	chr1:171368218
NM_010476	Hsd17b7	chr1	171786211	171805880	-	chr1:171805907
NM_133806	Uap1	chr1	171978677	172011621	-	chr1:172011665
NM_025321	Sdhc	chr1	172965832	172987278	-	chr1:172987300
NM_001081275	1700009P17Rik	chr1	172958335	172963642	+	chr1:172950783
NM_008623	Mpz	chr1	172987387	172997798	+	chr1:172987300
NM_013919	Usp21	chr1	173118627	173124636	-	chr1:173131080
NM_020579	B4galt3	chr1	173107002	173113570	+	chr1:173107004
NM_009803	Nr1i3	chr1	173050644	173055519	+	chr1:173041120
NM_008911	Ppox	chr1	173113666	173117861	-	chr1:173117972
NM_153064	Ndufs2	chr1	173071534	173083787	-	chr1:173092888
NM_172845	Adamts4	chr1	173087096	173096597	+	chr1:173092888
NM_025388	Ufc1	chr1	173125238	173131657	-	chr1:173131080
NM_012049	Nit1	chr1	173178911	173182320	-	chr1:173182353
NM_001164525	Tstd1	chr1	173255707	173257027	+	chr1:173247966
NM_009480	Usf1	chr1	173248355	173255417	+	chr1:173247966
NM_011070	Pfdn2	chr1	173182373	173194845	+	chr1:173182353
NR_033728	Nit1	chr1	173178911	173182320	-	chr1:173182353
NM_019484	Refbp2	chr1	173340152	173341425	+	chr1:173340776
NM_021607	Ncstn	chr1	173902688	173919424	-	chr1:173919473
NM_153555	Dcaf8	chr1	173984689	174033068	+	chr1:173984760
NM_001159525	Pex19	chr1	173963429	173973172	+	chr1:173963402
NM_023041	Pex19	chr1	173963429	173973172	+	chr1:173963402
NM_026234	Pigm	chr1	174213205	174220774	+	chr1:174213025
NM_026725	Dusp23	chr1	174467443	174469649	-	chr1:174469682
NM_007768	Crp	chr1	174534730	174536641	+	chr1:174534633
NM_053199	Cadm3	chr1	175170928	175204370	-	chr1:175198542
NM_010209	Fh1	chr1	177438058	177462310	-	chr1:177439036,chr1:177444826,chr1:177460517,chr1:177462309
NM_013915	Zfp238	chr1	179282495	179287439	+	chr1:179278707
NM_001012330	Zfp238	chr1	179281335	179287439	+	chr1:179278707
NM_024282	Pppde1	chr1	180024091	180089272	+	chr1:180025277
NM_016805	Hnrnpu	chr1	180164974	180174459	-	chr1:180173252,chr1:180174439
NM_025511	Fam36a	chr1	180155827	180159368	+	chr1:180155126,chr1:180155463
NM_026626	Efcab2	chr1	180242555	180319924	+	chr1:180242382
NM_008249	Tfb2m	chr1	181364730	181382942	-	chr1:181383029
NM_026375	Ahctf1	chr1	181581578	181640690	-	chr1:181640351
NM_023341	Adck3	chr1	182001912	182032695	-	chr1:182032697,chr1:182032811
NM_001163290	Adck3	chr1	182001912	182030160	-	chr1:182032697,chr1:182032811
NM_011183	Psen2	chr1	182063678	182082625	-	chr1:182086897
NM_001128605	Psen2	chr1	182063678	182092975	-	chr1:182086897,chr1:182093021
NM_145943	BC031781	chr1	182687825	182704788	+	chr1:182687783
NM_145514	Wdr26	chr1	183009902	183048653	-	chr1:183048680
NM_133815	Lbr	chr1	183651990	183679076	-	chr1:183679139
NM_012058	Srp9	chr1	183961411	183969090	+	chr1:183961399,chr1:183961919
NM_007853	Degs1	chr1	184112444	184119434	-	chr1:184119474
NM_009794	Capn2	chr1	184303933	184354158	-	chr1:184354248
NM_022019	Dusp10	chr1	185735716	185776892	+	chr1:185735635
NM_028516	1700056E22Rik	chr1	185734287	185735254	-	chr1:185735635
NM_198653	Iars2	chr1	186987449	187030189	-	chr1:187032842
NM_029735	Eprs	chr1	187063882	187129143	+	chr1:187063751
NM_146106	Lyplal1	chr1	187788519	187818098	-	chr1:187818099
NM_172650	Kctd3	chr1	190671885	190708628	-	chr1:190708659
NM_026796	Smyd2	chr1	191581279	191623076	-	chr1:191623128
NM_008937	Prox1	chr1	191822565	191871468	-	chr1:191823300,chr1:191871526
NM_001163422	Tatdn3	chr1	192746446	192763547	-	chr1:192763568
NM_001163421	Tatdn3	chr1	192746446	192763547	-	chr1:192763568
NM_026895	Tatdn3	chr1	192746446	192763547	-	chr1:192763568
NM_198654	Nsl1	chr1	192763635	192785171	+	chr1:192763568
NM_007498	Atf3	chr1	192870911	192883948	-	chr1:192883075,chr1:192884195
NM_029766	Dtl	chr1	193237979	193276149	-	chr1:193276177
NM_178632	Ints7	chr1	193276348	193322306	+	chr1:193276177
NM_010892	Nek2	chr1	193522087	193533664	+	chr1:193521971
NM_009579	Slc30a1	chr1	193607395	193613862	+	chr1:193607300
NR_030669	1700034H15Rik	chr1	193594687	193608142	-	chr1:193607300
NM_145415	Diexf	chr1	194805126	194830975	-	chr1:194831014
NM_001160360	A130010J15Rik	chr1	194874192	194878555	+	chr1:194874265
NM_001160359	A130010J15Rik	chr1	194874300	194878555	+	chr1:194874265
NM_181048	A130010J15Rik	chr1	194874300	194878555	+	chr1:194874265
NR_015566	A330023F24Rik	chr1	196718122	196738631	+	chr1:196717671,chr1:196719009
NR_033564	C030002c11rik	chr1	196656482	196677683	-	chr1:196677107
NM_001001178	Ccdc148	chr2	58637091	58961466	-	chr2:58961154,chr2:58962721
NM_001029983	Man1b1	chr2	25154751	25174222	+	chr2:25154609
NM_029455	4930525F21Rik	chr2	125675068	125837692	-	chr2:125839358,chr2:125843619
NM_029790	Mettl15	chr2	108893138	109079129	-	chr2:109081588
NM_010902	Nfe2l2	chr2	75476357	75505480	-	chr2:75504339
NM_177343	Camk1d	chr2	5210728	5631936	-	chr2:5591338
NM_001080548	Usp6nl	chr2	6240028	6361092	+	chr2:6251477
NM_172475	Frmd4a	chr2	4070134	4531309	+	chr2:4072098
NM_008845	Pip4k2a	chr2	18760009	18915875	-	chr2:18916047
NM_010236	Fpgs	chr2	32504617	32516184	-	chr2:32516189
NM_173180	Pmpca	chr2	26211356	26219130	+	chr2:26211361
NM_028921	Ttll11	chr2	35573249	35801633	-	chr2:35679111,chr2:35801831
NM_146122	Dennd1a	chr2	37620998	38109393	-	chr2:38109328
NM_145522	Rabepk	chr2	34600674	34621800	-	chr2:34624317
NM_029774	Ttll11	chr2	35573249	35801633	-	chr2:35679111,chr2:35801831
NM_177025	Cobll1	chr2	64889177	65039465	-	chr2:65021611,chr2:65039327
NM_027225	Cobll1	chr2	64889177	65039465	-	chr2:65021611,chr2:65039327
NM_001001182	Baz2b	chr2	59700201	59926579	-	chr2:59862960,chr2:59891376,chr2:59925261,chr2:59926613
NM_178723	Zfp385b	chr2	77211470	77617655	-	chr2:77319807
NM_175123	1110051M20Rik	chr2	91078666	91245481	-	chr2:91245589
NM_181589	Ckap2l	chr2	128959651	128988653	-	chr2:128988795
NM_024281	Rrbp1	chr2	143638835	143702704	-	chr2:143701974
NM_172860	Cbfa2t2	chr2	154127924	154230797	+	chr2:154127771
NM_144786	Ggt7	chr2	155181820	155206287	-	chr2:155209341
NM_009823	Cbfa2t2	chr2	154127924	154230797	+	chr2:154127771
NR_033505	Gm14164	chr2	152037109	152066763	+	chr2:152035506,chr2:152055023
NM_021280	Plcg1	chr2	160422750	160467201	+	chr2:160422656
NM_153065	Ddx27	chr2	166706517	166726150	+	chr2:166706450
NM_025626	Fam107b	chr2	3630729	3699406	+	chr2:3630711
NM_015765	Hspa14	chr2	3406125	3430086	-	chr2:3430304
NM_010726	Phyh	chr2	4836267	4856015	+	chr2:4836269,chr2:4839862
NM_181848	Optn	chr2	4937913	4981210	-	chr2:4953891,chr2:4981287
NM_001081132	Upf2	chr2	5868740	5973975	+	chr2:5860229,chr2:5868670
NM_016918	Nudt5	chr2	5762305	5786008	+	chr2:5762198
NM_001177753	Pfkfb3	chr2	11389285	11419943	-	chr2:11419959
NM_001177752	Pfkfb3	chr2	11389285	11419943	-	chr2:11419959
NM_001177754	Pfkfb3	chr2	11389285	11419943	-	chr2:11419959
NM_133232	Pfkfb3	chr2	11389285	11419943	-	chr2:11419959
NM_001177755	Pfkfb3	chr2	11389285	11419943	-	chr2:11419959
NM_001177758	Pfkfb3	chr2	11389285	11471782	-	chr2:11419959,chr2:11453509,chr2:11471830
NM_001177757	Pfkfb3	chr2	11389285	11419943	-	chr2:11419959
NM_001177756	Pfkfb3	chr2	11389285	11419943	-	chr2:11419959
NM_015792	Fbxo18	chr2	11660425	11695380	-	chr2:11695417,chr2:11695527
NM_008961	Pter	chr2	12841893	12921306	+	chr2:12841888
NM_001165941	Nsun6	chr2	14912886	14972626	-	chr2:14967070,chr2:14972956
NM_001165943	Nsun6	chr2	14912886	14972626	-	chr2:14967070,chr2:14972956
NM_028950	Nsun6	chr2	14912886	14967066	-	chr2:14967070,chr2:14972956
NM_026162	Plxdc2	chr2	16274075	16669869	+	chr2:16600862
NM_001190817	Dnajc1	chr2	18124087	18310584	-	chr2:18310576
NM_010804	Mllt10	chr2	17973024	18130144	+	chr2:17974811,chr2:17982320,chr2:17982928
NM_007869	Dnajc1	chr2	18131506	18310584	-	chr2:18310576
NM_001128084	Arhgap21	chr2	20765673	20885475	-	chr2:20887414
NM_001177631	Etl4	chr2	20437266	20728289	+	chr2:20437336
NM_001081006	Etl4	chr2	20207666	20728289	+	chr2:20437336
NM_001081364	Arhgap21	chr2	20765673	20885475	-	chr2:20887414
NM_178059	Etl4	chr2	20427800	20728289	+	chr2:20437336
NM_029895	Etl4	chr2	20427800	20728289	+	chr2:20437336
NM_001177630	Etl4	chr2	20437266	20728289	+	chr2:20437336
NM_027728	Enkur	chr2	21098484	21123119	-	chr2:21123447
NM_028093	Entpd8	chr2	24902331	24907728	+	chr2:24901118
NM_026021	Zmynd19	chr2	24771810	24781422	+	chr2:24771644
NM_133835	Ubac1	chr2	25818966	25843769	-	chr2:25843762
NM_013678	Surf2	chr2	26738429	26742179	+	chr2:26732694,chr2:26738284
NM_009500	Vav2	chr2	27085643	27248834	-	chr2:27133087
NM_011305	Rxra	chr2	27499209	27585328	+	chr2:27536367
NM_001033874	Ak8	chr2	28522169	28635174	+	chr2:28522139
NM_198033	Setx	chr2	28947000	29004480	+	chr2:28946993
NM_001033294	Ddx31	chr2	28662414	28727583	+	chr2:28662350
NM_026896	Med27	chr2	29168844	29346797	+	chr2:29168797
NM_001166705	1700101E01Rik	chr2	28777490	28877075	-	chr2:28882152
NM_001113213	Odf2	chr2	29711728	29753755	+	chr2:29711689
NM_172404	Ccbl1	chr2	30007139	30027708	-	chr2:30027860
NM_198304	Nup188	chr2	30108441	30166271	+	chr2:30108370
NM_001177659	Odf2	chr2	29711728	29753754	+	chr2:29711689
NM_023871	Set	chr2	29884004	29894586	+	chr2:29888225
NM_007494	Ass1	chr2	31292278	31342679	+	chr2:31282473,chr2:31293221
NR_002687	Gm5424	chr2	31292316	31342638	+	chr2:31282473,chr2:31293221
NM_144885	BC005624	chr2	30794841	30803950	-	chr2:30803946,chr2:30804321
NM_153560	Fam102a	chr2	32357367	32391759	+	chr2:32357671
NM_001080968	Golga2	chr2	32110261	32129930	+	chr2:32110275
NM_172661	Prrc2b	chr2	31973156	32056545	+	chr2:31990059
NM_146118	Slc25a25	chr2	32236496	32273479	-	chr2:32245621,chr2:32246216,chr2:32273539
NM_001164357	Slc25a25	chr2	32236496	32273479	-	chr2:32245621,chr2:32246216,chr2:32273539
NM_172268	Nup214	chr2	31796458	31875984	+	chr2:31796425
NM_133852	Golga2	chr2	32110261	32129930	+	chr2:32110275
NM_001159634	Prrc2b	chr2	31973156	32056545	+	chr2:31990059
NM_001112703	Abl1	chr2	31510564	31626236	+	chr2:31510251
NM_001164358	Slc25a25	chr2	32236496	32253160	-	chr2:32245621,chr2:32246216
NM_175211	Ralgps1	chr2	32958981	33193487	-	chr2:33193464
NM_009295	Stxbp1	chr2	32609615	32669241	-	chr2:32669357
NM_178888	Garnl3	chr2	32808374	32909213	-	chr2:32840248
NM_001113569	Stxbp1	chr2	32609615	32669246	-	chr2:32669357
NM_199302	Lrsam1	chr2	32747228	32783260	-	chr2:32788928
NM_028716	Phf19	chr2	34715763	34735985	-	chr2:34727282
NM_001114125	Dab2ip	chr2	35380466	35553003	+	chr2:35432560
NM_010264	Nr6a1	chr2	38545383	38748470	-	chr2:38748434
NM_178778	Scai	chr2	38888223	39012739	-	chr2:39012886
NM_008449	Kif5c	chr2	49441322	49596787	+	chr2:49441270
NM_175238	Rif1	chr2	51894845	51944390	+	chr2:51895381
NM_010274	Gpd2	chr2	57053767	57186105	+	chr2:57053765
NM_001145820	Gpd2	chr2	57053063	57186105	+	chr2:57053765
NM_026361	Pkp4	chr2	58961688	59156044	+	chr2:58961154,chr2:58962721
NM_175464	Pkp4	chr2	58961688	59156044	+	chr2:58961154,chr2:58962721
NM_001141931	Rbms1	chr2	60552791	60682277	-	chr2:60598429
NM_020296	Rbms1	chr2	60552791	60764043	-	chr2:60598429
NM_020575	March7	chr2	60010774	60049224	+	chr2:60010694
NM_001141932	Rbms1	chr2	60552791	60682277	-	chr2:60598429
NM_016719	Grb14	chr2	64713319	64823605	-	chr2:64774849
NM_181547	Nostrin	chr2	68936638	68990166	+	chr2:68936621
NM_028284	Bbs5	chr2	69448093	69468408	+	chr2:69448013
NM_172665	Pdk1	chr2	71674110	71704696	+	chr2:71674094
NM_030091	Ola1	chr2	72938365	73015286	-	chr2:73015281
NM_001018042	Sp3	chr2	72737269	72781285	-	chr2:72779863,chr2:72781420
NM_025942	Ola1	chr2	72893639	73015286	-	chr2:73015281
NM_029022	Scrn3	chr2	73113490	73138646	+	chr2:73113477
NM_001098425	Sp3	chr2	72737269	72780120	-	chr2:72779863,chr2:72781420
NM_009715	Atf2	chr2	73617360	73693467	-	chr2:73693482
NM_001025093	Atf2	chr2	73617360	73693467	-	chr2:73693482
NM_001113399	Zfp385b	chr2	77211470	77504111	-	chr2:77319807
NM_001048176	Cerkl	chr2	79133329	79229827	-	chr2:79169759
NM_001085448	Ctnnd1	chr2	84401619	84451579	-	chr2:84451586
NM_145526	P2rx3	chr2	84797390	84836673	-	chr2:84837993
NM_001085449	Ctnnd1	chr2	84401619	84451579	-	chr2:84451586
NM_001085450	Ctnnd1	chr2	84401619	84451579	-	chr2:84451586
NM_007615	Ctnnd1	chr2	84401619	84451579	-	chr2:84451586
NM_001085453	Ctnnd1	chr2	84401619	84451349	-	chr2:84451586
NM_018828	Fnbp4	chr2	90546208	90581859	+	chr2:90546306
NM_145528	Atg13	chr2	91475463	91511415	-	chr2:91511667
NM_138306	Dgkz	chr2	91733660	91764402	-	chr2:91764599
NM_001177536	Prdm11	chr2	92775745	92846983	-	chr2:92846476
NM_010163	Ext2	chr2	93496469	93623407	-	chr2:93623433
NM_019657	Hsd17b12	chr2	93833535	93958748	-	chr2:93958800
NM_178886	Ldlrad3	chr2	101751039	101987216	-	chr2:101987190
NM_153126	Nat10	chr2	103522097	103562089	-	chr2:103562120
NM_145529	Cstf3	chr2	104391322	104466264	+	chr2:104391170
NM_001123327	Qser1	chr2	104555635	104617535	-	chr2:104617922
NM_001159638	0610012H03Rik	chr2	105025180	105180699	+	chr2:105025141
NM_028747	0610012H03Rik	chr2	105025180	105180699	+	chr2:105025141
NM_023876	Elp4	chr2	105500947	105705339	-	chr2:105705412
NR_033473	Gm13939	chr2	109703234	109714158	-	chr2:109705237
NM_013719	Eif2ak4	chr2	118080057	118166674	+	chr2:118079979
NM_001177806	Eif2ak4	chr2	118080552	118166674	+	chr2:118079979
NM_138313	Bmf	chr2	118220197	118241119	-	chr2:118239119,chr2:118241129
NM_019769	1500003O03Rik	chr2	119239147	119278463	+	chr2:119239106
NM_030112	Rtf1	chr2	119366508	119426847	+	chr2:119366373
NM_139139	Dnajc17	chr2	118863947	118900236	-	chr2:118900333
NM_026574	Ino80	chr2	119064483	119169070	-	chr2:119169408
NM_133838	Ehd4	chr2	119780927	119846016	-	chr2:119846081
NM_080788	Ttbk2	chr2	120424257	120542025	-	chr2:120542094
NM_001024857	Ttbk2	chr2	120424257	120541859	-	chr2:120542094
NM_001024856	Ttbk2	chr2	120424257	120541859	-	chr2:120542094
NM_007952	Pdia3	chr2	121105342	121130127	+	chr2:121105308
NM_145531	Spg11	chr2	121744967	121809827	-	chr2:121809863
NR_027919	Bambi-ps1	chr2	122158023	122159238	-	chr2:122159323
NM_177608	Secisbp2l	chr2	125428426	125474311	-	chr2:125474199
NM_007993	Fbn1	chr2	124992034	125197879	-	chr2:125162184
NM_175154	Galk2	chr2	125550658	125675739	+	chr2:125550533
NM_010249	Gabpb1	chr2	126330461	126366927	-	chr2:126366977
NM_001164325	Trpm7	chr2	126482998	126567702	-	chr2:126567697
NM_021450	Trpm7	chr2	126482998	126567702	-	chr2:126567697
NM_175550	Ap4e1	chr2	126700151	126761255	+	chr2:126700141
NM_207669	Gabpb1	chr2	126320353	126366928	-	chr2:126366977
NM_028141	Zfp661	chr2	127266973	127276118	-	chr2:127276217
NM_001111029	Zfp661	chr2	127266975	127276118	-	chr2:127276217
NM_080562	Ubox5	chr2	130281442	130321427	-	chr2:130321495
NM_009730	Atrn	chr2	130597936	130721767	+	chr2:130597891
NM_008980	Ptpra	chr2	130141718	130245741	+	chr2:130141707
NM_001163688	Ptpra	chr2	130141718	130245741	+	chr2:130141707
NM_138651	Cds2	chr2	131954697	132003482	+	chr2:131944711
NM_001042672	Gpcpd1	chr2	132224165	132269689	-	chr2:132269699
NM_028802	Gpcpd1	chr2	132220523	132269689	-	chr2:132269699
NM_001042671	Gpcpd1	chr2	132220523	132269689	-	chr2:132269699
NM_028637	1110034G24Rik	chr2	132381723	132442495	+	chr2:132390027
NM_025676	Mcm8	chr2	132507775	132535629	+	chr2:132507606
NM_001145830	Plcb1	chr2	134477604	135166699	+	chr2:135072580
NM_019677	Plcb1	chr2	134477604	135166699	+	chr2:135072580
NM_028834	2210009G21Rik	chr2	136583703	136759834	+	chr2:136582983
NM_011428	Snap25	chr2	136404890	136473869	+	chr2:136405778
NM_028201	2210009G21Rik	chr2	136582658	136761090	+	chr2:136582983
NM_001141946	Mkks	chr2	136565220	136582847	-	chr2:136582983
NM_001038641	2210009G21Rik	chr2	136590791	136761219	+	chr2:136582983
NM_021527	Mkks	chr2	136565220	136582847	-	chr2:136582983
NM_001159641	Tasp1	chr2	139524920	139758226	-	chr2:139758217
NM_175225	Tasp1	chr2	139524920	139758201	-	chr2:139758217
NM_001081090	Esf1	chr2	139811321	139861999	-	chr2:139862118
NM_001159640	Tasp1	chr2	139524920	139758226	-	chr2:139758217
NM_001081133	Kif16b	chr2	142309785	142592905	-	chr2:142593049
NM_025314	Dtd1	chr2	144291393	144460188	+	chr2:144285507,chr2:144291426
NM_172859	6330439K17Rik	chr2	144161997	144218839	-	chr2:144219176
NM_025820	Crnkl1	chr2	145608922	145626141	-	chr2:145626203
NM_028724	Rin2	chr2	145477556	145579057	+	chr2:145557894
NM_001033348	Ralgapa2	chr2	145932739	146203445	-	chr2:146203565
NM_028986	Gzf1	chr2	148372560	148384388	+	chr2:148363994,chr2:148369488,chr2:148372561
NM_001163476	Gins1	chr2	150601034	150617509	+	chr2:150596211
NM_027014	Gins1	chr2	150601034	150622719	+	chr2:150596211
NM_028109	Tpx2	chr2	152539404	152586762	+	chr2:152539295
NM_001141976	Tpx2	chr2	152539404	152586762	+	chr2:152539295
NM_001141975	Tpx2	chr2	152539404	152586762	+	chr2:152539295
NM_001141977	Tpx2	chr2	152539404	152586762	+	chr2:152539295
NM_001141978	Tpx2	chr2	152539404	152586762	+	chr2:152539295
NM_023130	Raly	chr2	154482550	154558700	+	chr2:154482255
NM_001139511	Raly	chr2	154482550	154558700	+	chr2:154482255
NM_001139512	Raly	chr2	154482550	154558700	+	chr2:154482255
NM_001139513	Raly	chr2	154482550	154558700	+	chr2:154482255
NM_172674	Phf20	chr2	155888087	156001394	+	chr2:155888112
NM_133242	Rbm39	chr2	155838681	155871681	-	chr2:155871645
NM_018888	Uqcc	chr2	155538326	155621751	-	chr2:155615380
NR_024487	Uqcc	chr2	155538326	155621751	-	chr2:155615380
NM_146128	Dlgap4	chr2	156305145	156455804	+	chr2:156412405,chr2:156423686
NM_177263	Zhx3	chr2	160461887	160564431	-	chr2:160563554,chr2:160564580
NM_012032	Serinc3	chr2	163314713	163336584	-	chr2:163336589
NM_028072	Sulf2	chr2	165764293	165846861	-	chr2:165783736,chr2:165807340,chr2:165813295
NM_177782	Prex1	chr2	166257549	166405037	-	chr2:166344597
NM_178371	Slc9a8	chr2	167112925	167168203	+	chr2:167112743
NM_011201	Ptpn1	chr2	167623531	167670590	+	chr2:167623505
NM_148929	Slc9a8	chr2	167112925	167168203	+	chr2:167112743
NM_015731	Atp9a	chr2	168325642	168433005	-	chr2:168429285
NM_010072	Dpm1	chr2	167900252	167921584	-	chr2:167921575
NM_080455	Tshz2	chr2	169324850	169579709	+	chr2:169391565
NM_022995	Pmepa1	chr2	172867403	172919472	-	chr2:172919462
NM_019806	Vapb	chr2	173380509	173427275	+	chr2:173380486
NM_019690	Gnas	chr2	173927258	173981023	+	chr2:173970362
NM_022000	Gnas	chr2	173927258	173989681	+	chr2:173970362
NM_177727	Lsm14b	chr2	179954394	179964869	+	chr2:179954321
NM_001166667	Rtel1	chr2	181249130	181286022	+	chr2:181249131
NM_001166665	Rtel1	chr2	181249130	181286022	+	chr2:181249131
NM_001166668	Rtel1	chr2	181249130	181286022	+	chr2:181249131
NR_030710	Rtel1	chr2	181250212	181286022	+	chr2:181249131
NM_001166666	Rtel1	chr2	181249130	181286022	+	chr2:181249131
NM_001001882	Rtel1	chr2	181249130	181286022	+	chr2:181249131
NM_133701	Prpf6	chr2	181530725	181585067	+	chr2:181530741
NM_030063	Acbd7	chr2	3253439	3258269	+	chr2:3249921,chr2:3250345
NM_001013376	Rpp38	chr2	3246221	3249900	-	chr2:3249921,chr2:3250345
NM_001110214	Dclre1c	chr2	3341402	3378386	+	chr2:3336400
NM_146114	Dclre1c	chr2	3341402	3372626	+	chr2:3336400
NM_008579	Meig1	chr2	3326314	3339920	-	chr2:3336400
NM_022724	Suv39h2	chr2	3373087	3392258	-	chr2:3392338
NM_175683	Dclre1c	chr2	3341402	3378386	+	chr2:3336400
NR_027509	Suv39h2	chr2	3373087	3392258	-	chr2:3392338
NM_177647	Cdnf	chr2	3430336	3443648	+	chr2:3430304
NM_027290	Mcm10	chr2	4907996	4930063	-	chr2:4913794,chr2:4930060
NM_133837	Cdc123	chr2	5711565	5762232	-	chr2:5762198
NM_021305	Sec61a2	chr2	5788258	5812625	-	chr2:5812661
NM_001081131	Dhtkd1	chr2	5815331	5860064	-	chr2:5860229,chr2:5868670
NM_010582	Itih2	chr2	10012443	10048536	-	chr2:10045510
NM_152824	Rbm17	chr2	11503291	11521052	-	chr2:11515966,chr2:11521151
NM_133836	Il15ra	chr2	11623388	11651815	+	chr2:11624735
NM_008358	Il15ra	chr2	11623700	11651102	+	chr2:11624735
NM_177268	Ankrd16	chr2	11695605	11708174	+	chr2:11695417,chr2:11695527
NM_029466	Arl5b	chr2	14973115	14996945	+	chr2:14967070,chr2:14972956
NM_001165942	Nsun6	chr2	14954188	14967066	-	chr2:14967070,chr2:14972956
NM_028317	2810030E01Rik	chr2	17961840	17966203	-	chr2:17974811
NR_024323	4930426L09Rik	chr2	18916072	18917557	+	chr2:18916047
NR_033225	Gm13375	chr2	20886627	20888102	+	chr2:20887414
NM_177588	Thnsl1	chr2	21123477	21132763	+	chr2:21123447
NM_001001297	Thnsl1	chr2	21123477	21132763	+	chr2:21123447
NM_028793	Acbd5	chr2	22890209	22936521	+	chr2:22890175,chr2:22891048
NM_001102437	Acbd5	chr2	22891080	22936521	+	chr2:22890175,chr2:22891048
NM_001102436	Acbd5	chr2	22890209	22936521	+	chr2:22890175,chr2:22891048
NM_001102438	Acbd5	chr2	22891080	22936521	+	chr2:22890175,chr2:22891048
NM_025979	Mastl	chr2	22938553	22978033	-	chr2:22977953,chr2:22978502
NM_013771	Yme1l1	chr2	22978513	23021269	+	chr2:22977953,chr2:22978502
NM_001159562	Il1rn	chr2	24167299	24173499	+	chr2:24157584
NM_001039701	Il1rn	chr2	24167379	24173499	+	chr2:24157584
NM_031167	Il1rn	chr2	24158868	24173499	+	chr2:24157584
NM_001039386	Nelf	chr2	24876387	24884890	+	chr2:24876377
NM_020276	Nelf	chr2	24876387	24884890	+	chr2:24876377
NM_001177654	Nelf	chr2	24876387	24884889	+	chr2:24876377
NM_146251	Pnpla7	chr2	24798041	24876080	+	chr2:24797273
NM_001177655	Nelf	chr2	24876387	24884889	+	chr2:24876377
NM_001039387	Nelf	chr2	24876387	24884890	+	chr2:24876377
NM_001031808	Mrpl41	chr2	24794478	24797107	-	chr2:24797273
NM_175286	Tprn	chr2	25084606	25091895	+	chr2:25077433
NM_001082476	Ndor1	chr2	25066827	25077423	-	chr2:25077433
NM_175300	Anapc2	chr2	25094474	25107924	+	chr2:25094456
NR_027448	AA543186	chr2	25149458	25154580	-	chr2:25154609
NM_146116	Tubb2c	chr2	25044166	25046711	-	chr2:25046698
NM_023464	Ssna1	chr2	25093047	25094427	-	chr2:25094456
NM_177344	Tmem203	chr2	25077447	25078361	+	chr2:25077433
NM_008963	Ptgds	chr2	25288720	25291758	-	chr2:25294687,chr2:25294814
NM_001081085	2010317E24Rik	chr2	25194329	25200222	+	chr2:25194256
NM_007379	Abca2	chr2	25250682	25270548	+	chr2:25250602
NM_001033293	Uap1l1	chr2	25183500	25187635	-	chr2:25194256
NM_027062	C8g	chr2	25320664	25322515	-	chr2:25322801
NM_013908	Fbxw5	chr2	25322786	25327479	+	chr2:25322801
NM_029958	Lcn12	chr2	25312853	25315920	-	chr2:25322801
NM_009422	Traf2	chr2	25339990	25368903	-	chr2:25369061
NM_029293	Phpt1	chr2	25395439	25396880	-	chr2:25396911
NM_021519	Edf1	chr2	25379908	25384091	+	chr2:25379883
NM_001081199	Mamdc4	chr2	25385123	25393325	-	chr2:25396911
NM_001109993	Tmem141	chr2	25442074	25444014	-	chr2:25443992
NM_001040130	Tmem141	chr2	25442074	25444011	-	chr2:25443992
NM_029859	4921530D09Rik	chr2	25430637	25439687	-	chr2:25443992
NM_001115076	Camsap1	chr2	25748846	25805291	-	chr2:25805268
NM_026495	Nacc2	chr2	25877544	25944820	-	chr2:25944711
NM_001085407	Sdccag3	chr2	26204808	26211325	-	chr2:26211361
NM_172339	Snapc4	chr2	26184782	26202662	-	chr2:26211361
NM_026563	Sdccag3	chr2	26204808	26211325	-	chr2:26211361
NM_177841	4932418E24Rik	chr2	26093655	26116566	-	chr2:26095799
NM_001085408	Sdccag3	chr2	26204808	26211325	-	chr2:26211361
NR_033572	Snapc4	chr2	26184782	26202662	-	chr2:26211361
NM_153125	Sec16a	chr2	26231439	26267225	-	chr2:26267244
NM_026212	Agpat2	chr2	26415595	26426219	-	chr2:26425876
NM_009298	Surf6	chr2	26712780	26724822	-	chr2:26724865,chr2:26732694
NM_013677	Surf1	chr2	26735386	26738539	-	chr2:26738284
NM_013721	Rpl7a	chr2	26732815	26735320	+	chr2:26724865,chr2:26732694
NM_011513	Med22	chr2	26727275	26732651	-	chr2:26732694,chr2:26738284
NM_001033908	Med22	chr2	26727275	26732651	-	chr2:26732694,chr2:26738284
NM_011512	Surf4	chr2	26742049	26755520	-	chr2:26755427,chr2:26755784
NM_029862	5930434B04Rik	chr2	26831974	26843098	+	chr2:26831987
NM_198628	Gm711	chr2	26756077	26775505	+	chr2:26755427,chr2:26755784
NM_138665	Sardh	chr2	27010401	27069312	-	chr2:27070487
NM_080848	Wdr5	chr2	27337155	27358542	+	chr2:27337233
NM_001113574	Brd3	chr2	27267589	27297682	-	chr2:27297683
NM_001113573	Brd3	chr2	27267589	27297682	-	chr2:27297683
NM_023336	Brd3	chr2	27267589	27297407	-	chr2:27297683
NM_001145835	Ralgds	chr2	28355472	28375090	+	chr2:28355397
NM_001145834	Ralgds	chr2	28335175	28375090	+	chr2:28355397
NM_001145836	Ralgds	chr2	28355472	28375090	+	chr2:28355397
NM_009058	Ralgds	chr2	28335175	28375090	+	chr2:28355397
NM_022887	Tsc1	chr2	28463251	28513176	+	chr2:28462950,chr2:28463232
NM_027283	1700026L06Rik	chr2	28514088	28521660	-	chr2:28522139
NM_001166033	Gtf3c4	chr2	28644308	28662369	-	chr2:28662350
NM_172977	Gtf3c4	chr2	28644308	28662369	-	chr2:28662350
NM_001085514	1700101E01Rik	chr2	28873905	28877075	-	chr2:28882152
NM_009442	Ttf1	chr2	28882271	28909659	+	chr2:28882152
NM_178693	Coq4	chr2	29610271	29619752	+	chr2:29609689
NM_145520	Trub2	chr2	29598119	29609680	-	chr2:29609689
NR_027344	Trub2	chr2	29598119	29609680	-	chr2:29609689
NM_001113214	Odf2	chr2	29711728	29744547	+	chr2:29711689
NM_026615	Urm1	chr2	29649397	29667005	+	chr2:29649313
NM_013615	Odf2	chr2	29712071	29744547	+	chr2:29711689
NM_207298	Cercam	chr2	29691502	29704849	+	chr2:29691082
NM_001177661	Odf2	chr2	29711728	29744545	+	chr2:29711689
NM_001177662	Odf2	chr2	29712071	29744545	+	chr2:29711689
NM_001076554	Spna2	chr2	29787568	29853457	+	chr2:29787263,chr2:29787617
NM_001177668	Spna2	chr2	29787568	29853457	+	chr2:29787263,chr2:29787617
NM_028923	Gle1	chr2	29757417	29781440	+	chr2:29757387
NM_001008498	Wdr34	chr2	29853566	29870888	-	chr2:29870872
NM_001177667	Spna2	chr2	29787568	29853457	+	chr2:29787263,chr2:29787617
NM_153805	Pkn3	chr2	29900774	29913028	+	chr2:29899618
NM_178694	Zer1	chr2	29919291	29946463	-	chr2:29946575,chr2:29955747
NM_146252	Tbc1d13	chr2	29955879	29974022	+	chr2:29946575,chr2:29955747
NM_007931	Endog	chr2	29993532	29996078	+	chr2:29993815
NM_001204875	Set	chr2	29888482	29894586	+	chr2:29888225
NM_177648	Dolk	chr2	30106237	30108363	-	chr2:30108370
NR_028299	1700084E18Rik	chr2	30059205	30059640	-	chr2:30059671
NM_177725	Lrrc8a	chr2	30059777	30085799	+	chr2:30051581,chr2:30059671
NM_138748	Ppp2r4	chr2	30238058	30269816	+	chr2:30237678
NM_020329	Dolpp1	chr2	30214424	30222536	+	chr2:30214314
NM_139302	Sh3glb2	chr2	30166817	30181240	-	chr2:30186176
NM_175392	Fam73b	chr2	30186343	30207528	+	chr2:30186176
NM_007760	Crat	chr2	30222484	30237757	-	chr2:30237678
NM_170592	Mettl11a	chr2	30629985	30645023	+	chr2:30629952
NM_198000	1700001O22Rik	chr2	30617576	30623716	-	chr2:30629952
NR_028487	1700001O22Rik	chr2	30617576	30625666	-	chr2:30629952
NR_028486	1700001O22Rik	chr2	30617576	30625666	-	chr2:30629952
NR_037272	Mir3089	chr2	30543218	30543302	+	chr2:30534231
NM_144884	Tor1a	chr2	30782569	30789927	-	chr2:30789927
NM_133673	Tor1b	chr2	30775009	30781024	+	chr2:30774957,chr2:30780956
NM_028846	Usp20	chr2	30804287	30844664	+	chr2:30803946,chr2:30804321
NM_001033389	Fubp3	chr2	31394733	31439528	+	chr2:31394683
NM_175190	2900010J23Rik	chr2	32100824	32110077	-	chr2:32110275
NM_145145	Pomt1	chr2	32058691	32077014	+	chr2:32058599
NM_028412	Ciz1	chr2	32185242	32200306	+	chr2:32185003
NM_010065	Dnm1	chr2	32130479	32175313	-	chr2:32185003
NM_194335	Naif1	chr2	32272465	32277485	+	chr2:32273539
NM_198191	Pip5kl1	chr2	32397827	32405787	+	chr2:32392824
NM_010073	Dpm2	chr2	32392866	32395580	+	chr2:32392824
NM_130860	Cdk9	chr2	32527790	32534793	-	chr2:32535410
NM_178595	Ptrh1	chr2	32597829	32599602	+	chr2:32597766
NM_177384	Ttc16	chr2	32584186	32597392	-	chr2:32597766
NM_013781	Sh2d3c	chr2	32543080	32577003	+	chr2:32535410
NR_037217	Mir2861	chr2	32534815	32534897	-	chr2:32535410
NM_019488	Slc2a8	chr2	32794997	32804065	-	chr2:32804127
NM_027947	Zbtb43	chr2	33272296	33290541	-	chr2:33290585
NM_001025594	Zbtb43	chr2	33272296	33290541	-	chr2:33290585
NM_022310	Hspa5	chr2	34594098	34598538	+	chr2:34593947
NM_001163434	Hspa5	chr2	34594098	34598538	+	chr2:34593947
NM_013890	Fbxw2	chr2	34626372	34648244	-	chr2:34648254
NM_001164772	Fbxw2	chr2	34633169	34648244	-	chr2:34648254
NM_001164768	Fbxw2	chr2	34626372	34645190	-	chr2:34648254
NM_080554	Psmd5	chr2	34674097	34692971	-	chr2:34693357
NM_001164769	Fbxw2	chr2	34628261	34648244	-	chr2:34648254
NM_030021	D730039F16Rik	chr2	34696444	34714142	+	chr2:34693357
NM_001164770	Fbxw2	chr2	34626372	34648244	-	chr2:34648254
NM_013515	Stom	chr2	35135998	35159018	-	chr2:35160877
NM_029309	Morn5	chr2	35871481	35901718	+	chr2:35893729
NM_001159635	Rbm18	chr2	35938088	35958713	-	chr2:35958632
NM_026434	Rbm18	chr2	35938088	35958713	-	chr2:35958632
NM_026422	Mrrf	chr2	35958406	36012290	+	chr2:35958632
NR_027515	Rbm18	chr2	35938088	35958713	-	chr2:35958632
NM_026176	Pdcl	chr2	37172082	37181341	-	chr2:37181308
NM_172854	Olfml2a	chr2	38753988	38782594	+	chr2:38748434,chr2:38772623
NM_029793	Golga1	chr2	38838511	38887415	-	chr2:38887571
NM_025592	Rpl35	chr2	38823589	38827140	-	chr2:38830030
NM_028809	Arpc5l	chr2	38830147	38837881	+	chr2:38830030
NM_024209	Ppp6c	chr2	39018806	39048347	-	chr2:39048355
NM_133839	Mmadhc	chr2	50101889	50118686	-	chr2:50118763
NM_009398	Tnfaip6	chr2	51860121	51878690	+	chr2:51860057,chr2:51873033
NM_018785	Prpf40a	chr2	52960484	53013196	-	chr2:53013397
NM_022989	Arl6ip6	chr2	53014092	53041230	+	chr2:53013397
NM_013613	Nr4a2	chr2	56922612	56930424	-	chr2:56930441,chr2:56939543
NM_001139509	Nr4a2	chr2	56922612	56939389	-	chr2:56930441,chr2:56939543
NM_028118	Wdsub1	chr2	59653205	59683445	-	chr2:59683468
NM_001159636	Wdsub1	chr2	59656038	59683445	-	chr2:59683468
NM_001164071	Tank	chr2	61393935	61455006	+	chr2:61394000
NM_011529	Tank	chr2	61379424	61455006	+	chr2:61394000
NM_001164072	Tank	chr2	61393935	61455006	+	chr2:61394000
NM_001047604	Ttc21b	chr2	65985167	66057456	-	chr2:66057885
NM_177244	Fastkd1	chr2	69487662	69513445	-	chr2:69514395
NM_001077684	4930578N16Rik	chr2	69558895	69590325	-	chr2:69590420
NM_001081086	Ppig	chr2	69523926	69554898	+	chr2:69514395,chr2:69523637
NM_028521	Phospho2	chr2	69590575	69598007	+	chr2:69590420
NM_029280	Mettl5	chr2	69672033	69686443	-	chr2:69686477
NM_001110145	Ssb	chr2	69662400	69672685	+	chr2:69662418
NM_009278	Ssb	chr2	69662400	69672685	+	chr2:69662418
NR_027343	Gorasp2	chr2	70462347	70492564	+	chr2:70462295
NM_027352	Gorasp2	chr2	70462347	70492564	+	chr2:70462295
NM_026115	Hat1	chr2	71190098	71242461	+	chr2:71190054
NM_025854	Cir1	chr2	73084710	73113431	-	chr2:73113477
NM_175015	Atp5g3	chr2	73709288	73712133	-	chr2:73712249
NM_016804	Mtx2	chr2	74626650	74677587	+	chr2:74626665
NM_053263	Hnrnpa3	chr2	75460097	75470246	+	chr2:75459860
NM_146130	Hnrnpa3	chr2	75460097	75470246	+	chr2:75459860
NM_198090	Hnrnpa3	chr2	75460097	75470246	+	chr2:75459860
NR_033513	Gm6793	chr2	75460128	75466595	+	chr2:75459860
NM_172666	Agps	chr2	75633015	75732186	+	chr2:75633002
NM_031256	Plekha3	chr2	76476153	76498174	+	chr2:76473957
NM_010222	Fkbp7	chr2	76463872	76473937	-	chr2:76473957
NM_001113400	Zfp385b	chr2	77211470	77320505	-	chr2:77319807
NM_010894	Neurod1	chr2	79253479	79257475	-	chr2:79255152
NM_080558	Ssfa2	chr2	79436263	79473803	+	chr2:79436010
NM_024181	Dnajc10	chr2	80116304	80154894	+	chr2:80116530
NM_026934	Zc3h15	chr2	83445416	83465455	+	chr2:83445250
NM_008402	Itgav	chr2	83525235	83607755	+	chr2:83525246
NM_144887	Zdhhc5	chr2	84488758	84516003	-	chr2:84516240,chr2:84516603
NM_133840	Clp1	chr2	84523960	84528107	-	chr2:84528199
NM_001145100	Gm13718	chr2	84459917	84469620	+	chr2:84451586
NM_001005342	Ypel4	chr2	84535042	84538716	+	chr2:84528199
NM_009776	Serping1	chr2	84566198	84576268	-	chr2:84576331
NM_182990	Ssrp1	chr2	84838039	84847950	+	chr2:84837993
NM_001081260	Tnks1bp1	chr2	84851298	84873887	+	chr2:84848899
NM_001136081	Ssrp1	chr2	84838289	84847945	+	chr2:84837993
NM_021512	Nup160	chr2	90478053	90537167	+	chr2:90480198
NM_019758	Mtch2	chr2	90647993	90667473	+	chr2:90648091
NM_025576	Ptpmt1	chr2	90711551	90718889	-	chr2:90719341
NM_026721	Slc39a13	chr2	90862629	90871060	-	chr2:90871163
NM_028733	Pacsin3	chr2	91058167	91065518	+	chr2:91058393
NM_023854	Arfgap2	chr2	91065953	91078210	+	chr2:91058393,chr2:91066015
NM_013839	Nr1h3	chr2	90984900	90995874	-	chr2:91003717
NM_030880	Pacsin3	chr2	91057651	91065518	+	chr2:91058393
NM_007387	Acp2	chr2	91003750	91014936	+	chr2:91003717
NM_001166024	Arfgap2	chr2	91065953	91078210	+	chr2:91058393,chr2:91066015
NM_028119	Ddb2	chr2	91012422	91037905	-	chr2:91037942
NR_015464	A330069E16Rik	chr2	91037984	91039194	+	chr2:91037942
NM_001177730	Nr1h3	chr2	90984900	90995955	-	chr2:91003717
NM_178724	Harbi1	chr2	91511788	91522405	+	chr2:91511667
NM_011957	Creb3l1	chr2	91783166	91825009	-	chr2:91809266
NM_145832	Slc35c1	chr2	92253603	92261357	-	chr2:92260627
NM_009963	Cry2	chr2	92204486	92234908	-	chr2:92228923,chr2:92235103
NM_001113333	Cry2	chr2	92212098	92234908	-	chr2:92228923,chr2:92235103
NM_211358	Slc35c1	chr2	92253603	92260633	-	chr2:92260627
NM_026944	Alkbh3	chr2	93781472	93811569	-	chr2:93811681
NR_030431	Mir670	chr2	94062138	94062238	-	chr2:94066240
NM_007466	Api5	chr2	94212565	94238986	-	chr2:94238998
NM_009424	Traf6	chr2	101479278	101501813	+	chr2:101479248
NM_026634	A930018P22Rik	chr2	103923607	103925585	+	chr2:103923533
NM_177253	Cstf3	chr2	104391322	104412245	+	chr2:104391170
NM_001037326	Cstf3	chr2	104391322	104410268	+	chr2:104391170
NM_028260	Immp1l	chr2	105705476	105766397	+	chr2:105705412
NM_139303	Kif18a	chr2	109081576	109142585	+	chr2:109081588
NM_011699	Lin7c	chr2	109691716	109701775	+	chr2:109691672
NM_172671	Lgr4	chr2	109718485	109815096	+	chr2:109786034
NM_025403	Nop10	chr2	112062807	112063737	+	chr2:112053481
NM_172521	BC125332	chr2	112048786	112060130	-	chr2:112053481
NM_026519	Tmem85	chr2	112163857	112168866	-	chr2:112168866
NM_133749	2900064A13Rik	chr2	112255863	112268275	+	chr2:112255820
NM_033524	Spred1	chr2	116812890	116870777	+	chr2:116812200,chr2:116812527
NM_026620	Fam98b	chr2	116941179	116962981	+	chr2:116941165
NM_009273	Srp14	chr2	118167283	118171137	-	chr2:118171234
NM_009773	Bub1b	chr2	118289651	118333033	+	chr2:118289650
NM_170593	Disp2	chr2	118471159	118486616	+	chr2:118471183
NM_199310	Ccdc32	chr2	118709219	118720834	-	chr2:118720889,chr2:118726231
NM_173450	Rpusd2	chr2	118726230	118733636	+	chr2:118720889,chr2:118726231
NM_177157	Gchfr	chr2	118859228	118863830	+	chr2:118859217
NM_001039223	Gm14137	chr2	118865949	118869016	+	chr2:118859217
NM_001033136	Fam82a2	chr2	118828439	118848475	-	chr2:118848439
NM_011234	Rad51	chr2	118804257	118827511	+	chr2:118804233
NM_001164827	Zfyve19	chr2	118900160	118908491	+	chr2:118900333
NM_028054	Zfyve19	chr2	118900160	118908491	+	chr2:118900333
NM_172269	Vps18	chr2	118980182	118989894	+	chr2:118980167
NM_172857	Exd1	chr2	119210844	119239068	-	chr2:119239106
NM_001042653	Oip5	chr2	119300972	119309946	-	chr2:119310012
NM_133851	Nusap1	chr2	119309738	119341601	+	chr2:119310012
NM_001042652	Nusap1	chr2	119309738	119341601	+	chr2:119310012
NM_001164274	Mga	chr2	119588668	119661022	+	chr2:119588658
NM_013720	Mga	chr2	119588668	119661022	+	chr2:119588658
NM_001177792	Snap23	chr2	120259111	120292163	+	chr2:120255311,chr2:120259020
NM_001159609	Lrrc57	chr2	120295680	120300949	-	chr2:120300822
NM_001159610	Lrrc57	chr2	120295680	120300949	-	chr2:120300822
NM_025657	Lrrc57	chr2	120295680	120300756	-	chr2:120300822
NM_001159612	Lrrc57	chr2	120295680	120300799	-	chr2:120300822
NM_011743	Zfp106	chr2	120198270	120255272	-	chr2:120255311,chr2:120259020
NM_025475	Haus2	chr2	120300876	120312259	+	chr2:120300822
NR_027510	Lrrc57	chr2	120295680	120300949	-	chr2:120300822
NM_009222	Snap23	chr2	120259111	120292163	+	chr2:120255311,chr2:120259020
NM_001177793	Snap23	chr2	120259111	120292163	+	chr2:120255311,chr2:120259020
NM_029475	Adal	chr2	120833581	120848119	+	chr2:120831850,chr2:120832126
NM_177846	Lcmt2	chr2	120828732	120832139	-	chr2:120831850,chr2:120832126
NM_013735	Trp53bp1	chr2	120888169	120962827	-	chr2:120962873
NM_153075	Catsper2	chr2	121085797	121105233	-	chr2:121105308
NM_011354	Serf2	chr2	121140668	121144867	+	chr2:121140510,chr2:121140792
NM_145973	Ell3	chr2	121130467	121134042	-	chr2:121140510,chr2:121140792
NM_026318	2310003F16Rik	chr2	121148528	121149880	+	chr2:121140510,chr2:121140792,chr2:121148550
NM_001025371	Serinc4	chr2	121142618	121148205	-	chr2:121148550
NM_144545	Eif3j	chr2	121720063	121745070	+	chr2:121719962
NM_212450	Ctdspl2	chr2	121647893	121705027	+	chr2:121647403
NM_008545	Mageb3	chr2	121645211	121647533	-	chr2:121647403
NM_009735	B2m	chr2	121839127	121844523	+	chr2:121839056
NM_026251	Patl2	chr2	121811548	121877630	-	chr2:121839056
NM_001013829	Shf	chr2	122040332	122060359	-	chr2:122067091,chr2:122068957
NM_019788	Pldn	chr2	122429945	122440928	+	chr2:122429976
NM_009939	Cops2	chr2	125521744	125550459	-	chr2:125550533
NM_026981	Dtwd1	chr2	125843581	125856717	+	chr2:125839358,chr2:125843619
NM_019729	Usp8	chr2	126398803	126450733	+	chr2:126398777
NM_144818	Ncaph	chr2	126795251	126825395	-	chr2:126825382
NM_177214	Snrnp200	chr2	126899844	126931892	+	chr2:126899752
NM_139308	Stard7	chr2	126961669	126990375	+	chr2:126962117
NM_025296	Ciao1	chr2	126932378	126939257	-	chr2:126939218
NM_175145	Tmem127	chr2	126939415	126952205	+	chr2:126939218
NM_198630	1810024B03Rik	chr2	126877795	126899721	-	chr2:126899752
NM_029629	Fahd2a	chr2	127127656	127136006	-	chr2:127136021
NM_029963	Mrps5	chr2	127278866	127295427	+	chr2:127276217
NM_001113179	Bub1	chr2	127491640	127523300	-	chr2:127523307
NM_009772	Bub1	chr2	127491640	127523300	-	chr2:127523307
NM_016902	Nphp1	chr2	127432172	127480295	-	chr2:127480373
NM_207680	Bcl2l11	chr2	127817478	127853988	+	chr2:127818947,chr2:127819524
NM_207681	Bcl2l11	chr2	127817478	127853988	+	chr2:127818947,chr2:127819524
NM_009754	Bcl2l11	chr2	127817478	127853988	+	chr2:127818947,chr2:127819524
NM_028248	Tmem87b	chr2	128509743	128545702	+	chr2:128509794
NM_020594	Zc3h8	chr2	128617708	128635461	-	chr2:128635497
NM_178404	Zc3h6	chr2	128658842	128710004	+	chr2:128658697
NM_025395	Chchd5	chr2	128821140	128825550	+	chr2:128821100
NM_009086	Polr1b	chr2	128792436	128818035	+	chr2:128792320
NM_015747	Slc20a1	chr2	128890213	128903051	+	chr2:128890086
NM_001159593	Slc20a1	chr2	128890213	128896545	+	chr2:128890086
NM_130884	Idh3b	chr2	129970750	129975892	-	chr2:129975886
NM_030559	Vps16	chr2	130115760	130135710	+	chr2:130115686
NM_178762	Fam113a	chr2	130109124	130115729	-	chr2:130115686
NM_001114541	Fam113a	chr2	130109124	130116082	-	chr2:130115686
NM_207207	Mrps26	chr2	130255197	130256835	+	chr2:130255146
NM_198176	Fastkd5	chr2	130305278	130321468	-	chr2:130321495
NM_025922	Itpa	chr2	130359281	130373055	+	chr2:130355802
NM_001146084	Fastkd5	chr2	130305278	130321468	-	chr2:130321495
NM_029832	Ddrgk1	chr2	130345523	130356086	-	chr2:130355802
NR_015523	A730017L22Rik	chr2	130563981	130597837	-	chr2:130597891
NM_026091	1700037H04Rik	chr2	130837765	130851461	-	chr2:130851642
NM_027129	2310035K24Rik	chr2	130901880	130904955	+	chr2:130901803
NM_153501	Pank2	chr2	130953940	130990628	+	chr2:130953798,chr2:130954267
NM_011170	Prnp	chr2	131601368	131629872	+	chr2:131601248
NM_018824	Slc23a2	chr2	131743936	131836549	-	chr2:131797734
NM_011045	Pcna	chr2	131940726	131944621	-	chr2:131944711
NM_027478	5730494N06Rik	chr2	131930934	131939229	-	chr2:131939265,chr2:131944711
NM_001141971	5730494N06Rik	chr2	131930934	131939229	-	chr2:131939265,chr2:131944711
NM_175113	Trmt6	chr2	132495655	132507495	-	chr2:132507606
NM_025646	Crls1	chr2	132539174	132558209	+	chr2:132538041
NM_001024385	Crls1	chr2	132538106	132558209	+	chr2:132538041
NM_029148	Tmx4	chr2	134285943	134335562	-	chr2:134335621
NM_013822	Jag1	chr2	136772891	136807961	-	chr2:136808549
NM_027093	2310003L22Rik	chr2	139862086	139896693	+	chr2:139862118
NM_019771	Dstn	chr2	143606771	143634764	+	chr2:143606949
NM_133626	Rrbp1	chr2	143677303	143702704	-	chr2:143701974
NM_028984	8430406I07Rik	chr2	143962475	143972670	+	chr2:143961858,chr2:143962331
NM_001199188	Snx5	chr2	143941564	143962343	-	chr2:143961858,chr2:143962331
NM_024225	Snx5	chr2	143941564	143962013	-	chr2:143961858,chr2:143962331
NR_030762	Snord17	chr2	143957422	143957643	-	chr2:143961858,chr2:143962331
NM_001166640	Csrp2bp	chr2	144060472	144099116	+	chr2:144060367
NM_001164813	Pet117	chr2	144060423	144064777	+	chr2:144060367
NM_181417	Csrp2bp	chr2	144060475	144099116	+	chr2:144060367
NM_015754	Rbbp9	chr2	144233705	144242300	-	chr2:144247655
NM_029763	Polr3f	chr2	144219185	144233220	+	chr2:144219176
NM_019787	Sec23b	chr2	144247717	144282184	+	chr2:144247655
NM_001033297	Gm561	chr2	144285505	144286806	+	chr2:144285507
NM_175280	4930529M08Rik	chr2	145626224	145655667	+	chr2:145626203
NM_011917	Xrn2	chr2	146704500	146769438	+	chr2:146704426
NM_010446	Foxa2	chr2	147734318	147738410	-	chr2:147737791
NM_019761	Nxt1	chr2	148364055	148367467	+	chr2:148363994
NM_001110159	Nxt1	chr2	148364081	148367467	+	chr2:148363994
NM_019632	Napb	chr2	148386097	148423861	-	chr2:148423884
NM_027977	2310001A20Rik	chr2	150274521	150299964	-	chr2:150299999
NM_172117	Entpd6	chr2	150440521	150463115	+	chr2:150440501
NM_024465	Abhd12	chr2	150523955	150596172	-	chr2:150596211
NM_198326	Nsfl1c	chr2	151185748	151202745	+	chr2:151185664
NM_212446	Psmf1	chr2	151407502	151432734	-	chr2:151432783
NM_027172	2310046K01Rik	chr2	151687951	151700698	+	chr2:151687900
NM_001164820	2310046K01Rik	chr2	151691306	151700698	+	chr2:151687900
NM_001164819	2310046K01Rik	chr2	151691306	151700698	+	chr2:151687900
NM_029688	Srxn1	chr2	151797170	151802794	+	chr2:151796871
NM_175093	Trib3	chr2	152028865	152035501	-	chr2:152035506
NM_019705	Rbck1	chr2	152007774	152024080	-	chr2:152023843
NM_001083921	Rbck1	chr2	152007774	152023866	-	chr2:152023843
NM_011438	Sox12	chr2	152085052	152089487	-	chr2:152089647
NM_001159551	H13	chr2	152360901	152400109	+	chr2:152360893,chr2:152378419
NM_025543	Mcts2	chr2	152378588	152379383	+	chr2:152378419
NM_010376	H13	chr2	152360901	152400109	+	chr2:152360893,chr2:152378419
NM_010495	Id1	chr2	152427714	152428851	+	chr2:152426642
NM_001159553	H13	chr2	152360901	152376587	+	chr2:152360893
NM_001159552	H13	chr2	152360901	152378146	+	chr2:152360893
NM_009743	Bcl2l1	chr2	152472108	152523123	-	chr2:152522874,chr2:152523175
NM_001011732	Xkr7	chr2	152723292	152747216	+	chr2:152723856
NM_133847	Tm9sf4	chr2	152852741	152901904	+	chr2:152852960
NM_008444	Kif3b	chr2	152982856	153024828	+	chr2:152982833
NM_007896	Mapre1	chr2	153432727	153464755	+	chr2:153432727
NM_025876	Cdk5rap1	chr2	154026826	154064160	-	chr2:154064189
NM_007891	E2f1	chr2	154251079	154261293	-	chr2:154261377
NM_021534	Pxmp4	chr2	154278484	154295114	-	chr2:154295431
NM_029362	Chmp4b	chr2	154348466	154386224	+	chr2:154348420
NM_199304	Zfp341	chr2	154304808	154338258	+	chr2:154295431
NM_026030	Eif2s2	chr2	154562850	154584347	-	chr2:154584389
NM_015770	a	chr2	154705010	154742453	+	chr2:154742248
NM_016661	Ahcy	chr2	154750750	154765938	-	chr2:154762242,chr2:154771811
NM_025735	Map1lc3a	chr2	154967884	154969514	+	chr2:154967736,chr2:154968208
NM_178111	Trp53inp2	chr2	155073296	155081288	+	chr2:155073242,chr2:155073625
NM_019811	Acss2	chr2	155209483	155254184	+	chr2:155209341
NM_019828	Trpc4ap	chr2	155325718	155383825	-	chr2:155383832
NM_001163452	Trpc4ap	chr2	155325718	155383825	-	chr2:155383832
NR_015528	BC029722	chr2	155509174	155510644	-	chr2:155510680
NM_029397	Rbm12	chr2	155786322	155803406	-	chr2:155803426
NM_025946	Romo1	chr2	155835784	155837234	+	chr2:155835655
NM_170588	Cpne1	chr2	155763282	155803406	-	chr2:155803426
NM_170598	Rbm12	chr2	155786322	155803406	-	chr2:155803426
NM_170590	Cpne1	chr2	155763282	155803406	-	chr2:155803426
NM_139151	Spag4	chr2	155756653	155760940	+	chr2:155756602
NM_010911	Nfs1	chr2	155815077	155835627	-	chr2:155835655
NM_001164217	Romo1	chr2	155835675	155837234	+	chr2:155835655
NM_001164216	Romo1	chr2	155835593	155837234	+	chr2:155835655
NM_001164215	Romo1	chr2	155835675	155837234	+	chr2:155835655
NM_027585	4921517L17Rik	chr2	156003913	156067079	+	chr2:156003601
NM_020255	Scand1	chr2	156003286	156004145	-	chr2:156003601
NM_013510	Epb4.1l1	chr2	156112492	156234655	+	chr2:156103883
NM_001003815	Epb4.1l1	chr2	156112492	156234655	+	chr2:156103883
NM_001042487	Dlgap4	chr2	156412719	156455804	+	chr2:156412405,chr2:156423686
NM_001042488	Dlgap4	chr2	156412425	156455804	+	chr2:156412405,chr2:156423686
NM_026124	1110008F13Rik	chr2	156554562	156565001	+	chr2:156554538
NR_027914	5430405H02Rik	chr2	156543843	156554386	-	chr2:156554538
NR_015591	5430405H02Rik	chr2	156543843	156554386	-	chr2:156554538
NM_018851	Samhd1	chr2	156788970	156826663	-	chr2:156826755
NM_001139520	Samhd1	chr2	156788970	156826663	-	chr2:156826755
NM_019642	Rpn2	chr2	156970538	157017759	+	chr2:156970423
NM_001039557	4922505G16Rik	chr2	156899990	156970990	-	chr2:156970423
NM_026968	Manbal	chr2	157059034	157088203	+	chr2:157059050
NM_198627	Vstm2l	chr2	157606093	157636160	+	chr2:157604982
NM_027434	Rprd1b	chr2	157720234	157768761	+	chr2:157719882,chr2:157720194
NM_177658	Ralgapb	chr2	158101293	158190694	+	chr2:158101101
NM_175419	Actr5	chr2	158316353	158330652	+	chr2:158316520
NM_010658	Mafb	chr2	160055117	160058506	-	chr2:160058585
NM_009408	Top1	chr2	160337337	160414204	+	chr2:160337380
NM_022883	Lpin3	chr2	160572110	160597441	+	chr2:160563554,chr2:160564580
NM_026499	Srsf6	chr2	162622948	162628559	+	chr2:162622908,chr2:162623375
NM_172150	Ift52	chr2	162708912	162737576	+	chr2:162708884
NM_008652	Mybl2	chr2	162746075	162776128	+	chr2:162746022
NM_025699	3230401D17Rik	chr2	163097262	163110911	-	chr2:163111040
NM_181734	Ttpal	chr2	163293754	163310454	+	chr2:163293722
NM_029512	Ttpal	chr2	163293754	163310454	+	chr2:163293722
NM_001164055	Pkig	chr2	163349826	163417599	+	chr2:163349783
NM_001164053	Pkig	chr2	163349898	163417599	+	chr2:163349783
NR_028113	0610039K10Rik	chr2	163336290	163337241	+	chr2:163336589
NM_001039391	Pkig	chr2	163349826	163417599	+	chr2:163349783
NM_001039390	Pkig	chr2	163349826	163417599	+	chr2:163349783
NM_025575	Sys1	chr2	164152175	164156715	+	chr2:164152101
NM_009394	Tnnc2	chr2	164468366	164470939	-	chr2:164477115
NM_133763	Dnttip1	chr2	164437219	164459424	+	chr2:164437184
NM_133924	Snx21	chr2	164477225	164483975	+	chr2:164477115
NM_027961	Wfdc3	chr2	164422430	164434472	-	chr2:164437184
NM_146129	Pcif1	chr2	164570572	164582642	+	chr2:164570220,chr2:164571403
NM_008906	Ctsa	chr2	164524077	164532237	+	chr2:164514198
NM_199027	Zfp335	chr2	164583096	164602955	-	chr2:164603009
NM_028028	Zswim1	chr2	164513890	164518072	+	chr2:164514198
NM_001038492	Ctsa	chr2	164524077	164532237	+	chr2:164514198
NM_144892	Ncoa5	chr2	164691561	164725984	-	chr2:164726010
NR_015558	5031425F14Rik	chr2	166138655	166149975	+	chr2:166133116
NM_001085495	Arfgef2	chr2	166496785	166589256	+	chr2:166496736
NM_001109906	Stau1	chr2	166639346	166687483	-	chr2:166687444
NM_023565	Cse1l	chr2	166597300	166637592	+	chr2:166597142,chr2:166597622
NM_011490	Stau1	chr2	166639346	166687483	-	chr2:166687444
NM_001109905	Stau1	chr2	166639346	166687483	-	chr2:166687444
NM_001033196	Znfx1	chr2	166727000	166754220	-	chr2:166753998,chr2:166754367
NM_001081005	1500012F01Rik	chr2	166754138	166757067	+	chr2:166753998,chr2:166754367
NR_028540	Snord12	chr2	166756497	166756563	+	chr2:166753998,chr2:166754367
NM_019835	B4galt5	chr2	166989649	167040383	-	chr2:167010365,chr2:167026485
NM_170756	Spata2	chr2	167172340	167184079	-	chr2:167184111
NM_030743	Rnf114	chr2	167183849	167207371	+	chr2:167184111
NM_145538	Tmem189	chr2	167334429	167352749	-	chr2:167352837
NM_023230	Ube2v1	chr2	167298843	167323210	-	chr2:167323275,chr2:167325722
NR_015500	A530013C23Rik	chr2	167382412	167388618	+	chr2:167379571,chr2:167380118
NM_009883	Cebpb	chr2	167380119	167381623	+	chr2:167371285,chr2:167379571,chr2:167380118
NM_009628	Adnp	chr2	167872169	167898267	-	chr2:167898352,chr2:167898624
NM_001160330	Mocs3	chr2	167921826	167923507	+	chr2:167921575
NM_009564	Zfp64	chr2	168616565	168646792	-	chr2:168646862
NM_001159683	Zfp217	chr2	169799847	169833880	-	chr2:169822497
NM_001033299	Zfp217	chr2	169799847	169822425	-	chr2:169822497
NM_008561	Mc3r	chr2	171939696	171942319	+	chr2:171932442
NM_025542	2410001C21Rik	chr2	172131782	172161104	+	chr2:172131753,chr2:172139698
NM_019547	Rbm38	chr2	172664840	172677670	+	chr2:172664846
NM_175112	Rae1	chr2	172643055	172658678	+	chr2:172643029
NM_011044	Pck1	chr2	172796011	172802192	+	chr2:172789869,chr2:172791133,chr2:172795915
NM_001102423	Stx16	chr2	173719989	173742710	+	chr2:173719176
NM_172675	Stx16	chr2	173719989	173742710	+	chr2:173719176
NM_001102425	Stx16	chr2	173719989	173742710	+	chr2:173719176
NM_001102424	Stx16	chr2	173719989	173742710	+	chr2:173719176
NM_010309	Gnas	chr2	173940797	173989681	+	chr2:173970362
NM_201618	Gnas	chr2	173940797	173989681	+	chr2:173970362
NM_001077507	Gnas	chr2	173940797	173989681	+	chr2:173970362
NM_001077510	Gnas	chr2	173973027	173989681	+	chr2:173970362
NM_201616	Gnas	chr2	173973027	173989681	+	chr2:173970362
NR_003258	Gnas	chr2	173970852	173989681	+	chr2:173970362
NM_001081092	Taf4a	chr2	179841553	179906054	-	chr2:179906236
NR_033782	4921531C22Rik	chr2	179906260	179908421	+	chr2:179906236
NM_144500	Osbpl2	chr2	180048773	180092088	+	chr2:180048684
NM_178750	Ss18l1	chr2	179971890	179999608	+	chr2:179971862
NM_011969	Psma7	chr2	179965783	179971810	-	chr2:179971862
NM_019822	Adrm1	chr2	180100995	180105691	+	chr2:180100843
NM_145851	Cables2	chr2	180187946	180202873	-	chr2:180202943
NM_009936	Col9a3	chr2	180527629	180551593	+	chr2:180519144
NM_031373	Ogfr	chr2	180518814	180525246	+	chr2:180519144
NM_173761	Ythdf1	chr2	180833784	180850344	-	chr2:180850371
NM_001163247	Birc7	chr2	180858430	180863417	+	chr2:180850371
NM_145760	Arfgap1	chr2	180896632	180911932	+	chr2:180896619
NM_001177707	Arfgap1	chr2	180896632	180911932	+	chr2:180896619
NM_001177706	Arfgap1	chr2	180896707	180911932	+	chr2:180896619
NM_001177710	Arfgap1	chr2	180896632	180911932	+	chr2:180896619
NM_001177708	Arfgap1	chr2	180896632	180911932	+	chr2:180896619
NM_001177709	Arfgap1	chr2	180896632	180911932	+	chr2:180896619
NM_025598	Ppdpf	chr2	181116749	181117911	+	chr2:181116691
NM_009133	Stmn3	chr2	181235865	181243907	-	chr2:181249131
NM_198169	Gmeb2	chr2	181180857	181217373	-	chr2:181217493
NM_183162	BC006779	chr2	181157021	181171434	-	chr2:181171447
NM_029702	Arfrp1	chr2	181287096	181294811	-	chr2:181294843
NM_144894	Zgpat	chr2	181294337	181310200	+	chr2:181294843
NR_028585	Arfrp1	chr2	181287096	181294811	-	chr2:181294843
NM_001048148	Zgpat	chr2	181294829	181310200	+	chr2:181294843
NM_001165991	Arfrp1	chr2	181287096	181294811	-	chr2:181294843
NM_001165995	Arfrp1	chr2	181287096	181294811	-	chr2:181294843
NM_001165992	Arfrp1	chr2	181287096	181294811	-	chr2:181294843
NM_016775	Dnajc5	chr2	181449911	181481656	+	chr2:181449886
NM_026765	Uckl1	chr2	181498559	181511380	-	chr2:181510612
NM_172676	Samd10	chr2	181524625	181528554	-	chr2:181530741
NM_001164597	Znf512b	chr2	181511509	181521868	-	chr2:181530741
NM_025482	Tpd52l2	chr2	181426659	181446164	+	chr2:181426580
NR_027290	Uckl1os	chr2	181508938	181511555	+	chr2:181510612
NR_027289	Uckl1os	chr2	181507886	181514522	+	chr2:181510612
NM_008994	Pxmp3	chr3	5543260	5559223	-	chr3:5559444
NM_001163306	Pxmp3	chr3	5543260	5559223	-	chr3:5559444
NM_001163305	Pxmp3	chr3	5543260	5559223	-	chr3:5559444
NM_001163304	Pxmp3	chr3	5543260	5559223	-	chr3:5559444
NM_001163301	Pxmp3	chr3	5543260	5559224	-	chr3:5559444
NM_001163302	Pxmp3	chr3	5543260	5559312	-	chr3:5559444
NM_001163303	Pxmp3	chr3	5543260	5559312	-	chr3:5559444
NM_173181	Fam164a	chr3	7486498	7536921	+	chr3:7486536
NM_025434	Mrps28	chr3	8785218	8906930	-	chr3:8906855
NM_053182	Pag1	chr3	9670551	9816211	-	chr3:9816190
NM_001195031	Pag1	chr3	9670551	9816211	-	chr3:9816190
NM_029310	Fabp12	chr3	10226740	10283715	-	chr3:10284930
NM_025512	Zfand1	chr3	10322487	10333833	-	chr3:10333888
NM_029068	Snx16	chr3	10400348	10422656	-	chr3:10422679
NM_001127191	Snx16	chr3	10400348	10422656	-	chr3:10422679
NM_007892	E2f5	chr3	14555414	14583053	+	chr3:14555356
NM_001145919	Ythdf3	chr3	16375333	16409186	+	chr3:16375289
NM_172677	Ythdf3	chr3	16375333	16409186	+	chr3:16375289
NR_027375	Ythdf3	chr3	16375333	16409186	+	chr3:16375289
NM_026182	Mtfr1	chr3	19380394	19412956	+	chr3:19380295
NM_001122759	Pde7a	chr3	19418068	19503473	-	chr3:19503565
NM_001146324	Hps3	chr3	20207371	20227461	-	chr3:20227201
NM_001146323	Hps3	chr3	20188096	20227461	-	chr3:20227201
NM_080634	Hps3	chr3	20188096	20227461	-	chr3:20227201
NM_144959	Hltf	chr3	20249961	20300676	+	chr3:20249948
NM_009210	Hltf	chr3	20249961	20310527	+	chr3:20249948
NM_001177625	Ect2	chr3	27288294	27344927	-	chr3:27336970
NM_007900	Ect2	chr3	27288294	27344927	-	chr3:27336970
NM_001177626	Ect2	chr3	27288294	27344951	-	chr3:27336970
NM_178772	Nceh1	chr3	27374076	27435984	+	chr3:27425036
NM_173182	Fndc3b	chr3	27607234	27901512	-	chr3:27902437
NM_026517	Rpl22l1	chr3	28996583	28998488	+	chr3:28996522
NM_029690	Arpm1	chr3	30787910	30790708	-	chr3:30793450
NM_030557	Mynn	chr3	30792924	30809332	+	chr3:30793450
NM_027016	Sec62	chr3	30983713	31012101	+	chr3:30984150
NM_008857	Prkci	chr3	31186648	31243618	+	chr3:31186611
NM_011386	Skil	chr3	31285938	31313455	+	chr3:31285920
NM_001039090	Skil	chr3	31285938	31313455	+	chr3:31285920
NM_001161818	Zfp639	chr3	32702098	32712381	+	chr3:32702100
NM_144519	Zfp639	chr3	32702140	32712381	+	chr3:32702100
NM_019673	Actl6a	chr3	32900094	32918520	+	chr3:32900198
NM_029017	Mrpl47	chr3	32919046	32928304	-	chr3:32928464
NM_025316	Ndufb5	chr3	32928611	32943108	+	chr3:32928464
NM_025978	Ttc14	chr3	33991743	34008183	+	chr3:33991646
NM_027619	Ttc14	chr3	33991743	34008183	+	chr3:33991646
NM_008053	Fxr1	chr3	34211627	34260893	+	chr3:34211381
NM_001113188	Fxr1	chr3	34211627	34260893	+	chr3:34211381
NM_001113189	Fxr1	chr3	34211627	34260893	+	chr3:34211381
NM_026332	Dnajc19	chr3	34268833	34272875	-	chr3:34272873
NM_001026211	Dnajc19	chr3	34249306	34272875	-	chr3:34272873
NM_033623	Dcun1d1	chr3	36084529	36121623	-	chr3:36124709
NM_172678	Acad9	chr3	36257548	36284406	+	chr3:36257560
NM_009673	Anxa5	chr3	36640472	36667436	-	chr3:36667451,chr3:36674592
NM_019393	Exosc9	chr3	36744154	36757276	+	chr3:36744155
NM_009828	Ccna2	chr3	36756413	36763545	-	chr3:36763598
NM_172679	4932438A13Rik	chr3	37054654	37244582	+	chr3:37054660
NM_153561	Nudt6	chr3	37596532	37611139	-	chr3:37611195
NM_001163511	Spata5	chr3	37611828	37770644	+	chr3:37611195
NM_021343	Spata5	chr3	37611828	37770644	+	chr3:37611195
NM_011896	Spry1	chr3	37831498	37836148	+	chr3:37831400
NM_001167883	Ankrd50	chr3	38640809	38676365	-	chr3:38676536
NM_011495	Plk4	chr3	40896499	40913432	+	chr3:40896567
NM_001040399	Larp1b	chr3	41047179	41074342	+	chr3:41045976
NM_027558	Pgrmc2	chr3	41162876	41179595	-	chr3:41179997
NM_001130184	Phf17	chr3	41652282	41713413	+	chr3:41678224,chr3:41687650
NM_001130186	Phf17	chr3	41661428	41713413	+	chr3:41678224,chr3:41687650
NM_001130185	Phf17	chr3	41660299	41713413	+	chr3:41678224,chr3:41687650
NM_172303	Phf17	chr3	41659931	41713413	+	chr3:41678224,chr3:41687650
NM_001081411	Sclt1	chr3	41723253	41839063	-	chr3:41839088
NM_027271	D3Ertd751e	chr3	41839166	41855488	+	chr3:41839088
NM_028667	D3Ertd751e	chr3	41839166	41855488	+	chr3:41839088
NM_001099785	D3Ertd751e	chr3	41839166	41855488	+	chr3:41839088
NM_011043	Pcdh10	chr3	45474592	45479230	+	chr3:45474508
NM_001098172	Pcdh10	chr3	45474592	45495793	+	chr3:45474508
NM_001098171	Pcdh10	chr3	45474592	45519906	+	chr3:45474508
NM_001098170	Pcdh10	chr3	45474592	45530774	+	chr3:45474508
NM_009834	Ccrn4l	chr3	51312375	51339583	+	chr3:51321615
NM_023502	Elf2	chr3	51343593	51413916	-	chr3:51364090
NM_016858	Rab33b	chr3	51571894	51584141	+	chr3:51572033,chr3:51572187
NM_001004176	Maml3	chr3	51775543	52192935	-	chr3:52134224
NM_026225	Cog6	chr3	53070051	53105152	-	chr3:53105162
NM_172501	Nhlrc3	chr3	53539924	53551187	-	chr3:53551554
NM_173382	2810046L04Rik	chr3	53551745	53569684	+	chr3:53551554
NM_027148	Exosc8	chr3	54816607	54823293	-	chr3:54823358
NM_001163570	Exosc8	chr3	54816607	54823293	-	chr3:54823358
NM_025442	Alg5	chr3	54823467	54837724	+	chr3:54823358
NM_001144988	Spg20	chr3	55200036	55225260	+	chr3:55200032
NM_144895	Spg20	chr3	55200036	55225260	+	chr3:55200032
NM_001144987	Spg20	chr3	55200094	55225260	+	chr3:55200032
NM_011883	Rnf13	chr3	57823994	57921161	+	chr3:57823910
NM_001113413	Rnf13	chr3	57823994	57923162	+	chr3:57823910
NM_001081229	Tsc22d2	chr3	58503617	58554716	+	chr3:58502608
NM_030685	Serp1	chr3	58609903	58613813	-	chr3:58613694
NM_001005509	Eif2a	chr3	58613749	58645433	+	chr3:58613694
NM_009174	Siah2	chr3	58762877	58780317	-	chr3:58780054
NM_028712	Rap2b	chr3	61452435	61456632	+	chr3:61452438
NM_028136	Dhx36	chr3	62556570	62594917	-	chr3:62595022
NM_015728	Slc33a1	chr3	64030264	64052662	-	chr3:64052654
NM_001033300	Gmps	chr3	64064071	64107007	+	chr3:64064021
NM_026155	Ssr3	chr3	65467585	65480482	-	chr3:65480575
NM_001037923	Lekr1	chr3	65754163	65774108	+	chr3:65754159
NM_001166659	Lekr1	chr3	65754156	65919090	+	chr3:65754159
NM_019937	Ccnl1	chr3	66034080	66046154	-	chr3:66046191
NM_010801	Mlf1	chr3	67462025	67487929	+	chr3:67461988
NM_001039543	Mlf1	chr3	67462025	67487929	+	chr3:67461988
NM_008467	Kpna4	chr3	69160149	69215021	-	chr3:69214543
NM_178726	Ppm1l	chr3	69404846	69643325	+	chr3:69404642
NM_001162999	Fnip2	chr3	79541899	79653606	-	chr3:79605126,chr3:79653798
NM_025794	Etfdh	chr3	79689714	79714694	-	chr3:79714923
NM_029482	4930579G24Rik	chr3	79715005	79718744	+	chr3:79714923
NM_027495	Tmem144	chr3	79899079	79928589	-	chr3:79928672
NM_001081230	Mtap9	chr3	82443998	82481195	+	chr3:82443970
NM_181849	Fgb	chr3	83128231	83135717	-	chr3:83141454
NM_016784	Plrg1	chr3	83141464	83158218	+	chr3:83141454
NM_001177773	Fbxw7	chr3	84901503	85065124	+	chr3:84900401
NM_144896	Pet112l	chr3	85660055	85740397	+	chr3:85660047
NM_177130	Glt28d2	chr3	85955772	85973445	-	chr3:85973330
NR_004417	Snord73a	chr3	86224717	86224785	-	chr3:86228613
NR_004418	Rnu73b	chr3	86226543	86226614	-	chr3:86228613
NM_016959	Rps3a	chr3	86223866	86228595	-	chr3:86228613
NM_007639	Cd1d1	chr3	87081762	87085267	-	chr3:87086767
NM_001083318	Etv3	chr3	87611504	87626083	+	chr3:87611491
NM_012051	Etv3	chr3	87611504	87626083	+	chr3:87611491
NM_001003912	Arhgef11	chr3	87704677	87823960	+	chr3:87703466
NM_152799	Pear1	chr3	87835023	87854880	-	chr3:87855040
NM_028460	Pear1	chr3	87835023	87854880	-	chr3:87855040
NM_001032413	Pear1	chr3	87835023	87854880	-	chr3:87855040
NM_001032414	Pear1	chr3	87835023	87854880	-	chr3:87855040
NM_033573	Prcc	chr3	87944830	87971489	-	chr3:87971759
NM_008231	Hdgf	chr3	87992247	88002059	+	chr3:87991922
NM_153562	Rrnad1	chr3	88008529	88016122	-	chr3:88016126
NM_177663	Isg20l2	chr3	88016240	88026613	+	chr3:88016126
NM_133665	Mef2d	chr3	88228321	88255094	+	chr3:88224360,chr3:88228282
NM_029801	1700021C14Rik	chr3	88368686	88382765	-	chr3:88382890
NM_009836	Cct3	chr3	88383061	88407693	+	chr3:88382890
NM_025928	Pmf1	chr3	88480069	88496243	-	chr3:88495818,chr3:88496319
NM_001111102	Lmna	chr3	88569132	88589259	-	chr3:88596082
NM_001002011	Lmna	chr3	88567075	88589259	-	chr3:88596082
NM_025448	Ssr2	chr3	88665597	88674340	+	chr3:88665537
NM_028814	2810403A07Rik	chr3	88771720	88798858	+	chr3:88771670
NM_001164533	Dap3	chr3	89006729	89036209	-	chr3:89036297
NM_022994	Dap3	chr3	89006729	89036209	-	chr3:89036297
NM_008227	Hcn3	chr3	89232701	89246084	-	chr3:89250699
NM_007712	Clk2	chr3	89250731	89263014	+	chr3:89250699
NM_001163432	Clk2	chr3	89250731	89263014	+	chr3:89250699
NM_013604	Mtx1	chr3	89295008	89300262	-	chr3:89299853
NM_001161824	Mtx1	chr3	89295008	89300262	-	chr3:89299853
NM_013691	Thbs3	chr3	89301113	89312762	+	chr3:89299853
NR_030579	Mir92b	chr3	89313042	89313125	-	chr3:89314243
NM_013605	Muc1	chr3	89314978	89319296	+	chr3:89314243
NM_001039466	Trim46	chr3	89320103	89331126	-	chr3:89332321
NM_183037	Trim46	chr3	89320103	89331824	-	chr3:89332321
NM_025327	Krtcap2	chr3	89332364	89335649	+	chr3:89332321
NM_009057	Slc50a1	chr3	89354172	89356497	-	chr3:89365633,chr3:89366168
NM_010107	Efna1	chr3	89357656	89365572	-	chr3:89365633,chr3:89366168
NM_001162425	Efna1	chr3	89357656	89366878	-	chr3:89365633,chr3:89366168
NM_009565	Zbtb7b	chr3	89463572	89479130	-	chr3:89479738,chr3:89481001
NM_177041	Flad1	chr3	89488599	89497790	-	chr3:89505012
NM_016904	Cks1b	chr3	89501398	89504218	-	chr3:89505012
NM_011368	Shc1	chr3	89504477	89515954	+	chr3:89505012
NM_001113331	Shc1	chr3	89507547	89515954	+	chr3:89505012
NM_026869	Pygo2	chr3	89516763	89521055	+	chr3:89516308
NM_146131	Pbxip1	chr3	89522630	89536879	+	chr3:89516308
NM_027348	Pmvk	chr3	89545497	89554935	+	chr3:89544971
NM_026784	Pmvk	chr3	89545044	89554935	+	chr3:89544971
NM_001038587	Adar	chr3	89800948	89839381	+	chr3:89800948
NM_009602	Chrnb2	chr3	89839374	89850559	-	chr3:89859290
NM_027315	Ube2q1	chr3	89859535	89869924	+	chr3:89859290
NM_001165985	Ubap2l	chr3	90091920	90138402	-	chr3:90138532
NM_001165983	Ubap2l	chr3	90086214	90138402	-	chr3:90138532
NM_028475	Ubap2l	chr3	90085515	90138402	-	chr3:90138532
NM_153489	Ubap2l	chr3	90085515	90138402	-	chr3:90138532
NM_001165987	Ubap2l	chr3	90091920	90138402	-	chr3:90138532
NM_001165988	Ubap2l	chr3	90091920	90138442	-	chr3:90138532
NM_001165986	Ubap2l	chr3	90091920	90138442	-	chr3:90138532
NM_001165984	Ubap2l	chr3	90086214	90138442	-	chr3:90138532
NM_027500	4933434E20Rik	chr3	90138743	90145026	+	chr3:90138532
NM_025762	4933434E20Rik	chr3	90138743	90148374	+	chr3:90138532
NM_022314	Tpm3	chr3	90158620	90186531	+	chr3:90165520
NM_001190258	Gm9846	chr3	90298593	90299574	-	chr3:90299637
NM_027015	Rps27	chr3	90298593	90299575	-	chr3:90299637
NR_033727	Rps27	chr3	90298593	90299575	-	chr3:90299637
NM_026677	Rab13	chr3	90306743	90311890	+	chr3:90299637
NM_206924	Jtb	chr3	90317523	90321767	+	chr3:90317557
NM_030080	Creb3l4	chr3	90323426	90329439	-	chr3:90334017
NM_013901	Slc39a1	chr3	90334118	90339539	+	chr3:90334017
NM_028881	Crtc2	chr3	90340207	90350052	+	chr3:90334017,chr3:90340090
NM_201407	Dennd4b	chr3	90352460	90366592	+	chr3:90351052
NM_145540	Ints3	chr3	90477306	90519563	-	chr3:90519473
NM_178876	Ints3	chr3	90477306	90519563	-	chr3:90519473
NM_023215	2500003M10Rik	chr3	90584884	90595370	-	chr3:90595538
NM_009113	S100a13	chr3	90600686	90610508	+	chr3:90595538
NM_025416	Them5	chr3	94427502	94432756	+	chr3:94424106
NM_011281	Rorc	chr3	94458229	94483643	+	chr3:94458197
NM_001082484	Snx27	chr3	94586083	94668106	-	chr3:94668175
NM_029721	Snx27	chr3	94582947	94668106	-	chr3:94668175
NM_001037711	Cgn	chr3	94845473	94871919	-	chr3:94871959
NM_172683	Pogz	chr3	94922970	94968969	+	chr3:94922767
NM_001165948	Pogz	chr3	94922970	94968969	+	chr3:94922767
NM_017395	Rfx5	chr3	95040418	95046965	+	chr3:95039477
NM_030074	Zfp687	chr3	95092105	95100642	-	chr3:95100984,chr3:95101617
NM_008951	Psmd4	chr3	95118108	95127949	-	chr3:95128003
NM_008847	Pip5k1a	chr3	95145002	95192262	-	chr3:95192371,chr3:95196413
NM_009336	Vps72	chr3	95196445	95208455	+	chr3:95192371,chr3:95196413
NM_027013	Scnm1	chr3	95215123	95219416	-	chr3:95219404
NM_001163573	Scnm1	chr3	95215123	95219416	-	chr3:95219404
NM_153121	Lysmd1	chr3	95219491	95224929	+	chr3:95219404
NM_172512	Gabpb2	chr3	95267171	95303346	-	chr3:95303389,chr3:95309892
NM_029885	Gabpb2	chr3	95267171	95303346	-	chr3:95303389,chr3:95309892
NM_019914	Mllt11	chr3	95303947	95314081	-	chr3:95309892
NM_001038708	Cdc42se1	chr3	95314355	95319981	+	chr3:95309892
NM_172395	Cdc42se1	chr3	95314183	95321813	+	chr3:95309892
NM_173347	Prune	chr3	95339077	95367480	-	chr3:95367218
NM_199475	Fam63a	chr3	95368338	95381567	+	chr3:95367218,chr3:95379173
NM_133858	Fam63a	chr3	95368338	95381567	+	chr3:95367218,chr3:95379173
NM_009709	Arnt	chr3	95519793	95582643	+	chr3:95519565
NM_001037737	Arnt	chr3	95519793	95582643	+	chr3:95519565
NM_001026212	Ensa	chr3	95710383	95715897	+	chr3:95710364,chr3:95710698
NM_019561	Ensa	chr3	95710383	95717521	+	chr3:95710364,chr3:95710698
NM_008562	Mcl1	chr3	95744124	95748583	+	chr3:95744131
NM_001081293	Rprd2	chr3	95845277	95904358	-	chr3:95904908,chr3:95905211
NM_078479	Mrps21	chr3	95948058	95956024	-	chr3:95956930
NM_153513	BC028528	chr3	95970377	95977335	-	chr3:95979310,chr3:95979895
NM_146134	Aph1a	chr3	95979459	95982869	+	chr3:95979310,chr3:95979895
NM_146104	Aph1a	chr3	95979400	95983695	+	chr3:95979310,chr3:95979895
NM_023210	Anp32e	chr3	96014661	96032790	+	chr3:96014633
NM_001025614	Otud7b	chr3	96189931	96246534	+	chr3:96189939
NM_001025613	Otud7b	chr3	96189931	96246534	+	chr3:96189939
NM_026975	Bola1	chr3	96281992	96282991	-	chr3:96283022
NM_178213	Hist2h2ab	chr3	96305320	96305713	+	chr3:96305154
NM_178214	Hist2h2be	chr3	96306525	96309143	+	chr3:96305154
NM_178215	Hist2h3b	chr3	96354098	96354509	+	chr3:96347814
NM_175666	Hist2h2bb	chr3	96355104	96355597	+	chr3:96347814
NR_003619	6330549D23Rik	chr3	96692066	96715224	-	chr3:96715296,chr3:96721031
NM_025875	Rbm8a	chr3	96715332	96719196	+	chr3:96715296
NM_001102407	Rbm8a	chr3	96715332	96719196	+	chr3:96715296
NM_001162388	Pex11b	chr3	96721251	96729420	+	chr3:96715296,chr3:96721031
NM_011069	Pex11b	chr3	96720834	96730786	+	chr3:96715296,chr3:96721031
NR_027844	Pex11b	chr3	96720834	96730786	+	chr3:96715296,chr3:96721031
NR_027845	Pex11b	chr3	96720761	96730786	+	chr3:96715296,chr3:96721031
NM_001162387	Pex11b	chr3	96720834	96730786	+	chr3:96715296,chr3:96721031
NM_001081053	Itga10	chr3	96730988	96749924	+	chr3:96721031
NM_028925	Polr3c	chr3	96797299	96812844	-	chr3:96812971
NM_026406	Rnf115	chr3	96813015	96876560	+	chr3:96812971
NM_026229	Gpr89	chr3	96956470	96990703	-	chr3:96990727
NM_026539	Chd1l	chr3	97646152	97695595	-	chr3:97695658
NM_001161765	Fmo5	chr3	97714242	97740692	+	chr3:97714214
NM_001161763	Fmo5	chr3	97714208	97740692	+	chr3:97714214
NM_010232	Fmo5	chr3	97714242	97740692	+	chr3:97714214
NM_182997	Prkab2	chr3	97743616	97758472	+	chr3:97743670
NM_177145	Pde4dip	chr3	97907492	97953717	-	chr3:97953094
NM_001039376	Pde4dip	chr3	97775233	97974112	-	chr3:97953094
NM_010928	Notch2	chr3	98098942	98235772	+	chr3:98098900,chr3:98132159
NM_027462	Wars2	chr3	99270150	99349264	+	chr3:99270127,chr3:99270476
NM_175552	Wdr3	chr3	100267242	100291464	-	chr3:100291520
NM_010269	Gdap2	chr3	100291578	100336042	+	chr3:100291520,chr3:100330742
NM_001142952	Fam46c	chr3	100600598	100618253	-	chr3:100618440
NM_144900	Atp1a1	chr3	101705283	101733718	-	chr3:101733786
NM_025679	Sike1	chr3	103124800	103132975	+	chr3:103124777
NM_144901	Csde1	chr3	103149606	103187249	+	chr3:103149565,chr3:103150119
NM_001161854	Csde1	chr3	103149606	103187249	+	chr3:103149565,chr3:103150119
NM_010937	Nras	chr3	103187345	103196975	+	chr3:103187371
NM_026602	Bcas2	chr3	103300771	103308215	+	chr3:103300757
NM_053170	Trim33	chr3	103408353	103487829	+	chr3:103408739
NM_001079830	Trim33	chr3	103408353	103487829	+	chr3:103408739
NM_010432	Hipk1	chr3	103868875	103920336	-	chr3:103920387
NM_133865	Dclre1b	chr3	103929665	103938448	-	chr3:103938482
NM_001025312	Dclre1b	chr3	103929665	103938448	-	chr3:103938482
NM_026193	Ap4b1	chr3	103938577	103951084	+	chr3:103938482
NM_001163553	Ap4b1	chr3	103938577	103951084	+	chr3:103938482
NM_001163552	Ap4b1	chr3	103938577	103951084	+	chr3:103938482
NM_172684	Rsbn1	chr3	104043180	104095681	+	chr3:104043480,chr3:104043605
NM_133853	Magi3	chr3	104142334	104349467	-	chr3:104349575
NM_001159354	Magi3	chr3	104142334	104349467	-	chr3:104349575
NM_001025067	Lrig2	chr3	104583043	104640917	-	chr3:104641033
NM_001163333	Cttnbp2nl	chr3	105129970	105181009	-	chr3:105181207
NM_001163332	Cttnbp2nl	chr3	105129970	105181009	-	chr3:105181207
NM_030249	Cttnbp2nl	chr3	105129970	105181202	-	chr3:105181207
NM_017397	Ddx20	chr3	105806517	105815627	-	chr3:105815661
NM_028081	4933421E11Rik	chr3	106849737	106864632	+	chr3:106849695
NM_001039478	4933421E11Rik	chr3	106813042	106864632	+	chr3:106849695
NM_001039488	4933421E11Rik	chr3	106849737	106864632	+	chr3:106849695
NM_001045807	Rbm15	chr3	107454165	107461345	-	chr3:107461758
NM_145542	Ahcyl1	chr3	107791175	107824604	-	chr3:107824702
NR_015459	4933431E20Rik	chr3	108016907	108024269	-	chr3:108023911
NM_010360	Gstm5	chr3	108023909	108026741	+	chr3:108023911
NM_010306	Gnai3	chr3	108235354	108274170	-	chr3:108274205
NM_011967	Psma5	chr3	108384981	108408008	+	chr3:108384925
NM_001004177	Celsr2	chr3	108518903	108543550	-	chr3:108529988
NM_017392	Celsr2	chr3	108518903	108543550	-	chr3:108529988
NR_028538	Scarna2	chr3	108682397	108682458	-	chr3:108682740,chr3:108690548
NM_026198	Tmem167b	chr3	108684480	108690522	-	chr3:108690548,chr3:108699685
NM_025444	Taf13	chr3	108699754	108710124	+	chr3:108690548,chr3:108699685
NM_011504	Stxbp3a	chr3	108921235	108968558	-	chr3:108968658
NM_025845	Prpf38b	chr3	109030862	109039760	-	chr3:109039821
NM_023214	Slc30a7	chr3	115930976	115999410	-	chr3:116000328
NM_001163515	Extl2	chr3	115999452	116021020	+	chr3:116000328
NM_001163514	Extl2	chr3	116000300	116021020	+	chr3:116000328
NM_021388	Extl2	chr3	115999452	116021020	+	chr3:116000328
NM_025517	Rtcd1	chr3	116480969	116500179	-	chr3:116505132
NM_010022	Dbt	chr3	116505082	116541985	+	chr3:116505132
NM_030016	Ccdc76	chr3	116573339	116606591	-	chr3:116586893
NM_028349	Sass6	chr3	116587011	116622988	+	chr3:116586893
NM_008246	Hiat1	chr3	116623172	116654681	-	chr3:116654656
NR_029551	Mir137	chr3	118425860	118425933	+	chr3:118423571
NM_178936	Tmem56	chr3	121194032	121255339	-	chr3:121255390
NM_024178	Alg14	chr3	121283839	121354034	+	chr3:121277459,chr3:121283684
NR_036457	A730020M07Rik	chr3	121629149	121635508	-	chr3:121642200
NR_036456	A730020M07Rik	chr3	121626962	121635508	-	chr3:121642200
NR_036458	A730020M07Rik	chr3	121629149	121638476	-	chr3:121642200
NM_008991	Abcd3	chr3	121750932	121807238	-	chr3:121807179
NM_172525	Arhgap29	chr3	121945348	122008175	+	chr3:121945201
NM_008129	Gclm	chr3	122237613	122258670	+	chr3:122237466
NM_153806	Dnttip2	chr3	122266435	122277293	+	chr3:122266379
NM_013867	Bcar3	chr3	122411801	122522202	+	chr3:122502146
NM_133857	Usp53	chr3	122925622	122976469	-	chr3:122976700
NM_027135	Sec24d	chr3	123259517	123357658	+	chr3:123259464,chr3:123259955,chr3:123345926
NM_201638	Mettl14	chr3	123360316	123378012	-	chr3:123378048
NR_028573	Snora24	chr3	123499958	123500088	-	chr3:123500429
NR_028574	Snhg8	chr3	123499574	123500358	-	chr3:123500429
NM_023813	Camk2d	chr3	126588994	126837076	+	chr3:126588265
NM_001025438	Camk2d	chr3	126588994	126837076	+	chr3:126588265
NM_001025439	Camk2d	chr3	126588994	126837076	+	chr3:126588265
NM_178655	Ank2	chr3	126913628	126990474	-	chr3:126997423
NM_138593	Larp7	chr3	127528735	127545371	-	chr3:127545353
NM_197997	4930422G04Rik	chr3	127545510	127610043	+	chr3:127545353
NM_145964	Ap1ar	chr3	127799286	127829514	-	chr3:127801404,chr3:127829573
NM_130450	Elovl6	chr3	129524407	129630515	+	chr3:129519274,chr3:129528455,chr3:129563174
NM_010113	Egf	chr3	129669596	129747344	-	chr3:129717389
NM_009102	Rrh	chr3	129800596	129814527	-	chr3:129823432
NM_026578	Gar1	chr3	129816934	129823418	-	chr3:129823432
NM_007686	Cfi	chr3	129828760	129867350	+	chr3:129823432
NM_183423	Pla2g12a	chr3	129873205	129887843	+	chr3:129870615
NM_023196	Pla2g12a	chr3	129870643	129887843	+	chr3:129870615
NM_207209	Sec24b	chr3	129975206	130052929	-	chr3:130052805
NM_025509	Ostc	chr3	130685071	130698599	-	chr3:130698826
NM_001005859	Rpl34	chr3	130715991	130718459	-	chr3:130719567
NM_026724	Rpl34	chr3	130715985	130719463	-	chr3:130719567
NM_001199350	Rpl34-ps1	chr3	130715991	130719484	-	chr3:130719567
NM_008212	Hadh	chr3	131222578	131261192	-	chr3:131261218
NM_027816	Cyp2u1	chr3	131279645	131292382	-	chr3:131292336
NM_011863	Papss1	chr3	131502073	131580976	+	chr3:131502086
NM_007926	Aimp1	chr3	132597803	132621185	-	chr3:132621424
NM_173032	Tbck	chr3	132621449	132734140	+	chr3:132621424
NM_001163455	Tbck	chr3	132621449	132775812	+	chr3:132621424
NM_026231	Gstcd	chr3	132919856	133029046	-	chr3:133029150
NM_027927	Ints12	chr3	133029258	133048291	+	chr3:133029150
NM_146141	Ppa2	chr3	133247421	133315375	+	chr3:133247418
NM_001040400	Tet2	chr3	133400982	133481696	-	chr3:133481647
NM_173762	Cenpe	chr3	135149949	135210927	+	chr3:135149925
NM_025902	Cisd2	chr3	135343799	135360820	-	chr3:135360868
NR_030689	4930539J05Rik	chr3	135373611	135376052	-	chr3:135376112,chr3:135376712
NM_025356	Ube2d3	chr3	135376145	135404565	+	chr3:135376112,chr3:135376712
NM_008913	Ppp3ca	chr3	136608156	136873166	+	chr3:136607389
NM_016750	H2afz	chr3	137801985	137804309	+	chr3:137801838
NM_001033155	Dnajb14	chr3	137805061	137846318	+	chr3:137801838,chr3:137805101
NM_001163457	Mttp	chr3	138027241	138080775	-	chr3:138080831,chr3:138081144
NM_175389	Rg9mtd2	chr3	138080924	138097207	+	chr3:138080831,chr3:138081144
NM_009626	Adh7	chr3	138155159	138169429	+	chr3:138163506
NM_007410	Adh5	chr3	138380550	138392886	+	chr3:138380477
NM_175224	Metap1	chr3	138396346	138426769	-	chr3:138427072
NM_145544	Rap1gds1	chr3	138863292	139012586	-	chr3:139012822
NM_001040690	Rap1gds1	chr3	138863292	139012586	-	chr3:139012822
NM_022554	Pdlim5	chr3	142239466	142329236	-	chr3:142333073,chr3:142333185
NM_001190857	Pdlim5	chr3	142239466	142329236	-	chr3:142333073,chr3:142333185
NM_001190853	Pdlim5	chr3	142239466	142333082	-	chr3:142333073,chr3:142333185
NM_001190852	Pdlim5	chr3	142176972	142333082	-	chr3:142333073,chr3:142333185
NM_019809	Pdlim5	chr3	142239466	142333082	-	chr3:142333073,chr3:142333185
NM_019808	Pdlim5	chr3	142176972	142333082	-	chr3:142333073,chr3:142333185
NM_001190856	Pdlim5	chr3	142176972	142333082	-	chr3:142333073,chr3:142333185
NM_001190855	Pdlim5	chr3	142176972	142333082	-	chr3:142333073,chr3:142333185
NM_001190854	Pdlim5	chr3	142176972	142333082	-	chr3:142333073,chr3:142333185
NM_173763	Ccbl2	chr3	142638465	142682296	+	chr3:142638430
NM_145546	Gtf2b	chr3	142702632	142720991	+	chr3:142702537
NM_178654	Pkn2	chr3	142728287	142819390	-	chr3:142819368
NM_001161770	Lmo4	chr3	144125916	144139718	-	chr3:144142952
NM_001161769	Lmo4	chr3	144125916	144139782	-	chr3:144142952
NM_010723	Lmo4	chr3	144125916	144142641	-	chr3:144142952
NM_011828	Hs2st1	chr3	144368492	144507602	-	chr3:144507643
NM_053102	Sep15	chr3	144507812	144535062	+	chr3:144507643
NM_019464	Sh3glb1	chr3	144626229	144657709	-	chr3:144657707
NM_025714	Odf2l	chr3	145055985	145091301	+	chr3:145056167
NM_001162539	Odf2l	chr3	145055974	145091301	+	chr3:145056167
NM_001162538	Odf2l	chr3	145055974	145091301	+	chr3:145056167
NM_010516	Cyr61	chr3	145584356	145587371	-	chr3:145587422
NM_009740	Bcl10	chr3	145861763	145871669	+	chr3:145861551
NM_001166064	Syde2	chr3	145925255	145959105	+	chr3:145925662
NM_028836	Ctbs	chr3	146387878	146403157	+	chr3:146387850
NM_027617	Spata1	chr3	146394588	146437139	-	chr3:146437966
NM_010318	Gng5	chr3	146437221	146442929	+	chr3:146437966
NM_019957	Dnase2b	chr3	146518759	146552984	-	chr3:146528747,chr3:146532729
NM_009474	Uox	chr3	146534534	146568869	+	chr3:146528747,chr3:146532729
NM_011100	Prkacb	chr3	146666965	146750332	-	chr3:146750425
NM_025926	Dnajb4	chr3	152121340	152131229	-	chr3:152131242
NM_027287	Dnajb4	chr3	152121340	152147685	-	chr3:152131242,chr3:152147526,chr3:152147798
NM_057172	Fubp1	chr3	152147843	152174216	+	chr3:152147526,chr3:152147798
NM_174868	Fam73a	chr3	152210847	152277793	-	chr3:152283779
NM_001162375	Fam73a	chr3	152210847	152277793	-	chr3:152283779
NM_133247	Usp33	chr3	152283866	152331000	+	chr3:152283779
NM_001076676	Usp33	chr3	152283866	152331000	+	chr3:152283779
NM_001080755	Zzz3	chr3	152333395	152400212	+	chr3:152333359
NM_198416	Zzz3	chr3	152334079	152400212	+	chr3:152333359
NM_011372	St6galnac3	chr3	153139894	153662519	-	chr3:153188153
NM_031870	Msh4	chr3	153794532	153843524	-	chr3:153850414
NR_028561	Snord45b	chr3	153847953	153847997	-	chr3:153850414
NM_001163479	Rabggtb	chr3	153844674	153848353	-	chr3:153850414
NR_028098	Rabggtb	chr3	153844674	153848353	-	chr3:153850414
NR_028097	Rabggtb	chr3	153844674	153848353	-	chr3:153850414
NR_028525	Snord45c	chr3	153849515	153849575	-	chr3:153850414
NM_011231	Rabggtb	chr3	153844674	153849589	-	chr3:153850414
NR_028096	Rabggtb	chr3	153844674	153849589	-	chr3:153850414
NR_028095	Rabggtb	chr3	153844674	153849589	-	chr3:153850414
NR_028094	Rabggtb	chr3	153844674	153850352	-	chr3:153850414
NM_001163478	Rabggtb	chr3	153844674	153850352	-	chr3:153850414
NM_007382	Acadm	chr3	153859744	153881818	-	chr3:153867108
NM_029330	Fpgt	chr3	155020211	155028671	-	chr3:155028782
NM_028938	Lrriq3	chr3	155028726	155129571	+	chr3:155028782
NM_001013806	Ankrd13c	chr3	157882758	157942130	+	chr3:157882256
NM_001093753	Srsf11	chr3	157945785	157967047	-	chr3:157971914
NM_001093752	Srsf11	chr3	157945785	157971932	-	chr3:157971914
NM_024194	Lrrc40	chr3	157971995	158003771	+	chr3:157971914
NM_029523	Depdc1a	chr3	159430725	159465246	+	chr3:159430651
NM_001172093	Depdc1a	chr3	159430725	159465246	+	chr3:159430651
NM_001172092	Depdc1a	chr3	159430725	159465246	+	chr3:159430651
NM_028097	Tmem68	chr4	3476187	3501915	-	chr4:3501995
NM_054089	Tgs1	chr4	3502025	3543768	+	chr4:3501995
NM_026147	Rps20	chr4	3761619	3762747	-	chr4:3762884
NM_019969	Plag1	chr4	3828304	3865552	-	chr4:3865777,chr4:3866071
NM_181391	Chchd7	chr4	3866060	3870670	+	chr4:3865777,chr4:3866071
NM_001190324	Chchd7	chr4	3866034	3870670	+	chr4:3865777,chr4:3866071
NM_001190323	Chchd7	chr4	3866034	3870670	+	chr4:3865777,chr4:3866071
NM_001190322	Chchd7	chr4	3866060	3870670	+	chr4:3865777,chr4:3866071
NM_016807	Sdcbp	chr4	6292826	6323269	+	chr4:6292826
NM_001098227	Sdcbp	chr4	6292826	6323269	+	chr4:6292826
NM_010945	Nsmaf	chr4	6323354	6381418	-	chr4:6379295
NM_145711	Tox	chr4	6614532	6917870	-	chr4:6841477
NM_021518	Rab2a	chr4	8462790	8534849	+	chr4:8463221
NM_001081417	Chd7	chr4	8618067	8793956	+	chr4:8617489
NM_023066	Asph	chr4	9376231	9596309	-	chr4:9596475
NM_001177849	Asph	chr4	9376231	9596309	-	chr4:9596475
NM_001177856	Asph	chr4	9555794	9596309	-	chr4:9596475
NM_001177855	Asph	chr4	9548056	9596309	-	chr4:9596475
NM_001177851	Asph	chr4	9502409	9596309	-	chr4:9596475
NM_001177850	Asph	chr4	9502409	9596309	-	chr4:9596475
NM_175175	Plekhf2	chr4	10915809	10934766	-	chr4:10934993
NM_021897	Trp53inp1	chr4	11083587	11101524	+	chr4:11074217,chr4:11074939,chr4:11083480
NM_001199105	Trp53inp1	chr4	11083587	11101524	+	chr4:11074217,chr4:11074939,chr4:11083480
NM_178112	Ints8	chr4	11126304	11181406	-	chr4:11181372
NM_001159595	Ints8	chr4	11130074	11181406	-	chr4:11181372
NM_001081183	1110037F02Rik	chr4	11413104	11478290	+	chr4:11413093
NM_010276	Gem	chr4	11631593	11642140	+	chr4:11631517
NM_001098231	Pdp1	chr4	11885331	11892860	-	chr4:11893753
NM_001098230	Pdp1	chr4	11885331	11893597	-	chr4:11893753
NM_001033453	Pdp1	chr4	11885331	11893597	-	chr4:11893753
NM_177861	Tmem67	chr4	11966504	12015104	-	chr4:12015082
NM_198957	C430048L16Rik	chr4	12016516	12023418	+	chr4:12015082
NM_152812	Otud6b	chr4	14736651	14753734	-	chr4:14753816
NM_181401	Tmem64	chr4	15192966	15213900	+	chr4:15192837
NM_026172	Decr1	chr4	15844386	15872654	-	chr4:15864820
NM_013752	Nbn	chr4	15885113	15919736	+	chr4:15885051
NM_145950	Osgin2	chr4	15924267	15941024	-	chr4:15941076
NM_027769	Cpne3	chr4	19446398	19497251	-	chr4:19502357
NM_025476	Fam82b	chr4	19502212	19534079	+	chr4:19502357
NM_177327	Wwp1	chr4	19536819	19636140	-	chr4:19636344
NM_015767	Ttpa	chr4	19935574	19957932	+	chr4:19935451
NM_199467	Mms22l	chr4	24587091	24693576	+	chr4:24586993
NM_026742	Ndufaf4	chr4	24988712	24995631	+	chr4:24988673
NM_026194	1810074P20Rik	chr4	25339215	25372451	-	chr4:25372440
NM_172688	Map3k7	chr4	32292719	32352077	+	chr4:32292467
NM_009316	Map3k7	chr4	32292719	32352077	+	chr4:32292467
NM_001109661	Bach2	chr4	32746047	32914721	+	chr4:32849409
NM_011997	Casp8ap2	chr4	32944085	32981878	+	chr4:32943844
NM_001122978	Casp8ap2	chr4	32944085	32981878	+	chr4:32943844
NM_001081392	Mdn1	chr4	32985731	33103830	+	chr4:32985709
NR_036602	4933421O10Rik	chr4	33355751	33359936	-	chr4:33359975
NM_019586	Ube2j1	chr4	33360037	33380977	+	chr4:33359975
NM_001033225	Pnrc1	chr4	33574035	33577400	-	chr4:33576301
NM_001007589	Akirin2	chr4	34739501	34755795	+	chr4:34739483
NM_001159563	Orc3	chr4	34755667	34803829	-	chr4:34803852
NM_015824	Orc3	chr4	34755667	34803829	-	chr4:34803852
NM_181406	Rars2	chr4	34803844	34849052	+	chr4:34803852
NM_011895	Slc35a1	chr4	34852144	34876325	-	chr4:34876189
NM_013889	Zfp292	chr4	34991996	35071835	-	chr4:35071867
NM_178061	Mobkl2b	chr4	35141590	35346353	-	chr4:35285703
NM_001081343	3110043O21Rik	chr4	35380168	35414767	-	chr4:35415038,chr4:35415507
NM_007386	Aco1	chr4	40331935	40387680	+	chr4:40349451
NM_134097	Topors	chr4	40448276	40458512	-	chr4:40457141,chr4:40458562,chr4:40468106
NM_001033305	Ndufb6	chr4	40459333	40468039	-	chr4:40468106
NM_025545	Aptx	chr4	40870748	40891587	-	chr4:40891885
NM_001025444	Aptx	chr4	40870748	40891858	-	chr4:40891885
NR_029594	Mir207	chr4	40911587	40911666	+	chr4:40911152
NM_001164672	Dnaja1	chr4	40911600	40925820	+	chr4:40911152
NM_001164671	Dnaja1	chr4	40911592	40925820	+	chr4:40911152
NM_008298	Dnaja1	chr4	40911138	40925820	+	chr4:40911152
NM_021535	Smu1	chr4	40924320	40946556	-	chr4:40946536
NM_022305	B4galt1	chr4	40993272	41042669	-	chr4:41028036
NM_009736	Bag1	chr4	41125069	41136965	-	chr4:41137067
NM_001171739	Bag1	chr4	41125069	41136965	-	chr4:41137067
NM_029814	Chmp5	chr4	41137223	41153973	+	chr4:41137067
NM_023739	Nfx1	chr4	41159613	41214663	+	chr4:41159561
NM_139236	Nol6	chr4	41303097	41313010	-	chr4:41313125
NM_026872	Ubap2	chr4	41382985	41463806	-	chr4:41464022
NM_026893	Dcaf12	chr4	41479971	41503572	-	chr4:41503560
NM_023305	Ubap1	chr4	41537666	41578437	+	chr4:41537645
NM_024241	Kif24	chr4	41579418	41653519	-	chr4:41653567
NM_025539	Nudt2	chr4	41653818	41669597	+	chr4:41653567
NM_027993	2310028H24Rik	chr4	41707599	41758198	-	chr4:41758449
NM_001159583	2310028H24Rik	chr4	41707599	41758198	-	chr4:41758449
NM_175138	Dnaic1	chr4	41758464	41826828	+	chr4:41758449
NM_027278	2810432D09Rik	chr4	41900702	41902187	-	chr4:41911893
NM_016890	Dctn3	chr4	41903467	41911833	-	chr4:41911893
NM_001159565	Dctn3	chr4	41903467	41911833	-	chr4:41911893
NM_019874	Dnajb5	chr4	42974193	42979832	+	chr4:42970874
NM_009503	Vcp	chr4	43001063	43021607	-	chr4:43021710
NM_020035	Pigo	chr4	43038737	43046856	-	chr4:43052587
NM_023231	Stoml2	chr4	43048789	43052484	-	chr4:43052587,chr4:43061525
NM_172691	B230312A22Rik	chr4	43053609	43067303	-	chr4:43061525,chr4:43067284
NM_001081413	Unc13b	chr4	43080083	43285973	+	chr4:43094132
NM_021468	Unc13b	chr4	43080172	43285986	+	chr4:43094132
NM_199057	Rusc2	chr4	43427673	43448186	+	chr4:43444526
NM_001037709	Rusc2	chr4	43403081	43448186	+	chr4:43444526
NM_011571	Tesk1	chr4	43463376	43469174	+	chr4:43463293
NM_019436	Sit1	chr4	43503183	43504809	-	chr4:43513960
NR_001460	Rmrp	chr4	43513884	43514159	-	chr4:43513960
NM_001037913	Ccdc107	chr4	43514464	43517021	+	chr4:43513960
NM_009416	Tpm2	chr4	43535811	43544488	-	chr4:43541232
NM_001007463	Spag8	chr4	43672828	43674652	-	chr4:43677639
NM_026871	Hint2	chr4	43675326	43677545	-	chr4:43677639
NM_175517	4930412F15Rik	chr4	43680721	43689959	-	chr4:43690369
NM_001085508	Tmem8b	chr4	43690070	43713767	+	chr4:43690369
NM_016760	Clta	chr4	44033742	44053946	+	chr4:44033823
NM_001080384	Clta	chr4	44033742	44053946	+	chr4:44033823
NM_001080386	Clta	chr4	44033742	44053946	+	chr4:44033823
NM_001080385	Clta	chr4	44033742	44053946	+	chr4:44033823
NM_001190414	Gne	chr4	44057922	44093773	-	chr4:44090069,chr4:44093832
NM_015828	Gne	chr4	44055175	44105277	-	chr4:44090069,chr4:44093832
NM_138590	Zcchc7	chr4	44777658	44953314	+	chr4:44777707
NM_080289	Grhpr	chr4	45002510	45011796	+	chr4:45002575
NM_173399	Zbtb5	chr4	45012341	45033512	-	chr4:45033590
NM_001163284	Zbtb5	chr4	45012341	45033512	-	chr4:45033590
NM_001163283	Zbtb5	chr4	45012341	45033512	-	chr4:45033590
NM_022811	Polr1e	chr4	45039724	45054792	+	chr4:45033590
NM_025513	Exosc3	chr4	45337729	45341703	-	chr4:45341444
NM_153167	Dcaf10	chr4	45363200	45400822	+	chr4:45363127
NM_001009949	Mcart1	chr4	45417025	45429866	-	chr4:45430094,chr4:45434964
NM_001033306	Shb	chr4	45444376	45551928	-	chr4:45551945
NM_173033	Tstd2	chr4	46135846	46159575	-	chr4:46159818
NM_001033201	Ncbp1	chr4	46159610	46193502	+	chr4:46159818
NM_011728	Xpa	chr4	46196321	46217411	-	chr4:46222795
NM_029086	5830415F09Rik	chr4	46398074	46410523	-	chr4:46410265,chr4:46410550
NM_130889	Anp32b	chr4	46472216	46493623	+	chr4:46472100
NM_053179	Nans	chr4	46510428	46524538	+	chr4:46510361
NM_029077	Trim14	chr4	46527946	46557244	-	chr4:46528551
NM_001081141	Gabbr2	chr4	46684997	47012814	-	chr4:46891396
NM_019998	Alg2	chr4	47490932	47495467	-	chr4:47495434
NM_024171	Sec61b	chr4	47495760	47504333	+	chr4:47495434
NM_015743	Nr4a3	chr4	48072347	48104452	+	chr4:48064557,chr4:48066199
NM_010569	Invs	chr4	48300901	48453053	+	chr4:48353604
NM_172304	Tex10	chr4	48452055	48494522	-	chr4:48494517
NM_178603	Mrpl50	chr4	49533696	49542183	-	chr4:49542232
NM_145547	Zfp189	chr4	49542316	49552645	+	chr4:49542232
NM_001163263	Rnf20	chr4	49653159	49677986	+	chr4:49653085
NM_182999	Rnf20	chr4	49653159	49677986	+	chr4:49653085
NM_025623	Nipsnap3b	chr4	53033023	53043159	+	chr4:53033343
NM_001159633	Slc44a1	chr4	53461512	53571264	+	chr4:53461333,chr4:53539023
NM_133891	Slc44a1	chr4	53461512	53643578	+	chr4:53461333,chr4:53539023
NM_172867	Zfp462	chr4	54969044	55104663	+	chr4:54994494
NM_009011	Rad23b	chr4	55371141	55413337	+	chr4:55370820,chr4:55371774
NM_010637	Klf4	chr4	55548236	55553575	-	chr4:55553868
NM_026079	Ikbkap	chr4	56843733	56896385	-	chr4:56896366
NM_001081420	BC026590	chr4	56896382	56903659	+	chr4:56896366
NM_175518	D730040F13Rik	chr4	56970066	57041483	-	chr4:57041553
NM_001033165	Dnajc25	chr4	59097246	59117451	+	chr4:59097200
NM_001163288	Susd1	chr4	59408736	59532687	-	chr4:59425879,chr4:59534048
NM_144904	Rod1	chr4	59565923	59643418	-	chr4:59643448
NM_178164	Rod1	chr4	59565923	59643418	-	chr4:59643448
NM_024255	Hsdl2	chr4	59675616	59712747	+	chr4:59675742
NM_001013577	1110054O05Rik	chr4	59863700	59877909	-	chr4:59877959
NM_001045528	Fkbp15	chr4	61786703	61846909	-	chr4:61847046
NM_175090	Slc31a1	chr4	61847061	61878129	+	chr4:61847046
NM_139291	Cdc26	chr4	61880949	61894984	-	chr4:61895131
NM_027297	Prpf4	chr4	61895143	61913351	+	chr4:61895131
NM_024257	Hdhd3	chr4	61985414	61988561	-	chr4:61988659
NM_008525	Alad	chr4	61995530	62006424	-	chr4:62006295,chr4:62011449,chr4:62011749
NM_021498	Pole3	chr4	62010161	62011375	-	chr4:62011449,chr4:62011749
NM_177607	4933430I17Rik	chr4	62011729	62034354	+	chr4:62006295,chr4:62011449,chr4:62011749
NM_028640	Whrn	chr4	62901270	62982312	-	chr4:62982505
NM_001008792	Whrn	chr4	62901270	62982312	-	chr4:62982505
NM_001008796	Whrn	chr4	62901270	62982312	-	chr4:62982505
NM_001008794	Whrn	chr4	62901270	62982312	-	chr4:62982505
NM_001008793	Whrn	chr4	62901270	62982312	-	chr4:62982505
NM_001008791	Whrn	chr4	62901270	62982312	-	chr4:62982505
NM_001008795	Whrn	chr4	62901270	62982312	-	chr4:62982505
NM_172694	Megf9	chr4	69918287	70021289	-	chr4:70020543,chr4:70021341
NM_011599	Tle1	chr4	71603502	71687280	-	chr4:71684755,chr4:71687369
NR_027923	C630043F03Rik	chr4	71687604	71690291	+	chr4:71684755,chr4:71687369
NM_144787	Kdm4c	chr4	73723109	73877095	+	chr4:73723114
NM_001172095	Kdm4c	chr4	73713727	73877095	+	chr4:73723114
NM_025849	3110001D03Rik	chr4	74748584	74749517	-	chr4:74749560
NM_008687	Nfib	chr4	81761403	81976539	-	chr4:81984500
NM_001113210	Nfib	chr4	81761403	81976539	-	chr4:81984500
NM_001113209	Nfib	chr4	81761403	81976539	-	chr4:81984500
NM_027238	Ttc39b	chr4	82691531	82795420	-	chr4:82728240
NM_029949	Snapc3	chr4	82888974	82924571	+	chr4:82888936
NM_009096	Rps6	chr4	86325329	86328598	-	chr4:86328587
NM_001081184	BC057079	chr4	87565860	87882242	+	chr4:87565887
NM_172871	Klhl9	chr4	88189522	88193739	-	chr4:88193412
NM_007670	Cdkn2b	chr4	88777524	88782268	-	chr4:88782309
NM_026368	5830433M19Rik	chr4	93992096	94048814	-	chr4:94048823
NM_172695	Plaa	chr4	94057156	94095265	-	chr4:94095290
NM_177239	Mysm1	chr4	94434058	94471118	-	chr4:94471137
NM_010591	Jun	chr4	94541053	94544240	-	chr4:94544529
NM_001122953	Nfia	chr4	97269643	97610894	+	chr4:97264361,chr4:97361005,chr4:97596413
NM_001122952	Nfia	chr4	97073960	97610894	+	chr4:97243907,chr4:97264361,chr4:97361005,chr4:97596413
NM_010905	Nfia	chr4	97269643	97610894	+	chr4:97264361,chr4:97361005,chr4:97596413
NM_053157	Tm2d1	chr4	97847387	97875283	-	chr4:97875286
NM_172872	Kank4	chr4	98246909	98309555	-	chr4:98317503
NM_146144	Usp1	chr4	98415827	98427551	+	chr4:98415490
NM_026082	Dock7	chr4	98428682	98612933	-	chr4:98612929
NM_001145967	Atg4c	chr4	98686164	98751801	+	chr4:98686141
NM_175029	Atg4c	chr4	98685951	98751801	+	chr4:98686141
NM_026348	Itgb3bp	chr4	99257419	99321136	-	chr4:99321189
NM_145549	Efcab7	chr4	99321517	99410715	+	chr4:99321189
NM_013845	Ror1	chr4	99593722	99940477	+	chr4:99729044
NM_146145	Jak1	chr4	100649905	100763214	-	chr4:100763245
NM_001177983	Pde4b	chr4	101752673	102053856	+	chr4:102009010
NM_001177980	Pde4b	chr4	102067991	102105193	+	chr4:102072399
NM_019840	Pde4b	chr4	101752870	102105194	+	chr4:102009010,chr4:102072399
NM_144906	Sgip1	chr4	102258294	102469109	+	chr4:102257631
NM_026100	Tctex1d1	chr4	102484310	102503526	+	chr4:102485047
NM_001163767	Tctex1d1	chr4	102484310	102503526	+	chr4:102485047
NM_001163768	Tctex1d1	chr4	102489726	102503526	+	chr4:102485047
NM_146254	Wdr78	chr4	102535997	102612231	-	chr4:102612727
NM_027696	Mier1	chr4	102612396	102663681	+	chr4:102612727
NM_001039081	Mier1	chr4	102617321	102663681	+	chr4:102612727
NM_177732	Slc35d1	chr4	102669649	102712816	-	chr4:102712767
NM_001162980	1700024P16Rik	chr4	104411387	104514795	+	chr4:104485692
NM_153565	Pcsk9	chr4	105940265	105962257	-	chr4:105962172
NM_025590	Acot11	chr4	106242492	106297763	-	chr4:106247875
NM_023672	Ssbp3	chr4	106409401	106547626	+	chr4:106409339
NM_198438	Ssbp3	chr4	106409401	106547626	+	chr4:106409339
NM_025500	Mrpl37	chr4	106553805	106564798	-	chr4:106564811
NM_175471	Cyb5rl	chr4	106568099	106582737	+	chr4:106564811
NM_029985	Lrrc42	chr4	106731445	106751465	-	chr4:106751693
NM_028394	Hspb11	chr4	106751865	106777820	+	chr4:106751693
NM_010760	Magoh	chr4	107377744	107385330	+	chr4:107377689
NM_028754	0610037L13Rik	chr4	107387830	107395734	+	chr4:107388086
NM_009949	Cpt2	chr4	107401913	107421521	-	chr4:107421497
NM_011327	Scp2	chr4	107541770	107616431	-	chr4:107616486
NM_001033634	Zyg11b	chr4	107725686	107799022	-	chr4:107799231
NM_027250	2010305A19Rik	chr4	107826083	107838650	+	chr4:107826031
NM_172697	Prpf38a	chr4	108062798	108077268	-	chr4:108077286
NM_011015	Orc1	chr4	108077385	108112763	+	chr4:108077286
NM_177045	Cc2d1b	chr4	108117887	108132054	+	chr4:108117811
NM_027453	Btf3l4	chr4	108312226	108331516	-	chr4:108331630,chr4:108332539
NM_025334	Txndc12	chr4	108332609	108360051	+	chr4:108331630,chr4:108332539
NM_133885	Osbpl9	chr4	108559076	108700204	-	chr4:108700180
NM_007943	Eps15	chr4	108778206	108885742	+	chr4:108778102
NM_013876	Rnf11	chr4	108950788	108974437	-	chr4:108974652
NM_007983	Faf1	chr4	109174558	109461892	+	chr4:109174493
NM_025647	Cmpk1	chr4	114458544	114485160	-	chr4:114485180
NM_009185	Stil	chr4	114498049	114541130	+	chr4:114497962
NM_011527	Tal1	chr4	114557458	114569687	+	chr4:114550749
NM_172698	4732418C07Rik	chr4	115236004	115275259	+	chr4:115235644
NM_175308	Mobkl2c	chr4	115326023	115334115	+	chr4:115320143
NM_028142	Nsun4	chr4	115529703	115551808	-	chr4:115551395
NM_025641	Uqcrh	chr4	115564896	115573002	-	chr4:115573059,chr4:115573310,chr4:115574431
NM_153521	Lrrc41	chr4	115573396	115594975	+	chr4:115573059,chr4:115573310,chr4:115574431
NM_181585	Pik3r3	chr4	115719845	115800988	+	chr4:115719163
NM_001042743	Mast2	chr4	115804693	115962115	-	chr4:115962316
NM_008641	Mast2	chr4	115804693	115962115	-	chr4:115962316
NM_177670	Tmem69	chr4	116049459	116053875	-	chr4:116054990,chr4:116055469
NM_029868	Gpbp1l1	chr4	116055658	116091814	+	chr4:116054990,chr4:116055469
NR_029450	C530005A16Rik	chr4	116087664	116095562	-	chr4:116095587
NM_001037916	Ccdc17	chr4	116094661	116098198	+	chr4:116095587
NM_001081475	Nasp	chr4	116098983	116125429	-	chr4:116125941
NM_016777	Nasp	chr4	116098983	116125883	-	chr4:116125941
NM_021473	Akr1a4	chr4	116134441	116149583	-	chr4:116149575
NM_011034	Prdx1	chr4	116183530	116197932	+	chr4:116183518
NM_025962	Mmachc	chr4	116200365	116206317	-	chr4:116206451
NM_026714	Ccdc163	chr4	116206861	116213036	+	chr4:116206451
NM_026654	Toe1	chr4	116301934	116305491	-	chr4:116305619
NM_133250	Mutyh	chr4	116305665	116317362	+	chr4:116305619
NM_001159581	Mutyh	chr4	116305665	116317362	+	chr4:116305619
NM_009478	Urod	chr4	116488148	116492307	-	chr4:116492450
NM_175244	Hectd3	chr4	116493279	116503209	+	chr4:116492450
NM_175135	Eif2b3	chr4	116517339	116571192	+	chr4:116517315
NM_001111277	Eif2b3	chr4	116517339	116584784	+	chr4:116517315
NR_024078	Btbd19	chr4	116617149	116623657	-	chr4:116631980
NM_013807	Plk3	chr4	116626586	116631884	-	chr4:116631980,chr4:116634022
NR_028524	Snord38a	chr4	116652448	116652506	-	chr4:116654080
NR_030704	Snord55	chr4	116653702	116653780	-	chr4:116654080
NM_009098	Rps8	chr4	116651767	116654064	-	chr4:116654080
NM_134471	Kif2c	chr4	116657581	116680556	-	chr4:116680563
NM_080469	Eri3	chr4	117048425	117172213	+	chr4:117048269
NM_017377	B4galt2	chr4	117370950	117381401	-	chr4:117385333
NM_033617	Atp6v0b	chr4	117382261	117385261	-	chr4:117385333
NM_001161823	Kdm4a	chr4	117634935	117677975	-	chr4:117678074
NM_172382	Kdm4a	chr4	117639975	117677975	-	chr4:117678074
NM_011213	Ptprf	chr4	117706144	117789329	-	chr4:117774904
NM_172383	Tmem125	chr4	118038872	118041658	-	chr4:118042841
NM_001012400	AU022252	chr4	118723070	118730656	-	chr4:118730721
NM_019782	Lepre1	chr4	118730846	118746299	+	chr4:118730721
NM_019783	Lepre1	chr4	118730846	118746909	+	chr4:118730721
NM_001042411	Lepre1	chr4	118731760	118746909	+	chr4:118730721
NM_029286	Ccdc30	chr4	118821770	118913453	-	chr4:118920792
NM_026494	Ppcs	chr4	118916464	118920352	-	chr4:118920792
NM_001014900	Zmynd12	chr4	118920615	118951830	+	chr4:118920792
NM_001004178	AA415398	chr4	119028249	119036701	-	chr4:119037116,chr4:119037495
NM_172699	Foxj3	chr4	119037619	119127051	+	chr4:119037116,chr4:119037495
NM_008692	Nfyc	chr4	120255069	120323350	-	chr4:120313492,chr4:120323370,chr4:120323750
NM_001048168	Nfyc	chr4	120255069	120329210	-	chr4:120313492,chr4:120323370,chr4:120323750
NM_001005788	Zfp69	chr4	120427773	120449336	-	chr4:120449401
NM_133716	Smap2	chr4	120465951	120514882	-	chr4:120522548
NM_007598	Cap1	chr4	122361530	122388184	-	chr4:122388471
NM_023423	Akirin1	chr4	123237497	123252602	-	chr4:123252622
NM_017475	Rragc	chr4	123419735	123439300	+	chr4:123419572
NM_029157	Sf3a3	chr4	124217164	124234726	+	chr4:124211407,chr4:124217047
NR_030480	Mir698	chr4	124246084	124246192	+	chr4:124244124
NM_008385	Inpp5b	chr4	124244181	124303815	+	chr4:124244124,chr4:124261997
NM_008636	Mtf1	chr4	124304852	124352104	+	chr4:124304864
NM_001142727	1110065P20Rik	chr4	124351788	124353034	-	chr4:124353040
NM_153566	Yrdc	chr4	124353062	124357545	+	chr4:124353040
NM_026560	Cdca8	chr4	124420768	124439221	-	chr4:124439340
NM_177573	9930104L06Rik	chr4	124439351	124446965	+	chr4:124439340
NM_145552	Gnl2	chr4	124532317	124557686	+	chr4:124532322
NM_175223	Dnali1	chr4	124557642	124567961	-	chr4:124568981
NM_175246	Snip1	chr4	124568996	124576347	+	chr4:124568981
NM_027310	Meaf6	chr4	124587450	124612193	+	chr4:124587400
NM_153159	Zc3h12a	chr4	124620717	124630185	-	chr4:124630160
NM_138721	Lsm10	chr4	125598956	125600887	+	chr4:125598868
NM_001163266	Lsm10	chr4	125598956	125600887	+	chr4:125598868
NM_001145827	Stk40	chr4	125606260	125643332	+	chr4:125598868,chr4:125606246
NM_028800	Stk40	chr4	125606260	125643332	+	chr4:125598868,chr4:125606246
NM_146153	Thrap3	chr4	125666386	125705014	-	chr4:125705054,chr4:125705175
NM_133883	Adprhl2	chr4	125818654	125824007	-	chr4:125824054
NM_153402	Eif2c3	chr4	125842981	125931846	-	chr4:125931873
NM_153403	Eif2c1	chr4	125937318	125970725	-	chr4:125970993,chr4:125971103
NM_175554	Clspn	chr4	126059283	126096206	+	chr4:126090787
NM_001145950	5730409E04Rik	chr4	126112157	126116673	+	chr4:126112263
NM_001013755	5730409E04Rik	chr4	126112157	126116673	+	chr4:126112263
NM_011970	Psmb2	chr4	126179946	126212019	+	chr4:126179919
NM_023603	Sfpq	chr4	126523604	126533539	+	chr4:126524703
NM_030252	BC003266	chr4	126746087	126750113	+	chr4:126745986
NM_177758	Zscan20	chr4	128085842	128112402	-	chr4:128112490
NM_018774	Phc2	chr4	128191041	128255185	+	chr4:128229850,chr4:128230147
NM_001195130	Phc2	chr4	128157005	128255185	+	chr4:128156975,chr4:128229850,chr4:128230147
NM_001195083	Phc2	chr4	128229874	128255185	+	chr4:128229850,chr4:128230147
NM_001033966	Ak2	chr4	128495568	128510702	+	chr4:128486157,chr4:128490222,chr4:128495533
NM_016895	Ak2	chr4	128495617	128513833	+	chr4:128486157,chr4:128490222,chr4:128495533
NM_029036	S100pbp	chr4	128653128	128691786	-	chr4:128692016
NM_134151	Yars	chr4	128692098	128721911	+	chr4:128692016
NM_009030	Rbbp4	chr4	128809403	128837674	-	chr4:128837704
NM_025970	Zbtb8os	chr4	128838329	128849333	+	chr4:128837704
NM_133889	Bsdc1	chr4	128963982	128990736	+	chr4:128963967
NM_018799	Eif3i	chr4	129094284	129102952	-	chr4:129102938
NM_029748	2510006D16Rik	chr4	129103010	129110183	+	chr4:129102938
NM_001195730	Dcdc2b	chr4	129110634	129116561	-	chr4:129121425
NM_198026	Iqcc	chr4	129117920	129121397	-	chr4:129121425
NM_001005506	Txlna	chr4	129128380	129143109	-	chr4:129143038
NM_001199695	Txlna	chr4	129128380	129143369	-	chr4:129143038
NM_011317	Khdrbs1	chr4	129217162	129244586	-	chr4:129244631
[truncated: 7,261 more rows]

## Sheet: Fasting_Up_Genes
RowID	ProbeName	Gene Symbol	Transcript ID	Description	Fold Change	FDR (%)	Bound by CREB?	Proximal CREB Peak Centers
24186	A_51_P447545	Igfbp1	NM_008341	insulin-like growth factor binding protein 1	50.336	0	FALSE
43242	A_51_P462385	G6pc	NM_008061	glucose-6-phosphatase, catalytic	12.401	0	FALSE
44011	A_51_P246317	Mt2	NM_008630	metallothionein 2	9.608	0	FALSE
22754	A_51_P338443	Angptl4	NM_020581	angiopoietin-like 4	7.918	0	FALSE
23795	A_55_P2083481	Lpin1	NM_001130412	lipin 1	7.31	0	TRUE	chr12:16615284
27301	A_66_P121110	Pck1	NM_011044	phosphoenolpyruvate carboxykinase 1, cytosolic	6.308	0	TRUE	chr2:172789869,chr2:172791133,chr2:172795915
11622	A_55_P1999902	ENSMUST00000107229	ENSMUST00000107229	phosphatidylinositol-4-phosphate 5-kinase, type 1 alpha	5.926	0.38	FALSE
39653	A_55_P2399499	B930025P03Rik	AK047141	RIKEN cDNA B930025P03 gene	5.441	0	FALSE
14453	A_66_P111660	Mt1	NM_013602	metallothionein 1	5.204	0.71	TRUE	chr8:97068308
30424	A_52_P423810	ENSMUST00000062980	ENSMUST00000062980		5.19	0	FALSE
9161	A_51_P315904	Gadd45g	NM_011817	growth arrest and DNA-damage-inducible 45 gamma	5.176	0	TRUE	chr13:51858988,chr13:51859125,chr13:51860529
26731	A_51_P367866	Egr1	NM_007913	early growth response 1	4.885	0	TRUE	chr18:34985920,chr18:34987122
39758	A_51_P386539	Rnf125	NM_026301	ring finger protein 125	4.866	0	FALSE
17586	A_51_P249286	Rgs16	NM_011267	regulator of G-protein signaling 16	4.721	1.55	FALSE
41202	A_51_P279437	Mfsd2a	NM_029662	major facilitator superfamily domain containing 2A	4.605	0.12	FALSE
33351	A_51_P272106	Cirbp	NM_007705	cold inducible RNA binding protein	4.448	0	TRUE	chr10:79563024,chr10:79570889
10915	A_52_P662244	AI132487	NM_001012310	expressed sequence AI132487	4.371	0	TRUE	chr12:109297655,chr12:109303109
33938	A_66_P138976	Lpin2	NM_001164885	lipin 2	4.117	0	TRUE	chr17:71122075
20536	A_55_P2024155	Zbtb16	NM_001033324	zinc finger and BTB domain containing 16	3.997	0.19	TRUE	chr9:48489632,chr9:48492293,chr9:48588208
43822	A_55_P1976351	Prei4	NM_001042672	glycerophosphocholine phosphodiesterase GDE1 homolog (S. cerevisiae)	3.98	0	TRUE	chr2:132269699
1319	A_51_P316935	8430408G22Rik	NM_145980	RIKEN cDNA 8430408G22 gene	3.898	1.16	FALSE
31186	A_55_P2057528	Arl4d	NM_025404	ADP-ribosylation factor-like 4D	3.768	0.8	TRUE	chr11:101481609
29054	A_55_P2360266	4833411C07Rik	BC052524	RIKEN cDNA 4833411C07 gene	3.695	0	FALSE
24730	A_55_P2015182	ENSMUST00000094293	ENSMUST00000094293		3.644	0	FALSE
44133	A_55_P2164075	LOC100048172	XM_001479672	hypothetical protein LOC100048172	3.63	0	FALSE
14002	A_51_P155873	Ppp1r3g	NM_029628	protein phosphatase 1, regulatory (inhibitor) subunit 3G	3.545	0.54	FALSE
14291	A_55_P2020612	Arl4d	NM_025404	ADP-ribosylation factor-like 4D	3.544	0.54	TRUE	chr11:101481609
16052	A_51_P175580	Trp53inp1	NM_021897	transformation related protein 53 inducible nuclear protein 1	3.532	0.71	TRUE	chr4:11074217,chr4:11074939,chr4:11083480
21557	A_51_P363947	Cdkn1a	NM_007669	cyclin-dependent kinase inhibitor 1A (P21)	3.528	0	TRUE	chr17:28823115
32334	A_51_P363947	Cdkn1a	NM_007669	cyclin-dependent kinase inhibitor 1A (P21)	3.513	0	TRUE	chr17:28823115
13486	A_55_P1978770	E030018B13Rik	XM_973294	RIKEN cDNA E030018B13 gene	3.507	0.54	FALSE
30442	A_51_P363947	Cdkn1a	NM_007669	cyclin-dependent kinase inhibitor 1A (P21)	3.478	0	TRUE	chr17:28823115
27857	A_51_P363947	Cdkn1a	NM_007669	cyclin-dependent kinase inhibitor 1A (P21)	3.444	0	TRUE	chr17:28823115
28504	A_51_P363947	Cdkn1a	NM_007669	cyclin-dependent kinase inhibitor 1A (P21)	3.44	0	TRUE	chr17:28823115
6912	A_51_P193173	Slc25a25	NM_146118	solute carrier family 25 (mitochondrial carrier, phosphate carrier), member 25	3.381	0	TRUE	chr2:32245621,chr2:32246216,chr2:32273539
23364	A_55_P2046198	Slc25a25	NM_146118	solute carrier family 25 (mitochondrial carrier, phosphate carrier), member 25	3.321	0	TRUE	chr2:32245621,chr2:32246216,chr2:32273539
39148	A_51_P350453	Pdk4	NM_013743	pyruvate dehydrogenase kinase, isoenzyme 4	3.299	1.16	TRUE	chr6:5446585
8523	A_55_P2183433	Rab30	NM_029494	RAB30, member RAS oncogene family	3.272	0	TRUE	chr7:92616715
40048	A_51_P430900	Dusp1	NM_013642	dual specificity phosphatase 1	3.26	0.19	TRUE	chr17:26236239
30067	A_51_P438805	Txnip	NM_001009935	thioredoxin interacting protein	3.258	0	FALSE
7915	A_51_P363947	Cdkn1a	NM_007669	cyclin-dependent kinase inhibitor 1A (P21)	3.253	0.19	TRUE	chr17:28823115
35452	A_55_P2282361	1300015D01Rik	AK005014	RIKEN cDNA 1300015D01 gene	3.253	0	FALSE
8688	A_51_P363947	Cdkn1a	NM_007669	cyclin-dependent kinase inhibitor 1A (P21)	3.221	0.12	TRUE	chr17:28823115
4468	A_51_P363947	Cdkn1a	NM_007669	cyclin-dependent kinase inhibitor 1A (P21)	3.216	0.19	TRUE	chr17:28823115
18611	A_51_P363947	Cdkn1a	NM_007669	cyclin-dependent kinase inhibitor 1A (P21)	3.208	0.12	TRUE	chr17:28823115
30072	A_51_P427232	Scand3	NM_183088	SCAN domain containing 3	3.206	0	TRUE	chr5:130180407
33019	A_55_P2107070	Cabyr	NM_027687	calcium-binding tyrosine-(Y)-phosphorylation regulated (fibrousheathin 2)	3.148	0	TRUE	chr18:12884465
41939	A_51_P363947	Cdkn1a	NM_007669	cyclin-dependent kinase inhibitor 1A (P21)	3.071	0	TRUE	chr17:28823115
40279	A_55_P2098603	LOC100048353	XM_001480211	hypothetical protein LOC100048353	3.035	0	FALSE
1739	A_51_P497317	Tcp11l2	NM_146008	t-complex 11 (mouse) like 2	3.032	0	TRUE	chr10:84006080
8550	A_55_P1958434	Got1	NM_010324	glutamate oxaloacetate transaminase 1, soluble	2.983	0.54	TRUE	chr19:43565657,chr19:43579543
30547	A_55_P2211164	5330406M23Rik	AK017236	RIKEN cDNA 5330406M23 gene	2.974	0.12	FALSE
16852	A_51_P249335	Sds	NM_145565	serine dehydratase	2.873	0	FALSE
36345	A_52_P48569	Slc38a4	NM_027052	solute carrier family 38, member 4	2.795	0	TRUE	chr15:96856867,chr15:96878242
12807	A_51_P497100	Lgals4	NM_010706	lectin, galactose binding, soluble 4	2.712	0	FALSE
38614	A_66_P108603	E030018B13Rik	XM_973294	RIKEN cDNA E030018B13 gene	2.707	0.8	FALSE
4252	A_66_P103271	Irf2bp2	NM_001164598	interferon regulatory factor 2 binding protein 2	2.697	0	TRUE	chr8:129480724
19314	A_55_P2151956	Gm4480	XM_001472653	predicted gene 4480	2.695	0.12	FALSE
2736	A_66_P102260	Irs2	NM_001081212	insulin receptor substrate 2	2.69	0	TRUE	chr8:11008947,chr8:11009604,chr8:11009944
31819	A_55_P2002773	Gm2942	XM_001475175	predicted gene 2942	2.671	1.74	FALSE
2473	A_55_P2063256	Lgals4	NM_010706	lectin, galactose binding, soluble 4	2.663	0	FALSE
32930	A_51_P149373	Fbxl20	NM_028149	F-box and leucine-rich repeat protein 20	2.658	0	TRUE	chr11:97966674
16986	A_55_P2098598	Btg1	NM_007569	B-cell translocation gene 1, anti-proliferative	2.636	0	TRUE	chr10:96046597
29415	A_55_P1957624	Insig2	NM_178082	insulin induced gene 2	2.635	0	TRUE	chr1:123155619
28578	A_55_P2165869	Cebpb	NM_009883	CCAAT/enhancer binding protein (C/EBP), beta	2.622	0	TRUE	chr2:167371285,chr2:167379571,chr2:167380118
10112	A_55_P2063257	Lgals4	NM_010706	lectin, galactose binding, soluble 4	2.613	0.19	FALSE
22671	A_55_P1983968	Slc24a6	NM_133221	solute carrier family 24 (sodium/potassium/calcium exchanger), member 6	2.595	0	FALSE
17888	A_51_P444447	Cebpd	NM_007679	CCAAT/enhancer binding protein (C/EBP), delta	2.594	0.19	TRUE	chr16:15800807
23149	A_55_P2305420	D9Wsu90e	AK038263	DNA segment, Chr 9, Wayne State University 90, expressed	2.588	2.5	FALSE
38180	A_51_P239654	Nr4a1	NM_010444	nuclear receptor subfamily 4, group A, member 1	2.579	0.95	TRUE	chr15:101094814
16698	A_51_P279038	Ppargc1a	NM_008904	peroxisome proliferative activated receptor, gamma, coactivator 1 alpha	2.538	0	TRUE	chr5:51834077,chr5:51842251
14437	A_55_P2097508	Mcc	NM_001085373	mutated in colorectal cancers	2.536	0.38	FALSE
34984	A_66_P121446	Gm7969	XM_001473218	predicted gene 7969	2.535	0	FALSE
33951	A_55_P2006677	Gm7969	XM_001473218	predicted gene 7969	2.531	0	FALSE
33066	A_55_P1962289	Klhl24	XM_001479111	kelch-like 24 (Drosophila)	2.499	0	TRUE	chr16:20011085
39977	A_55_P1962299	Hba-a2	NM_001083955	hemoglobin alpha, adult chain 2	2.498	4.31	FALSE
26969	A_55_P2108151	ENSMUST00000023934	ENSMUST00000023934		2.479	5.3	FALSE
9769	A_55_P1994807	Saa2	NM_011314	serum amyloid A 2	2.469	2.99	FALSE
38419	A_55_P2067563	Etnk2	XM_001471861	ethanolamine kinase 2	2.461	0.34	TRUE	chr1:135190993,chr1:135191152,chr1:135199854
13924	A_55_P2035315	Rasgef1b	NM_145839	RasGEF domain family, member 1B	2.449	0.8	TRUE	chr5:99493345
39986	A_52_P495869	Mafb	NM_010658	v-maf musculoaponeurotic fibrosarcoma oncogene family, protein B (avian)	2.443	0	TRUE	chr2:160058585
26278	A_55_P1977314	Ulk1	NM_009469	Unc-51 like kinase 1 (C. elegans)	2.435	0	TRUE	chr5:111048792
19232	A_51_P304683	Clpx	NM_011802	caseinolytic peptidase X (E.coli)	2.424	0	FALSE
24862	A_52_P235347	Fgf21	NM_020013	fibroblast growth factor 21	2.414	0.95	TRUE	chr7:45491753
27276	A_55_P1962303	Hba-a1	NM_008218	hemoglobin alpha, adult chain 1	2.386	6.74	FALSE
17512	A_55_P1999666	Cep110	NM_012018	centrosomal protein 110	2.378	0	FALSE
41159	A_55_P2177410	Gm2814	XM_001473808	predicted gene 2814	2.363	0.12	FALSE
28129	A_55_P2387915	ENSMUST00000099693	ENSMUST00000099693		2.362	0.95	FALSE
22449	A_51_P265219	Ppm1k	NM_175523	protein phosphatase 1K (PP2C domain containing)	2.355	0.34	TRUE	chr6:57443655,chr6:57465227
3891	A_55_P2051159	Upp2	NM_029692	uridine phosphorylase 2	2.335	0.8	FALSE
31493	A_55_P2038540	Hbb-b2	NM_016956	hemoglobin, beta adult minor chain	2.324	5.3	FALSE
11085	A_55_P2016014	Cpsf4l	NM_001164532	cleavage and polyadenylation specific factor 4-like	2.321	0.71	FALSE
30088	A_55_P2394308	Fst	NM_008046	follistatin	2.314	1.27	FALSE
35210	A_55_P1973906	Trp53inp1	NM_021897	transformation related protein 53 inducible nuclear protein 1	2.298	0.38	TRUE	chr4:11074217,chr4:11074939,chr4:11083480
18736	A_52_P14456	Srrm4	NM_026886	serine/arginine repetitive matrix 4	2.297	0	TRUE	chr5:116706822
38187	A_51_P439452	Insig2	NM_133748	insulin induced gene 2	2.291	0	TRUE	chr1:123155619
6408	A_52_P78373	Sorbs3	NM_011366	sorbin and SH3 domain containing 3	2.28	0.34	TRUE	chr14:68941863
24403	A_51_P287198	Krt23	NM_033373	keratin 23	2.274	0.54	FALSE
32682	A_51_P495780	Plin4	NM_020568	perilipin 4	2.267	1.48	TRUE	chr17:55702113,chr17:55710596
5067	A_55_P2032960	Brap	NM_028227	BRCA1 associated protein	2.265	0	TRUE	chr5:121921147
21928	A_55_P1973809	Hbb-b1	NM_008220	hemoglobin, beta adult major chain	2.26	8.48	FALSE
40041	A_55_P2119737	AA414992	XM_001478791	expressed sequence AA414992	2.259	0.19	FALSE
29531	A_55_P2003981	Gm9629	XM_001478781	predicted gene 9629	2.252	0.8	FALSE
25832	A_55_P2002772	Gm2942	XM_001475175	predicted gene 2942	2.251	3.57	FALSE
26069	A_55_P2016105	Errfi1	NM_133753	ERBB receptor feedback inhibitor 1	2.249	0.54	TRUE	chr4:149698825
11585	A_51_P111164	Rnd1	NM_172612	Rho family GTPase 1	2.245	0	FALSE
15536	A_66_P110769	Cabyr	NM_027687	calcium-binding tyrosine-(Y)-phosphorylation regulated (fibrousheathin 2)	2.237	0	TRUE	chr18:12884465
30956	A_52_P251623	BC057022	NM_001004180	cDNA sequence BC057022	2.227	0	TRUE	chr5:114826425,chr5:114828339,chr5:114829938
2462	A_51_P266618	Cyp8b1	NM_010012	cytochrome P450, family 8, subfamily b, polypeptide 1	2.226	0	TRUE	chr9:121764984
34304	A_51_P424221	Irf2bp2	NM_001164598	interferon regulatory factor 2 binding protein 2	2.223	0.12	TRUE	chr8:129480724
1576	A_55_P2060849	Gm7998	XM_982514	predicted gene 7998	2.212	0.71	FALSE
43672	A_55_P2140546	Mcart1	NM_001009949	mitochondrial carrier triple repeat 1	2.199	0	TRUE	chr4:45430094,chr4:45434964
43005	A_55_P2415472	4931408D14Rik	AK016444	RIKEN cDNA 4931408D14 gene	2.193	4.31	FALSE
2762	A_55_P1984259	ENSMUST00000115107	ENSMUST00000115107		2.178	1.55	FALSE
25920	A_55_P2072872	ENSMUST00000112647	ENSMUST00000112647		2.174	0	FALSE
11197	A_55_P2032419	Gm9720	XM_001477594	predicted gene 9720	2.17	0.38	FALSE
27345	A_55_P2018387	Zkscan17	NM_172941	zinc finger with KRAB and SCAN domains 17	2.163	0	FALSE
12721	A_55_P2049005	Apoa5	NM_080434	apolipoprotein A-V	2.156	0.12	FALSE
35765	A_55_P2052097	Ip6k2	NM_029634	inositol hexaphosphate kinase 2	2.148	0	FALSE
13065	A_55_P2069515	Dennd4a	NM_001162917	DENN/MADD domain containing 4A	2.146	0	TRUE	chr9:64609108,chr9:64609318
25239	A_52_P613498	4833420G17Rik	NM_026127	RIKEN cDNA 4833420G17 gene	2.145	0	FALSE
17183	A_52_P318673	Saa1	NM_009117	serum amyloid A 1	2.143	2.99	FALSE
15078	A_51_P379976	Arl4a	NM_001039515	ADP-ribosylation factor-like 4A	2.134	0.54	TRUE	chr12:40545082,chr12:40547879
27612	A_66_P126425	Eif1	NM_011508	eukaryotic translation initiation factor 1	2.133	0	TRUE	chr11:100136010,chr11:100136535
14027	A_51_P193490	Fbxo21	NM_145564	F-box protein 21	2.129	0.54	FALSE
21486	A_55_P2105359	ENSMUST00000119784	ENSMUST00000119784		2.129	0.12	FALSE
33146	A_51_P386899	Mfsd7c	NM_145447	major facilitator superfamily domain containing 7C	2.129	0.95	FALSE
35534	A_55_P2006255	Txnip	NM_001009935	thioredoxin interacting protein	2.126	0.34	FALSE
40496	A_55_P1957918	Asap2	NM_001135192	ArfGAP with SH3 domain, ankyrin repeat and PH domain 2	2.124	0	FALSE
35557	A_55_P2021119	Unc84b	NM_194342	Sad1 and UNC84 domain containing 2	2.104	0.95	TRUE	chr15:79569458
41262	A_52_P379277	Enpp3	NM_134005	ectonucleotide pyrophosphatase/phosphodiesterase 3	2.093	1.48	FALSE
34628	A_55_P2096737	Elmod3	NM_144917	ELMO/CED-12 domain containing 3	2.084	0.12	FALSE
19896	A_55_P1992849	Adrb3	NM_013462	adrenergic receptor, beta 3	2.082	0.54	FALSE
8164	A_55_P2116059	Aim1	NM_172393	absent in melanoma 1	2.071	0.95	TRUE	chr10:43691190
32753	A_51_P271370	Wsb1	NM_001042565	WD repeat and SOCS box-containing 1	2.057	1.27	TRUE	chr11:79070919
15902	A_55_P1968433	Agpat9	NM_172715	1-acylglycerol-3-phosphate O-acyltransferase 9	2.05	0.8	TRUE	chr5:101101183
16560	A_55_P2097665	Arl4a	NM_001039515	ADP-ribosylation factor-like 4A	2.043	0.54	TRUE	chr12:40545082,chr12:40547879
38268	A_55_P2181928	Slc45a3	NM_145977	solute carrier family 45, member 3	2.043	0.19	FALSE
8659	A_55_P2051949	Elmod3	NM_144917	ELMO/CED-12 domain containing 3	2.037	0	FALSE
17912	A_51_P126437	Enc1	NM_007930	ectodermal-neural cortex 1	2.028	0	TRUE	chr13:98341788
35261	A_55_P2061278	Sik1	NM_010831	salt inducible kinase 1	2.026	2.5	TRUE	chr17:31584712,chr17:31590883
32717	A_51_P483473	St3gal5	NM_011375	ST3 beta-galactoside alpha-2,3-sialyltransferase 5	2.019	0.19	FALSE
27041	A_55_P2044653	Cyp2b10	NM_009999	cytochrome P450, family 2, subfamily b, polypeptide 10	2.018	1.55	FALSE
22221	A_55_P2418311	AU021884	BG068077	expressed sequence AU021884	2.016	1.55	FALSE
5805	A_52_P259817	Upp2	NM_029692	uridine phosphorylase 2	2.013	1.55	FALSE
8165	A_55_P2072611	Mosc1	NM_001081361	MOCO sulphurase C-terminal domain containing 1	2.009	0	FALSE
11430	A_55_P2033557	AB041803	AB041803	cDNA sequence AB041803	2	1.55	FALSE
22961	A_65_P19780	Klf9	NM_010638	Kruppel-like factor 9	1.983	1.48	TRUE	chr19:23207890,chr19:23208268
18641	A_51_P126437	Enc1	NM_007930	ectodermal-neural cortex 1	1.977	0.19	TRUE	chr13:98341788
17062	A_51_P126437	Enc1	NM_007930	ectodermal-neural cortex 1	1.976	0.19	TRUE	chr13:98341788
1477	A_51_P126437	Enc1	NM_007930	ectodermal-neural cortex 1	1.975	0	TRUE	chr13:98341788
1314	A_52_P645862	Agtr1a	NM_177322	angiotensin II receptor, type 1a	1.974	0.34	TRUE	chr13:30347613
6656	A_55_P2047867	LOC100047355	XM_001477967	ELMO/CED-12 domain containing 3	1.972	0	FALSE
12714	A_52_P154741	Lgals6	NM_010707	lectin, galactose binding, soluble 6	1.969	0.38	FALSE
15296	A_51_P260683	Rgs1	NM_015811	regulator of G-protein signaling 1	1.968	0.19	FALSE
9087	A_51_P442097	Slc41a3	NM_027868	solute carrier family 41, member 3	1.966	4.31	TRUE	chr6:90565545,chr6:90566079
15140	A_52_P469956	Zc3h6	NM_178404	zinc finger CCCH type containing 6	1.964	0.34	TRUE	chr2:128658697
41797	A_51_P335480	1810055G02Rik	NM_028077	RIKEN cDNA 1810055G02 gene	1.961	0.19	TRUE	chr19:3708280
19535	A_55_P2039416	Sgk1	NM_001161845	serum/glucocorticoid regulated kinase 1	1.957	1.74	FALSE
22178	A_55_P2223851	ENSMUST00000104938	ENSMUST00000104938		1.956	0	FALSE
30041	A_55_P2159480	Fam160a1	NM_172682	family with sequence similarity 160, member A1	1.955	0	FALSE
9696	A_55_P2062589	Mtnr1a	NM_008639	melatonin receptor 1A	1.951	0	FALSE
40715	A_55_P2038358	Acot1	NM_012006	acyl-CoA thioesterase 1	1.941	4.31	FALSE
24109	A_51_P126437	Enc1	NM_007930	ectodermal-neural cortex 1	1.939	0.12	TRUE	chr13:98341788
19462	A_55_P2073248	Slc25a34	NM_001013780	solute carrier family 25, member 34	1.936	0.19	FALSE
31630	A_55_P2042121	Slc25a22	NM_026646	solute carrier family 25 (mitochondrial carrier, glutamate), member 22	1.932	0.38	TRUE	chr7:141298640,chr7:141298929
5071	A_66_P124052	Bok	NM_016778	BCL2-related ovarian killer protein	1.929	0	TRUE	chr1:95518733
3900	A_55_P1967539	Hunk	NM_015755	hormonally upregulated Neu-associated kinase	1.924	0.95	FALSE
23973	A_55_P1966664	Cdc14b	NM_172587	CDC14 cell division cycle 14 homolog B (S. cerevisiae)	1.921	0.71	TRUE	chr13:64284269
7407	A_51_P126437	Enc1	NM_007930	ectodermal-neural cortex 1	1.912	0	TRUE	chr13:98341788
35827	A_55_P1979295	Lrit1	NM_146245	leucine-rich repeat, immunoglobulin-like and transmembrane domains 1	1.912	1.48	FALSE
11723	A_51_P458384	Slc38a2	NM_175121	solute carrier family 38, member 2	1.907	0.54	TRUE	chr15:96526919,chr15:96527783
16624	A_55_P2023446	Gm10713	XM_001474680	predicted pseudogene 10713	1.907	0.19	FALSE
32140	A_51_P126437	Enc1	NM_007930	ectodermal-neural cortex 1	1.905	0.71	TRUE	chr13:98341788
22188	A_55_P2009498	Ccdc28a	NM_144820	coiled-coil domain containing 28A	1.904	0	TRUE	chr10:17924404,chr10:17926812
31705	A_55_P2068882	Ccng2	NM_007635	cyclin G2	1.901	0	FALSE
39110	A_51_P228295	Mpzl1	NM_001001880	myelin protein zero-like 1	1.9	1.48	TRUE	chr1:167431796
6098	A_52_P77764	Slc7a2	NM_007514	solute carrier family 7 (cationic amino acid transporter, y+ system), member 2	1.899	1.55	FALSE
5847	A_51_P126437	Enc1	NM_007930	ectodermal-neural cortex 1	1.897	0	TRUE	chr13:98341788
43839	A_66_P126836	Zbtb44	NM_001115130	zinc finger and BTB domain containing 44	1.89	1.74	FALSE
40738	A_51_P126437	Enc1	NM_007930	ectodermal-neural cortex 1	1.887	0.95	TRUE	chr13:98341788
4885	A_51_P156438	Slc25a33	NM_027460	solute carrier family 25, member 33	1.885	1.34	TRUE	chr4:148618087
43604	A_51_P126437	Enc1	NM_007930	ectodermal-neural cortex 1	1.882	0.95	TRUE	chr13:98341788
13947	A_52_P118461	Ipmk	NM_027184	inositol polyphosphate multikinase	1.88	0	TRUE	chr10:70740311
36447	A_55_P2088720	Gm3651	XM_001477698	predicted gene 3651	1.88	0.34	FALSE
32345	A_65_P14951	Cblb	NM_001033238	Casitas B-lineage lymphoma b	1.874	0.34	TRUE	chr16:51950793,chr16:51963264,chr16:51980736,chr16:52048971
31035	A_55_P1967538	Hunk	NM_015755	hormonally upregulated Neu-associated kinase	1.872	1.16	FALSE
33733	A_55_P2010048	2810416G20Rik	XM_001474539	RIKEN cDNA 2810416G20 gene	1.871	0.19	FALSE
13551	A_55_P1985351	Slc35f2	NM_028060	solute carrier family 35, member F2	1.867	0	FALSE
12305	A_55_P2079659	Dnase2b	ENSMUST00000029836	deoxyribonuclease II beta	1.866	0.12	TRUE	chr3:146528747,chr3:146532729
15948	A_55_P2105638	Ralgapa2	NM_001033348	Ral GTPase activating protein, alpha subunit 2 (catalytic)	1.864	0.12	TRUE	chr2:146203565
15361	A_55_P2085641	Lmbr1l	NM_029098	limb region 1 like	1.863	0	TRUE	chr15:98746299
10057	A_52_P602996	5730403B10Rik	NM_025670	RIKEN cDNA 5730403B10 gene	1.857	0.12	TRUE	chr16:4705538
30095	A_55_P2140151	Flcn	NM_146018	folliculin	1.856	0	TRUE	chr11:59626301
28435	A_55_P2364703	9430037G07Rik	AK050253	RIKEN cDNA 9430037G07 gene	1.853	1.27	FALSE
29514	A_55_P1998421	Gm12551	XM_001474593	predicted gene 12551	1.847	0.12	FALSE
18743	A_51_P267354	Lrfn3	NM_175478	leucine rich repeat and fibronectin type III domain containing 3	1.841	0.12	FALSE
3334	A_51_P462428	Galntl2	ENSMUST00000022460	UDP-N-acetyl-alpha-D-galactosamine:polypeptide N-acetylgalactosaminyltransferase-like 2	1.84	1.55	FALSE
25922	A_55_P2057405	Cpt1a	NM_013495	carnitine palmitoyltransferase 1a, liver	1.836	0.38	TRUE	chr19:3320271,chr19:3323313,chr19:3333404
11805	A_52_P584188	Frat1	NM_008043	frequently rearranged in advanced T-cell lymphomas	1.834	0.54	TRUE	chr19:41883269
8014	A_52_P638513	2310061J03Rik	NR_027965	RIKEN cDNA 2310061J03 gene	1.831	0.71	TRUE	chr16:55898690
4470	A_52_P222073	Ccbp2	NM_021609	chemokine binding protein 2	1.83	0.38	FALSE
41645	A_51_P238576	Cyp4a14	NM_007822	cytochrome P450, family 4, subfamily a, polypeptide 14	1.83	3.57	FALSE
31877	A_66_P134090	Grpel2	NM_021296	GrpE-like 2, mitochondrial	1.828	0.8	FALSE
31375	A_51_P428578	Fam134b	NM_025459	family with sequence similarity 134, member B	1.825	0.95	TRUE	chr15:25787862
24907	A_52_P140005	Nipal1	NM_001081205	NIPA-like domain containing 1	1.821	1.55	FALSE
19793	A_55_P1965303	Dsc2	NM_013505	desmocollin 2	1.819	1.27	FALSE
31703	A_52_P284495	Ankrd33b	NM_026153	ankyrin repeat domain 33B	1.818	0.71	TRUE	chr15:31306233
21385	A_52_P598309	1500012F01Rik	NM_001081005	RIKEN cDNA 1500012F01 gene	1.809	0	TRUE	chr2:166753998,chr2:166754367
20144	A_52_P169901	Mcart1	NM_001009949	mitochondrial carrier triple repeat 1	1.807	0.71	TRUE	chr4:45430094,chr4:45434964
41796	A_66_P100657	Xpa	NM_011728	xeroderma pigmentosum, complementation group A	1.806	0.34	TRUE	chr4:46222795
32021	A_66_P120484	Mbtd1	NM_134012	mbt domain containing 1	1.804	0.95	TRUE	chr11:93701889
26289	A_55_P2302577	AI426330	AK133434	expressed sequence AI426330	1.803	0.34	FALSE
644	A_51_P250807	Spata2L	NM_030176	spermatogenesis associated 2-like	1.8	2.05	TRUE	chr8:126122347
16860	A_51_P360963	Mbtd1	NM_134012	mbt domain containing 1	1.798	0	TRUE	chr11:93701889
531	A_55_P1967867	Xpa	NM_011728	xeroderma pigmentosum, complementation group A	1.794	0.19	TRUE	chr4:46222795
26583	A_55_P2066036	Gm4008	XM_001474552	predicted gene 4008	1.794	2.05	FALSE
14238	A_55_P2069765	Kiss1	NM_178260	KiSS-1 metastasis-suppressor	1.79	3.57	FALSE
40	A_51_P210560	Pptc7	NM_177242	PTC7 protein phosphatase homolog (S. cerevisiae)	1.789	3.57	FALSE
29804	A_51_P189746	Pim3	NM_145478	proviral integration site 3	1.789	1.34	TRUE	chr15:88689648,chr15:88689991,chr15:88691803
33417	A_55_P2368710	C230037E05Rik	AK082316	RIKEN cDNA C230037E05 gene	1.787	1.55	FALSE
28399	A_51_P356283	Fbxo31	NM_133765	F-box protein 31	1.786	0.95	TRUE	chr8:124464857,chr8:124465211,chr8:124471543
14890	A_55_P2017870	2810417H13Rik	NM_026515	RIKEN cDNA 2810417H13 gene	1.785	0.71	FALSE
15084	A_55_P1996983	4930430D24Rik	NM_001034856	RIKEN cDNA 4930430D24 gene	1.782	0	FALSE
17819	A_55_P2088331	Ctdsp2	NM_001113470	CTD (carboxy-terminal domain, RNA polymerase II, polypeptide A) small phosphatase 2	1.775	0.19	TRUE	chr10:126381512
3328	A_51_P369862	Nceh1	NM_178772	arylacetamide deacetylase-like 1	1.773	0.54	TRUE	chr3:27425036
8068	A_55_P2068892	Il6ra	NM_010559	interleukin 6 receptor, alpha	1.772	1.55	FALSE
29506	A_55_P2088325	Ctdsp2	NM_001113470	CTD (carboxy-terminal domain, RNA polymerase II, polypeptide A) small phosphatase 2	1.772	1.34	TRUE	chr10:126381512
9957	A_55_P2129614	Itprip	NM_001001738	inositol 1,4,5-triphosphate receptor interacting protein	1.768	6.74	FALSE
32664	A_55_P2136154	Heca	NM_001033432	headcase homolog (Drosophila)	1.768	1.16	TRUE	chr10:17637597
35258	A_51_P228574	Tat	NM_146214	tyrosine aminotransferase	1.768	1.48	TRUE	chr8:112875721
13575	A_55_P1963585	Mbd5	NM_029924	methyl-CpG binding domain protein 5	1.765	0.19	FALSE
37272	A_65_P03022	Cdc14b	NM_172587	CDC14 cell division cycle 14 homolog B (S. cerevisiae)	1.763	2.99	TRUE	chr13:64284269
37588	A_52_P561020	Slc25a32	NM_172402	solute carrier family 25, member 32	1.763	0.12	TRUE	chr15:38942901
3768	A_55_P2028159	3110043O21Rik	NM_001081343	RIKEN cDNA 3110043O21 gene	1.761	0.19	TRUE	chr4:35415038,chr4:35415507
24202	A_55_P2425235	D030063E12	AK051059	hypothetical protein D030063E12	1.761	0.19	FALSE
19244	A_55_P1957922	Arrdc2	NM_027560	arrestin domain containing 2	1.759	1.27	TRUE	chr8:73768555
4358	A_55_P2013043	Serpinb6b	NM_011454	serine (or cysteine) peptidase inhibitor, clade B, member 6b	1.757	0.95	FALSE
6950	A_55_P2181542	Sult1d1	NM_016771	sulfotransferase family 1D, member 1	1.756	1.74	FALSE
32826	A_51_P240614	Tm4sf1	NM_008536	transmembrane 4 superfamily member 1	1.753	0.34	FALSE
24940	A_55_P2055404	Slc15a4	NM_133895	solute carrier family 15, member 4	1.751	1.74	FALSE
29004	A_55_P2099840	ENSMUST00000098589	ENSMUST00000098589		1.748	0.38	FALSE
844	A_51_P229990	Rab30	NM_029494	RAB30, member RAS oncogene family	1.746	0	TRUE	chr7:92616715
2875	A_55_P2029106	Bmf	NM_138313	BCL2 modifying factor	1.746	0.8	TRUE	chr2:118239119,chr2:118241129
33008	A_55_P2029574	Por	NM_008898	P450 (cytochrome) oxidoreductase	1.746	1.55	TRUE	chr5:135973371,chr5:135973706
15031	A_51_P517672	Rnf152	NM_178779	ring finger protein 152	1.745	1.48	FALSE
30441	A_55_P2157872	Sfrs5	NM_001079695	serine/arginine-rich splicing factor 5	1.745	2.05	TRUE	chr12:81864337,chr12:81865039
26643	A_51_P427674	Cpt1a	NM_013495	carnitine palmitoyltransferase 1a, liver	1.742	0.95	TRUE	chr19:3320271,chr19:3323313,chr19:3333404
1703	A_55_P2102936	Pnrc1	NM_001033225	proline-rich nuclear receptor coactivator 1	1.741	0.12	TRUE	chr4:33576301
26806	A_51_P427674	Cpt1a	NM_013495	carnitine palmitoyltransferase 1a, liver	1.741	0.71	TRUE	chr19:3320271,chr19:3323313,chr19:3333404
7120	A_52_P463977	Tmem140	NM_197986	transmembrane protein 140	1.74	0.71	FALSE
1149	A_51_P446825	6430573F11Rik	NM_176952	RIKEN cDNA 6430573F11 gene	1.739	0.19	FALSE
7144	A_52_P625683	Pxmp4	NM_021534	peroxisomal membrane protein 4	1.739	0	TRUE	chr2:154295431
37978	A_55_P2081164	Cd300lf	NM_001169153	CD300 antigen like family member F	1.739	0.8	FALSE
18693	A_55_P2009988	Trib3	NM_175093	tribbles homolog 3 (Drosophila)	1.736	1.74	TRUE	chr2:152035506
36425	A_51_P288916	Tmtc2	NM_177368	transmembrane and tetratricopeptide repeat containing 2	1.736	1.27	FALSE
25592	A_55_P2050366	Gm10055	XM_001476525		1.733	0.12	FALSE
21621	A_51_P271439	Fam59a	NM_001033445	family with sequence similarity 59, member A	1.732	0.54	TRUE	chr18:21443203
33673	A_52_P135873	Gm2744	XM_001475453	predicted gene 2744	1.729	1.27	FALSE
27228	A_51_P427674	Cpt1a	NM_013495	carnitine palmitoyltransferase 1a, liver	1.726	0.95	TRUE	chr19:3320271,chr19:3323313,chr19:3333404
43225	A_51_P427674	Cpt1a	NM_013495	carnitine palmitoyltransferase 1a, liver	1.725	1.34	TRUE	chr19:3320271,chr19:3323313,chr19:3333404
39628	A_51_P191893	ENSMUST00000095785	ENSMUST00000095785		1.722	1.48	FALSE
22581	A_51_P394676	ENSMUST00000104974	ENSMUST00000104974		1.721	0.8	FALSE
26148	A_55_P1992582	Hmgcs2	NM_008256	3-hydroxy-3-methylglutaryl-Coenzyme A synthase 2	1.721	1.48	FALSE
24448	A_55_P2180861	Gm7987	XM_982378	predicted gene 7987	1.72	4.31	FALSE
19976	A_55_P2117903	Stard5	NM_023377	StAR-related lipid transfer (START) domain containing 5	1.718	1.48	TRUE	chr7:83508065
26713	A_51_P111612	Arrdc4	NM_001042592	arrestin domain containing 4	1.718	0	TRUE	chr7:68622729,chr7:68622879,chr7:68623057
30877	A_66_P123938	BC024659	NM_001135577	cDNA sequence BC024659	1.718	0	TRUE	chr13:41260761
31443	A_55_P1987396	Tbl1xr1	NM_030732	transducin (beta)-like 1X-linked receptor 1	1.718	0.12	FALSE
33430	A_55_P2129975	Rabgef1	NM_019983	RAB guanine nucleotide exchange factor (GEF) 1	1.717	0.12	TRUE	chr5:130456407
39232	A_55_P2077522	Gm2033	XM_001472203	predicted gene 2033	1.717	1.74	FALSE
41847	A_51_P427674	Cpt1a	NM_013495	carnitine palmitoyltransferase 1a, liver	1.714	1.16	TRUE	chr19:3320271,chr19:3323313,chr19:3333404
40313	A_55_P2113291	Sik3	NM_027498	SIK family kinase 3	1.713	0.54	TRUE	chr9:45763689
19742	A_55_P1956087	Ctcfl	NM_001081387	CCCTC-binding factor (zinc finger protein)-like	1.711	1.34	FALSE
2817	A_55_P2173982	Rrm2	NM_009104	ribonucleotide reductase M2	1.709	1.55	FALSE
20242	A_51_P427674	Cpt1a	NM_013495	carnitine palmitoyltransferase 1a, liver	1.708	0.8	TRUE	chr19:3320271,chr19:3323313,chr19:3333404
14811	A_55_P2153541	Sik3	NM_027498	SIK family kinase 3	1.707	0.34	TRUE	chr9:45763689
34553	A_51_P427674	Cpt1a	NM_013495	carnitine palmitoyltransferase 1a, liver	1.706	1.34	TRUE	chr19:3320271,chr19:3323313,chr19:3333404
6915	A_51_P375201	Plk3	NM_013807	polo-like kinase 3 (Drosophila)	1.704	4.31	TRUE	chr4:116631980,chr4:116634022
15089	A_55_P2098865	Accn5	NM_021370	amiloride-sensitive cation channel 5, intestinal	1.704	3.57	FALSE
7788	A_55_P2185573	Rbms1	NM_020296	RNA binding motif, single stranded interacting protein 1	1.698	0.38	TRUE	chr2:60598429
17848	A_52_P33382	Gm5226	XM_356935	predicted pseudogene 5226	1.698	8.48	FALSE
29649	A_51_P324303	Mylip	NM_153789	myosin regulatory light chain interacting protein	1.698	0.34	FALSE
6017	A_55_P2176045	ENSMUST00000048349	ENSMUST00000048349		1.697	1.74	FALSE
40064	A_65_P14325	Atl2	NM_019717	atlastin GTPase 2	1.697	1.16	TRUE	chr17:79804390
14719	A_66_P114102	Zfp36l2	NM_001001806	zinc finger protein 36, C3H type-like 2	1.696	8.48	TRUE	chr17:84096378
16491	A_51_P216605	Hbp1	NM_177993	high mobility group box transcription factor 1	1.696	0.38	TRUE	chr12:32535847
24842	A_51_P111612	Arrdc4	NM_001042592	arrestin domain containing 4	1.696	0.19	TRUE	chr7:68622729,chr7:68622879,chr7:68623057
9184	A_55_P2064492	Pcmtd2	NM_153594	protein-L-isoaspartate (D-aspartate) O-methyltransferase domain containing 2	1.694	0.71	FALSE
10772	A_55_P2062851	March7	NM_020575	membrane-associated ring finger (C3HC4) 7	1.694	1.27	TRUE	chr2:60010694
12679	A_52_P1197913	Gadd45b	NM_008655	growth arrest and DNA-damage-inducible 45 beta	1.691	3.57	FALSE
34627	A_51_P145415	Lpcat3	NM_145130	lysophosphatidylcholine acyltransferase 3	1.69	1.74	FALSE
463	A_55_P1952404	LOC100044218	XM_001471913	hypothetical protein LOC100044218	1.688	1.16	FALSE
39238	A_55_P2101570	ENSMUST00000103112	ENSMUST00000103112	zinc fingers and homeoboxes 3	1.687	1.34	FALSE
17730	A_52_P547187	Map3k7ip2	NM_138667	TGF-beta activated kinase 1/MAP3K7 binding protein 2	1.686	1.55	TRUE	chr10:7646482
34066	A_52_P278497	Eif4ebp3	NM_201256	eukaryotic translation initiation factor 4E binding protein 3	1.683	8.48	FALSE
27247	A_55_P2029746	1200016E24Rik	XM_001472371		1.682	1.34	FALSE
42506	A_65_P19784	Asb7	NM_080443	ankyrin repeat and SOCS box-containing 7	1.682	4.31	TRUE	chr7:66568849
18823	A_55_P1985428	Atg16l2	NM_001111111	autophagy related 16 like 2 (S. cerevisiae)	1.681	0.54	TRUE	chr7:101176188
20263	A_51_P514405	Slc2a5	NM_019741	solute carrier family 2 (facilitated glucose transporter), member 5	1.681	3.57	TRUE	chr4:148982066
40843	A_51_P266958	Nr1i2	NM_010936	nuclear receptor subfamily 1, group I, member 2	1.678	1.55	TRUE	chr16:38199140,chr16:38205221
19251	A_55_P2162970	Gm3734	XM_001476671	predicted gene 3734	1.677	3.57	FALSE
24837	A_51_P330044	Cyp2j9	NM_028979	cytochrome P450, family 2, subfamily j, polypeptide 9	1.676	8.48	FALSE
41607	A_51_P427674	Cpt1a	NM_013495	carnitine palmitoyltransferase 1a, liver	1.676	0.95	TRUE	chr19:3320271,chr19:3323313,chr19:3333404
14314	A_52_P422494	Cd300lf	NM_145634	CD300 antigen like family member F	1.675	1.48	FALSE
32493	A_55_P2401427	9530046B11Rik	AK020596	RIKEN cDNA 9530046B11 gene	1.672	0.19	FALSE
32179	A_51_P234044	1190005I06Rik	NM_197988	RIKEN cDNA 1190005I06 gene	1.669	8.48	FALSE
37134	A_51_P295192	Nfkbia	NM_010907	nuclear factor of kappa light polypeptide gene enhancer in B-cells inhibitor, alpha	1.667	1.27	TRUE	chr12:56410741
23343	A_66_P110798	AK145507	AK145507	predicted gene 9580	1.665	2.05	FALSE
10959	A_51_P111612	Arrdc4	NM_001042592	arrestin domain containing 4	1.663	0.71	TRUE	chr7:68622729,chr7:68622879,chr7:68623057
27863	A_51_P111612	Arrdc4	NM_001042592	arrestin domain containing 4	1.662	0.38	TRUE	chr7:68622729,chr7:68622879,chr7:68623057
10370	A_55_P2081055	1700056E22Rik	XM_484951	RIKEN cDNA 1700056E22 gene	1.66	0.38	TRUE	chr1:185735635
36296	A_55_P2140212	Gm2627	XM_001474216	predicted gene 2627	1.66	0.95	FALSE
9895	A_52_P408315	ENSMUST00000055564	ENSMUST00000055564		1.658	0.54	FALSE
34842	A_55_P2459006	Agphd1	NM_177351	aminoglycoside phosphotransferase domain containing 1	1.658	1.55	TRUE	chr9:54715348
12397	A_51_P111612	Arrdc4	NM_001042592	arrestin domain containing 4	1.657	0.71	TRUE	chr7:68622729,chr7:68622879,chr7:68623057
12842	A_55_P2156394	Btbd16	NM_001081038	BTB (POZ) domain containing 16	1.657	1.16	FALSE
12635	A_51_P486155	Ocln	NM_008756	occludin	1.655	0.12	FALSE
14573	A_55_P2019054	Acacb	NM_133904	acetyl-Coenzyme A carboxylase beta	1.654	1.27	TRUE	chr5:114434129
16397	A_51_P505696	Inpp5k	NM_008916	inositol polyphosphate 5-phosphatase K	1.653	0.71	TRUE	chr11:75447046
23107	A_55_P2136957	D19Wsu162e	NM_146099	DNA segment, Chr 19, Wayne State University 162, expressed	1.653	0	TRUE	chr19:46655068,chr19:46681847
32384	A_55_P2030209	Cir1	NM_025854	corepressor interacting with RBPJ, 1	1.653	1.16	TRUE	chr2:73113477
39400	A_51_P111612	Arrdc4	NM_001042592	arrestin domain containing 4	1.653	0.12	TRUE	chr7:68622729,chr7:68622879,chr7:68623057
11234	A_51_P427674	Cpt1a	NM_013495	carnitine palmitoyltransferase 1a, liver	1.652	1.16	TRUE	chr19:3320271,chr19:3323313,chr19:3333404
25100	A_55_P2033445	Tnfrsf1b	NM_011610	tumor necrosis factor receptor superfamily, member 1b	1.652	0.12	FALSE
39679	A_55_P2039324	Ccnf	NM_007634	cyclin F	1.651	0.38	TRUE	chr17:23979010
40480	A_55_P1961567	Ypel3	NM_026875	yippee-like 3 (Drosophila)	1.651	2.5	TRUE	chr7:126568016
22480	A_51_P165060	Slc22a5	NM_011396	solute carrier family 22 (organic cation transporter), member 5	1.65	4.31	TRUE	chr11:53735222
352	A_55_P2088440	Arrdc2	NM_027560	arrestin domain containing 2	1.648	2.5	TRUE	chr8:73768555
23181	A_55_P1980311	Pcbp2	NM_001103165	poly(rC) binding protein 2	1.646	0.54	TRUE	chr15:102298430
27641	A_66_P111430	2410006H16Rik	NR_030738	RIKEN cDNA 2410006H16 gene	1.646	0.8	TRUE	chr11:62419034
31182	A_55_P2465382	ENSMUST00000099683	ENSMUST00000099683		1.645	1.48	FALSE
31899	A_66_P118772	Tmem136	NM_001034863	transmembrane protein 136	1.645	1.34	FALSE
27000	A_66_P132888	Dhfr	NM_010049	dihydrofolate reductase	1.644	2.5	TRUE	chr13:93455484,chr13:93455772
31340	A_51_P137184	1700029J11Rik	NM_029608	RIKEN cDNA 1700029J11 gene	1.644	2.99	FALSE
23477	A_51_P117581	Cables1	NM_022021	CDK5 and Abl enzyme substrate 1	1.643	0.8	FALSE
24199	A_52_P428745	Camk2d	NM_001025439	calcium/calmodulin-dependent protein kinase II, delta	1.643	0.12	TRUE	chr3:126588265
22867	A_55_P1967648	Flcn	NM_146018	folliculin	1.641	1.27	TRUE	chr11:59626301
32579	A_55_P2213348	5330421C15Rik	AK039175	RIKEN cDNA 5330421C15 gene	1.641	1.48	FALSE
14042	A_51_P468240	Dennd4a	NM_001162917	DENN/MADD domain containing 4A	1.64	2.05	TRUE	chr9:64609108,chr9:64609318
35541	A_55_P2105362	Tmed5	NM_028876	transmembrane emp24 protein transport domain containing 5	1.64	1.55	TRUE	chr5:108372287,chr5:108372943
42442	A_66_P108059	Ttc39c	NM_028341	tetratricopeptide repeat domain 39C	1.64	6.74	FALSE
35393	A_51_P112308	1810011O10Rik	NM_026931	RIKEN cDNA 1810011O10 gene	1.639	1.55	TRUE	chr8:25904540
44287	A_55_P2045891	Cpeb2	NM_175937	cytoplasmic polyadenylation element binding protein 2	1.638	0.95	TRUE	chr5:43521452
23813	A_55_P2105843	Gm2371	XM_001472740	predicted gene 2371	1.637	1.55	FALSE
14814	A_55_P2115846	ENSMUST00000100258	ENSMUST00000100258		1.636	0.54	FALSE
15167	A_51_P117581	Cables1	NM_022021	CDK5 and Abl enzyme substrate 1	1.636	1.16	FALSE
35540	A_66_P111285	Pdp2	NM_001024606	pyruvate dehyrogenase phosphatase catalytic subunit 2	1.636	2.05	FALSE
17706	A_55_P2046494	Anubl1	NM_001081317	AN1, ubiquitin-like, homolog (Xenopus laevis)	1.635	1.55	TRUE	chr6:116229817
24059	A_55_P1999349	Nudt4	NM_027722	nudix (nucleoside diphosphate linked moiety X)-type motif 4	1.635	1.27	TRUE	chr10:94993845
31905	A_55_P2054098	Gm9495	XM_001475988	predicted gene 9495	1.635	0.95	FALSE
11345	A_55_P2045622	Setdb2	NM_001081024	SET domain, bifurcated 2	1.634	1.34	TRUE	chr14:58395079
20568	A_55_P2054897	Rnd1	NM_172612	Rho family GTPase 1	1.633	0.34	FALSE
20828	A_55_P2138104	ENSMUST00000099050	ENSMUST00000099050		1.632	1.48	FALSE
21657	A_51_P101075	1810031K17Rik	NM_026977	RIKEN cDNA 1810031K17 gene	1.63	0.12	TRUE	chr1:75025976,chr1:75032228
466	A_52_P257686	Rwdd3	NM_028456	RWD domain containing 3	1.629	0.34	FALSE
3701	A_51_P111612	Arrdc4	NM_001042592	arrestin domain containing 4	1.629	0.71	TRUE	chr7:68622729,chr7:68622879,chr7:68623057
12741	A_55_P2027496	Adck5	NM_172960	aarF domain containing kinase 5	1.629	2.99	TRUE	chr15:76403574,chr15:76406478
18931	A_51_P396752	Arl2bp	NM_024191	ADP-ribosylation factor-like 2 binding protein	1.629	1.55	FALSE
35292	A_52_P255250	Rnf103	NM_009543	ring finger protein 103	1.629	0.95	TRUE	chr6:71423381,chr6:71433806
40971	A_55_P2011702	Ppargc1a	NM_008904	peroxisome proliferative activated receptor, gamma, coactivator 1 alpha	1.629	1.27	TRUE	chr5:51834077,chr5:51842251
41201	A_51_P249313	Herc3	NM_028705	hect domain and RLD 3	1.629	2.05	FALSE
41854	A_51_P427674	Cpt1a	NM_013495	carnitine palmitoyltransferase 1a, liver	1.628	1.74	TRUE	chr19:3320271,chr19:3323313,chr19:3333404
16582	A_55_P2018330	Gm13298	NM_001085530	predicted gene 13298	1.627	1.48	FALSE
25824	A_55_P2005426	Fmn2	NM_019445	formin 2	1.627	2.05	TRUE	chr1:176637194
2339	A_55_P2124498	Il17rb	NM_019583	interleukin 17 receptor B	1.626	0.12	TRUE	chr14:28825253,chr14:28828585
31127	A_66_P122173	Mkl2	NM_153588	MKL/myocardin-like 2	1.626	0.12	TRUE	chr16:13267679
31419	A_55_P2029498	Osbpl1a	NM_207530	oxysterol binding protein-like 1A	1.626	0.19	TRUE	chr18:12930032
4892	A_55_P2116833	9430038I01Rik	NM_029886	RIKEN cDNA 9430038I01 gene	1.625	0.38	FALSE
31913	A_52_P244964	Akap11	NM_001164503	A kinase (PRKA) anchor protein 11	1.625	0.54	TRUE	chr14:77271225
33716	A_52_P625277	Accs	NM_183220	1-aminocyclopropane-1-carboxylate synthase homolog (Arabidopsis)(non-functional)	1.624	0.71	FALSE
22492	A_55_P1995874	ENSMUST00000108932	ENSMUST00000108932		1.623	8.48	FALSE
23589	A_55_P2329680	Dyrk2	AK149371	similar to Dual-specificity tyrosine-(Y)-phosphorylation regulated kinase 2	1.621	1.16	FALSE
42592	A_51_P138044	Foxo1	NM_019739	forkhead box O1	1.621	3.57	FALSE
28824	A_55_P1957213	Gm4148	XM_001479389	predicted gene 4148	1.62	1.55	FALSE
20539	A_55_P2034175	Usp28	NM_175482	ubiquitin specific peptidase 28	1.619	2.99	TRUE	chr9:48737012
32752	A_51_P200667	Clmn	NM_053155	calmin	1.618	1.55	TRUE	chr12:105251420
38799	A_55_P1992164	E130102H24Rik	XM_001472210	RIKEN cDNA E130102H24 gene	1.618	0.8	FALSE
454	A_51_P111612	Arrdc4	NM_001042592	arrestin domain containing 4	1.617	1.55	TRUE	chr7:68622729,chr7:68622879,chr7:68623057
23465	A_55_P2016034	Nlrc5	NM_001033207	NLR family, CARD domain containing 5	1.617	1.55	FALSE
3927	A_55_P1964664	Fus	NM_139149	fusion, derived from t(12;16) malignant liposarcoma (human)	1.615	0.95	TRUE	chr7:127758608
11665	A_51_P496309	Rfx4	NM_001024918	regulatory factor X, 4 (influences HLA class II expression)	1.615	0.38	FALSE
11728	A_51_P224983	Cln8	NM_012000	ceroid-lipofuscinosis, neuronal 8	1.615	0.54	TRUE	chr8:14888488
34056	A_51_P112308	1810011O10Rik	NM_026931	RIKEN cDNA 1810011O10 gene	1.614	1.55	TRUE	chr8:25904540
1213	A_55_P2031471	Rufy4	NM_001034060	RUN and FYVE domain containing 4	1.613	1.74	FALSE
9119	A_55_P1980416	Zkscan1	NM_133906	zinc finger with KRAB and SCAN domains 1	1.612	1.48	TRUE	chr5:138314875
33382	A_51_P101075	1810031K17Rik	NM_026977	RIKEN cDNA 1810031K17 gene	1.612	1.27	TRUE	chr1:75025976,chr1:75032228
38236	A_51_P111612	Arrdc4	NM_001042592	arrestin domain containing 4	1.612	0.38	TRUE	chr7:68622729,chr7:68622879,chr7:68623057
17878	A_52_P495104	LOC100045753	XM_001474871	similar to headcase homolog	1.611	1.27	FALSE
24861	A_51_P420655	Reep4	NM_180588	receptor accessory protein 4	1.611	1.34	FALSE
28174	A_51_P117581	Cables1	NM_022021	CDK5 and Abl enzyme substrate 1	1.611	1.48	FALSE
19143	A_51_P101075	1810031K17Rik	NM_026977	RIKEN cDNA 1810031K17 gene	1.609	0.12	TRUE	chr1:75025976,chr1:75032228
12954	A_55_P1964658	ENSMUST00000085557	ENSMUST00000085557		1.607	0.19	FALSE
40751	A_51_P221337	Ranbp10	NM_145824	RAN binding protein 10	1.607	3.57	FALSE
37117	A_51_P101075	1810031K17Rik	NM_026977	RIKEN cDNA 1810031K17 gene	1.606	1.48	TRUE	chr1:75025976,chr1:75032228
38785	A_55_P2019113	Apol7b	NM_001024848	apolipoprotein L 7b	1.606	0.19	FALSE
31214	A_52_P452166	Grpel2	NM_021296	GrpE-like 2, mitochondrial	1.604	2.05	FALSE
20092	A_55_P2005552	Arhgef10l	NM_172415	Rho guanine nucleotide exchange factor (GEF) 10-like	1.603	2.05	FALSE
44187	A_55_P1983544	Tmed5	NM_028876	transmembrane emp24 protein transport domain containing 5	1.602	0.8	TRUE	chr5:108372287,chr5:108372943
36538	A_55_P2170284	Gm5115	NM_183313	predicted gene 5115	1.601	2.05	FALSE
39254	A_55_P1952414	Odf2	NM_001113214	outer dense fiber of sperm tails 2	1.601	0.38	TRUE	chr2:29711689
18394	A_55_P1978696	ENSMUST00000101612	ENSMUST00000101612		1.6	0.34	FALSE
3240	A_55_P2034491	ENSMUST00000111898	ENSMUST00000111898		1.599	5.3	FALSE
13282	A_51_P111612	Arrdc4	NM_001042592	arrestin domain containing 4	1.598	0.95	TRUE	chr7:68622729,chr7:68622879,chr7:68623057
14481	A_51_P112308	1810011O10Rik	NM_026931	RIKEN cDNA 1810011O10 gene	1.597	2.99	TRUE	chr8:25904540
28134	A_55_P2084860	Slc24a6	NM_133221	solute carrier family 24 (sodium/potassium/calcium exchanger), member 6	1.595	0.12	FALSE
25989	A_55_P1954724	A130040M12Rik	NR_002860	RIKEN cDNA A130040M12 gene	1.594	1.55	FALSE
7047	A_52_P497534	Wipi1	NM_145940	WD repeat domain, phosphoinositide interacting 1	1.593	0.12	TRUE	chr11:109427491,chr11:109427991
22859	A_51_P112308	1810011O10Rik	NM_026931	RIKEN cDNA 1810011O10 gene	1.593	3.57	TRUE	chr8:25904540
1808	A_51_P221651	Cabc1	NM_023341	chaperone, ABC1 activity of bc1 complex like (S. pombe)	1.591	0.95	TRUE	chr1:182032697,chr1:182032811
30592	A_66_P104473	Polg2	NM_015810	polymerase (DNA directed), gamma 2, accessory subunit	1.591	0.54	TRUE	chr11:106595663,chr11:106604631,chr11:106605361
32681	A_51_P111462	Arl15	NM_172595	ADP-ribosylation factor-like 15	1.59	1.48	TRUE	chr13:115181372
7669	A_55_P2159485	Gm3459	XM_001476778	predicted gene 3459	1.589	8.48	FALSE
10306	A_55_P2100295	Dnmbp	NM_028029	dynamin binding protein	1.589	0.54	TRUE	chr19:43948918
27932	A_52_P661071	Snhg3	NR_003270	small nucleolar RNA host gene (non-protein coding) 3	1.588	0.12	FALSE
39954	A_66_P114054	Sco2	NM_001111288	SCO cytochrome oxidase deficient homolog 2 (yeast)	1.588	1.34	TRUE	chr15:89204051
2748	A_51_P148311	Chic2	NM_028850	cysteine-rich hydrophobic domain 2	1.587	0.95	FALSE
4283	A_51_P352594	St5	NM_001001326	suppression of tumorigenicity 5	1.587	0.19	FALSE
29940	A_55_P2165554	ENSMUST00000099046	ENSMUST00000099046		1.587	1.55	FALSE
39324	A_51_P101075	1810031K17Rik	NM_026977	RIKEN cDNA 1810031K17 gene	1.587	1.74	TRUE	chr1:75025976,chr1:75032228
2037	A_55_P1988273	Rnf103	NM_009543	ring finger protein 103	1.584	1.16	TRUE	chr6:71423381,chr6:71433806
38243	A_51_P391616	Agxt2l1	NM_027907	alanine-glyoxylate aminotransferase 2-like 1	1.584	2.99	FALSE
34734	A_55_P2072776	Fpgs	NM_010236	folylpolyglutamyl synthetase	1.583	1.55	TRUE	chr2:32516189
37987	A_51_P101075	1810031K17Rik	NM_026977	RIKEN cDNA 1810031K17 gene	1.583	1.74	TRUE	chr1:75025976,chr1:75032228
20907	A_51_P111462	Arl15	NM_172595	ADP-ribosylation factor-like 15	1.582	1.48	TRUE	chr13:115181372
27882	A_52_P453884	Foxo1	NM_019739	forkhead box O1	1.582	4.31	FALSE
21148	A_51_P205820	Klf11	NM_178357	Kruppel-like factor 11	1.577	2.99	TRUE	chr12:25240875
18334	A_55_P1978321	Fbxo8	NM_015791	F-box protein 8	1.576	0.19	TRUE	chr8:59443244
33446	A_55_P2075636	Epc2	NM_172663	enhancer of polycomb homolog 2 (Drosophila)	1.576	1.74	FALSE
41066	A_51_P112308	1810011O10Rik	NM_026931	RIKEN cDNA 1810011O10 gene	1.576	1.74	TRUE	chr8:25904540
4520	A_55_P1962284	Klhl24	NM_029436	kelch-like 24 (Drosophila)	1.575	1.48	TRUE	chr16:20011085
28218	A_55_P1968231	Rbpms	NM_019733	RNA binding protein gene with multiple splicing	1.575	1.55	TRUE	chr8:35319634
33992	A_55_P2131766	D4Wsu53e	NM_023665	DNA segment, Chr 4, Wayne State University 53, expressed	1.575	0.19	TRUE	chr4:134195668
3237	A_52_P398998	Gfra1	NM_010279	glial cell line derived neurotrophic factor family receptor alpha 1	1.573	1.55	TRUE	chr19:58427995,chr19:58449223
13580	A_51_P172131	D4Bwg0951e	NM_026821	DNA segment, Chr 4, Brigham & Women's Genetics 0951 expressed	1.572	3.57	FALSE
33060	A_51_P112308	1810011O10Rik	NM_026931	RIKEN cDNA 1810011O10 gene	1.571	2.5	TRUE	chr8:25904540
611	A_51_P156434	Slc25a33	NM_027460	solute carrier family 25, member 33	1.57	0.34	TRUE	chr4:148618087
6594	A_51_P432520	Wrnip1	NM_030215	Werner helicase interacting protein 1	1.57	0.38	TRUE	chr13:32809478
36917	A_51_P251587	Psmd9	NM_026000	proteasome (prosome, macropain) 26S subunit, non-ATPase, 9	1.57	0.34	FALSE
18574	A_55_P2119716	Mapk1ip1	NM_001045483	mitogen-activated protein kinase 1 interacting protein 1	1.568	0	TRUE	chr7:138684678
25763	A_52_P338956	Aspg	NM_001081169	asparaginase homolog (S. cerevisiae)	1.568	0.95	TRUE	chr12:112549113
4163	A_51_P101075	1810031K17Rik	NM_026977	RIKEN cDNA 1810031K17 gene	1.567	0.19	TRUE	chr1:75025976,chr1:75032228
18321	A_51_P399614	Zkscan14	NM_023322	zinc finger with KRAB and SCAN domains 14	1.567	0.54	TRUE	chr5:145455469
33572	A_55_P2085955	Dnajb11	NM_026400	DnaJ (Hsp40) homolog, subfamily B, member 11	1.567	0.34	TRUE	chr16:22773053
5116	A_55_P2012047	Gigyf1	NM_031408	GRB10 interacting GYF protein 1	1.566	0.19	FALSE
27736	A_51_P201480	Stat3	NM_213659	signal transducer and activator of transcription 3	1.565	2.5	TRUE	chr11:100755901
37074	A_55_P2097309	Nudt4	NM_027722	nudix (nucleoside diphosphate linked moiety X)-type motif 4	1.564	1.48	TRUE	chr10:94993845
5384	A_51_P112308	1810011O10Rik	NM_026931	RIKEN cDNA 1810011O10 gene	1.563	4.31	TRUE	chr8:25904540
21369	A_51_P350332	Rbpms	NM_019733	RNA binding protein gene with multiple splicing	1.563	1.34	TRUE	chr8:35319634
37430	A_51_P329332	Slc19a2	NM_054087	solute carrier family 19 (thiamine transporter), member 2	1.563	1.16	TRUE	chr1:166085484
28786	A_51_P437240	Emp2	NM_007929	epithelial membrane protein 2	1.562	2.5	FALSE
29641	A_52_P742248	Fam117b	NM_001037725	family with sequence similarity 117, member B	1.562	1.55	TRUE	chr1:59857510
28070	A_51_P201480	Stat3	NM_213659	signal transducer and activator of transcription 3	1.561	2.05	TRUE	chr11:100755901
33176	A_55_P1958919	Olfr1347	NM_146385	olfactory receptor 1347	1.561	8.48	FALSE
10434	A_51_P111462	Arl15	NM_172595	ADP-ribosylation factor-like 15	1.56	1.55	TRUE	chr13:115181372
32924	A_52_P29151	Ankrd44	NM_001081433	ankyrin repeat domain 44	1.557	0.12	FALSE
8149	A_51_P101075	1810031K17Rik	NM_026977	RIKEN cDNA 1810031K17 gene	1.556	0.12	TRUE	chr1:75025976,chr1:75032228
18382	A_51_P101075	1810031K17Rik	NM_026977	RIKEN cDNA 1810031K17 gene	1.556	0.12	TRUE	chr1:75025976,chr1:75032228
21499	A_55_P2058933	Kif1b	NM_207682	kinesin family member 1B	1.556	0.38	TRUE	chr4:148151590
24456	A_51_P483118	Hmga1	NM_016660	high mobility group AT-hook 1	1.554	1.16	TRUE	chr17:27284147
30564	A_51_P111462	Arl15	NM_172595	ADP-ribosylation factor-like 15	1.553	0.95	TRUE	chr13:115181372
32855	A_55_P2016316	Xrn2	NM_011917	5'-3' exoribonuclease 2	1.553	0.95	TRUE	chr2:146704426
36130	A_51_P101075	1810031K17Rik	NM_026977	RIKEN cDNA 1810031K17 gene	1.553	1.48	TRUE	chr1:75025976,chr1:75032228
16392	A_55_P2162815	ENSMUST00000059018	ENSMUST00000059018		1.552	1.34	FALSE
16610	A_51_P111462	Arl15	NM_172595	ADP-ribosylation factor-like 15	1.552	1.27	TRUE	chr13:115181372
42899	A_51_P340829	AA986860	NM_177604	expressed sequence AA986860	1.551	3.57	FALSE
8367	A_55_P2129309	ENSMUST00000105501	ENSMUST00000105501		1.55	1.55	FALSE
38780	A_52_P480402	Avl9	NM_030235	AVL9 homolog (S. cerevisiase)	1.55	1.55	FALSE
43988	A_55_P2142151	Mapk1ip1	NM_001045483	mitogen-activated protein kinase 1 interacting protein 1	1.55	1.48	TRUE	chr7:138684678
35865	A_55_P1953369	ENSMUST00000101519	ENSMUST00000101519		1.548	1.34	FALSE
39388	A_55_P2074226	Fbxo8	NM_015791	F-box protein 8	1.547	3.57	TRUE	chr8:59443244
27038	A_51_P436447	Zfp871	NM_172458	zinc finger protein 871	1.546	1.34	TRUE	chr17:32522830
9710	A_51_P112308	1810011O10Rik	NM_026931	RIKEN cDNA 1810011O10 gene	1.545	4.31	TRUE	chr8:25904540
43253	A_66_P107745	1110020A21Rik	NR_027930	RIKEN cDNA 1110020A21 gene	1.544	2.05	TRUE	chr17:84865990
9463	A_55_P1961039	Pnpla2	NM_001163689	patatin-like phospholipase domain containing 2	1.543	1.74	TRUE	chr7:141298640,chr7:141298929
13543	A_51_P438479	Zfp281	NM_177643	zinc finger protein 281	1.543	0.34	TRUE	chr1:138445933
24123	A_55_P2071601	Ppara	NM_011144	peroxisome proliferator activated receptor alpha	1.543	4.31	TRUE	chr15:85563303,chr15:85599732
12715	A_51_P117581	Cables1	NM_022021	CDK5 and Abl enzyme substrate 1	1.542	1.48	FALSE
21374	A_51_P460774	Smyd4	NM_001102611	SET and MYND domain containing 4	1.542	2.5	FALSE
27567	A_65_P09032	Rab43	NM_001039394	RAB43, member RAS oncogene family	1.542	6.74	TRUE	chr6:87777459
32757	A_55_P2027213	Krtap20-2	NM_001163615	keratin associated protein 20-2	1.542	1.55	FALSE
16935	A_55_P2113071	Eif2c4	NM_153177	eukaryotic translation initiation factor 2C, 4	1.541	0.95	FALSE
24830	A_52_P491073	Nek8	NM_080849	NIMA (never in mitosis gene a)-related expressed kinase 8	1.541	3.57	FALSE
27281	A_55_P2087528	D930015E06Rik	NM_172681	RIKEN cDNA D930015E06 gene	1.539	4.31	FALSE
770	A_51_P117581	Cables1	NM_022021	CDK5 and Abl enzyme substrate 1	1.537	3.57	FALSE
6605	A_55_P1999648	Plin2	NM_007408	perilipin 2	1.537	1.55	FALSE
29249	A_51_P456957	Pex11a	NM_011068	peroxisomal biogenesis factor 11 alpha	1.536	6.74	FALSE
21248	A_52_P145412	Rictor	NM_030168	RPTOR independent companion of MTOR, complex 2	1.534	0.54	FALSE
32766	A_55_P2146525	Camta2	NM_178116	calmodulin binding transcription activator 2	1.532	1.27	TRUE	chr11:70504151
40013	A_51_P117581	Cables1	NM_022021	CDK5 and Abl enzyme substrate 1	1.532	0.95	FALSE
26891	A_66_P125389	F830016B08Rik	NM_001101475	RIKEN cDNA F830016B08 gene	1.531	8.48	FALSE
36852	A_55_P2051879	4930473A06Rik	NM_001081012	RIKEN cDNA 4930473A06 gene	1.531	2.05	FALSE
28313	A_51_P201480	Stat3	NM_213659	signal transducer and activator of transcription 3	1.53	3.57	TRUE	chr11:100755901
29298	A_51_P406365	Maf1	NM_026859	MAF1 homolog (S. cerevisiae)	1.53	4.31	FALSE
4565	A_51_P112308	1810011O10Rik	NM_026931	RIKEN cDNA 1810011O10 gene	1.528	8.48	TRUE	chr8:25904540
19345	A_51_P111462	Arl15	NM_172595	ADP-ribosylation factor-like 15	1.528	1.48	TRUE	chr13:115181372
17071	A_52_P350111	Cyth1	NM_011180	cytohesin 1	1.527	1.48	TRUE	chr11:118027188,chr11:118064888
3387	A_55_P2086094	Slc35b2	NM_028662	solute carrier family 35, member B2	1.526	0.71	TRUE	chr17:45027487
29962	A_55_P2138100	ENSMUST00000099050	ENSMUST00000099050		1.526	6.74	FALSE
10811	A_52_P362981	ENSMUST00000068960	ENSMUST00000068960		1.525	2.99	FALSE
17781	A_51_P111462	Arl15	NM_172595	ADP-ribosylation factor-like 15	1.524	1.48	TRUE	chr13:115181372
24386	A_51_P201480	Stat3	NM_213659	signal transducer and activator of transcription 3	1.524	2.5	TRUE	chr11:100755901
4815	A_51_P112308	1810011O10Rik	NM_026931	RIKEN cDNA 1810011O10 gene	1.523	5.3	TRUE	chr8:25904540
26993	A_55_P1979986	Crcp	NM_007761	calcitonin gene-related peptide-receptor component protein	1.523	0	TRUE	chr5:130308567,chr5:130309085,chr5:130316258,chr5:130318824
4827	A_51_P488730	Zfp612	NM_175480	zinc finger protein 612	1.522	6.74	TRUE	chr8:112968849
11721	A_55_P2004797	Tacc2	NM_001004468	transforming, acidic coiled-coil containing protein 2	1.522	1.27	TRUE	chr7:130365793
20867	A_55_P2013823	Gal3st1	NM_016922	galactose-3-O-sulfotransferase 1	1.522	2.99	FALSE
21722	A_55_P2043122	Arsg	NM_028710	arylsulfatase G	1.522	0.34	TRUE	chr11:109293892,chr11:109294302
24602	A_51_P447976	Fam46c	NM_001142952	family with sequence similarity 46, member C	1.522	2.5	TRUE	chr3:100618440
25175	A_55_P1961255	Ppp1cc	NM_013636	protein phosphatase 1, catalytic subunit, gamma isoform	1.522	0.38	TRUE	chr5:122418727
16310	A_55_P2362601	D4Ertd681e	AK078562	DNA segment, Chr 4, ERATO Doi 681, expressed	1.521	5.3	FALSE
32464	A_55_P2116993	Hnrpdl	NM_016690	heterogeneous nuclear ribonucleoprotein D-like	1.521	0.38	TRUE	chr5:100279288
19095	A_55_P2052939	Dyrk2	NM_001014390	dual-specificity tyrosine-(Y)-phosphorylation regulated kinase 2	1.52	4.31	FALSE
14239	A_55_P1970841	Nr2c2	NM_011630	nuclear receptor subfamily 2, group C, member 2	1.519	2.5	TRUE	chr6:92057350,chr6:92057785
29101	A_51_P379443	Bclaf1	NM_001025392	BCL2-associated transcription factor 1	1.519	1.34	TRUE	chr10:20001407,chr10:20001910
7744	A_66_P114381	Ypel2	NM_001005341	yippee-like 2 (Drosophila)	1.518	0.71	TRUE	chr11:86771362,chr11:86810004
32358	A_55_P2062250	A_55_P2062250	A_55_P2062250	predicted gene 5524	1.518	0.95	FALSE
4989	A_51_P111462	Arl15	NM_172595	ADP-ribosylation factor-like 15	1.517	4.31	TRUE	chr13:115181372
21569	A_55_P1996837	Baz2b	NM_001001182	bromodomain adjacent to zinc finger domain, 2B	1.517	1.74	TRUE	chr2:59862960,chr2:59891376,chr2:59925261,chr2:59926613
28370	A_55_P1978636	ENSMUST00000099035	ENSMUST00000099035		1.517	1.55	FALSE
18605	A_51_P133612	Cdt1	NM_026014	chromatin licensing and DNA replication factor 1	1.516	3.57	FALSE
29537	A_52_P577729	Rnf169	NM_175388	ring finger protein 169	1.516	2.5	TRUE	chr7:99854616
39895	A_55_P2101191	Arrdc4	NM_025549	arrestin domain containing 4	1.516	0.95	TRUE	chr7:68622729,chr7:68622879,chr7:68623057
22935	A_52_P269461	Ddhd2	NM_028102	DDHD domain containing 2	1.515	1.55	TRUE	chr8:27219972
23649	A_55_P2033605	9430038I01Rik	ENSMUST00000117404		1.514	8.48	FALSE
2159	A_55_P2263053	D17892	CK128530	histidine ammonia lyase	1.513	1.55	FALSE
15998	A_55_P2071906	ENSMUST00000108392	ENSMUST00000108392		1.513	8.48	FALSE
22882	A_52_P35304	Chkb	NM_007692	choline kinase beta	1.513	1.55	TRUE	chr15:89257268,chr15:89257706,chr15:89259777
21737	A_55_P2330822	AU019278	AK044967	expressed sequence AU019278	1.512	1.55	FALSE
35685	A_55_P2079324	Sephs2	NM_009266	selenophosphate synthetase 2	1.512	1.55	TRUE	chr7:127065209
38706	A_51_P111462	Arl15	NM_172595	ADP-ribosylation factor-like 15	1.512	1.55	TRUE	chr13:115181372
19538	A_52_P70854	Tob2	NM_020507	transducer of ERBB2, 2	1.51	1.55	TRUE	chr15:81685591,chr15:81687154
38342	A_55_P1954356	Ttc23	NM_025905	tetratricopeptide repeat domain 23	1.51	2.99	FALSE
43227	A_51_P483544	Aass	NM_013930	aminoadipate-semialdehyde synthase	1.509	5.3	TRUE	chr6:23083024
15671	A_66_P116451	2210039B01Rik	XM_001476411	RIKEN cDNA 2210039B01 gene	1.508	0.34	FALSE
35093	A_55_P2114318	Gm4080	XM_001478955	predicted gene 4080	1.508	4.31	FALSE
13614	A_51_P349341	Npc1	NM_008720	Niemann Pick type C1	1.507	1.34	TRUE	chr18:12380083
13709	A_55_P1955147	Camk1d	NM_177343	calcium/calmodulin-dependent protein kinase ID	1.507	1.16	TRUE	chr2:5591338
4259	A_51_P314418	Blm	NM_007550	Bloom syndrome homolog (human)	1.506	0.95	TRUE	chr7:80408660
7714	A_55_P2181191	Btg1	NM_007569	B-cell translocation gene 1, anti-proliferative	1.506	3.57	TRUE	chr10:96046597
17930	A_55_P2069755	Tymp	NM_138302	thymidine phosphorylase	1.506	0.8	TRUE	chr15:89204051
30586	A_51_P126525	D230025D16Rik	NM_145604	RIKEN cDNA D230025D16 gene	1.506	8.48	TRUE	chr8:108114320
4191	A_66_P120949	Rad51l3	NM_011235	RAD51-like 3 (S. cerevisiae)	1.505	1.48	FALSE
31627	A_51_P488991	Oaf	NM_178644	OAF homolog (Drosophila)	1.505	1.55	TRUE	chr9:42978812
41334	A_51_P273609	Itpka	NM_146125	inositol 1,4,5-trisphosphate 3-kinase A	1.505	1.74	FALSE
8091	A_55_P1962011	Clec1b	NM_019985	C-type lectin domain family 1, member b	1.504	1.55	FALSE
12951	A_52_P177271	Mtl5	NM_001039657	metallothionein-like 5, testis-specific (tesmin)	1.504	0.54	FALSE
20857	A_51_P230507	Ell2	NM_138953	elongation factor RNA polymerase II 2	1.504	2.05	TRUE	chr13:76173306
15600	A_52_P376135	Mknk2	NM_021462	MAP kinase-interacting serine/threonine kinase 2	1.502	2.05	TRUE	chr10:80080481,chr10:80081469
42957	A_65_P12530	ENSMUST00000099179	ENSMUST00000099179		1.502	1.34	FALSE

## Sheet: Fasting_Down_Genes
RowID	ProbeName	Gene Symbol	Transcript ID	Description	Fold Change	FDR (%)	Bound by CREB?	Proximal CREB Peak Centers
595	A_51_P491667	Derl3	NM_024440	Der1-like domain family, member 3	-11.111	0	FALSE
11449	A_55_P2107182	Gm6484	NM_001080940	predicted gene 6484	-8.333	0	TRUE	chr9:21585862
11791	A_51_P122246	Creld2	NM_029720	cysteine-rich with EGF-like domains 2	-8.13	0	TRUE	chr15:88647288
13892	A_51_P122246	Creld2	NM_029720	cysteine-rich with EGF-like domains 2	-8.065	0	TRUE	chr15:88647288
23270	A_51_P122246	Creld2	NM_029720	cysteine-rich with EGF-like domains 2	-8.065	0	TRUE	chr15:88647288
19956	A_51_P122246	Creld2	NM_029720	cysteine-rich with EGF-like domains 2	-7.937	0	TRUE	chr15:88647288
14742	A_51_P122246	Creld2	NM_029720	cysteine-rich with EGF-like domains 2	-7.874	0	TRUE	chr15:88647288
16430	A_51_P122246	Creld2	NM_029720	cysteine-rich with EGF-like domains 2	-7.874	0	TRUE	chr15:88647288
43337	A_55_P2121956	Gck	NM_010292	glucokinase	-7.812	0	TRUE	chr11:5855662
28293	A_51_P122246	Creld2	NM_029720	cysteine-rich with EGF-like domains 2	-7.752	0	TRUE	chr15:88647288
3045	A_51_P122246	Creld2	NM_029720	cysteine-rich with EGF-like domains 2	-7.576	0	TRUE	chr15:88647288
29487	A_51_P122246	Creld2	NM_029720	cysteine-rich with EGF-like domains 2	-7.576	0	TRUE	chr15:88647288
27185	A_51_P122246	Creld2	NM_029720	cysteine-rich with EGF-like domains 2	-7.353	0	TRUE	chr15:88647288
31445	A_51_P280446	Sdf2l1	NM_022324	stromal cell-derived factor 2-like 1	-6.536	0	TRUE	chr16:17045976
11037	A_55_P1997003	Serpina4-ps1	BC031891	serine (or cysteine) peptidase inhibitor, clade A, member 4, pseudogene 1	-6.211	0.95	FALSE
15213	A_55_P2004606	Serpina4-ps1	NR_002861	serine (or cysteine) peptidase inhibitor, clade A, member 4, pseudogene 1	-6.061	1.16	FALSE
41371	A_55_P2144686	Dmbt1	NM_007769	deleted in malignant brain tumors 1	-5.714	1.55	FALSE
25135	A_66_P130647	LOC100048479	XM_001480325	similar to hepatocyte nuclear factor 6 beta	-5.208	0	FALSE
32469	A_55_P2015734	Syvn1	NM_028769	synovial apoptosis inhibitor 1, synoviolin	-5.051	0	TRUE	chr19:6046507,chr19:6047043
5134	A_52_P340669	Bhlha15	NM_010800	basic helix-loop-helix family, member a15	-5.025	0.54	FALSE
42335	A_55_P2176963	Hsph1	NM_013559	heat shock 105kDa/110kDa protein 1	-4.975	0	FALSE
4047	A_55_P2003513	Hsph1	NM_013559	heat shock 105kDa/110kDa protein 1	-4.831	0	FALSE
35181	A_55_P2092219	Serpina9	NM_027997	serine (or cysteine) peptidase inhibitor, clade A (alpha-1 antiproteinase, antitrypsin), member 9	-4.831	0.21	FALSE
7199	A_51_P355943	Mvd	NM_138656	mevalonate (diphospho) decarboxylase	-4.63	0	TRUE	chr8:125329566
2873	A_55_P2068459	Hspa1a	NM_010479	heat shock protein 1A	-4.608	0	TRUE	chr17:34590154
7951	A_66_P120125	D0H4S114	NM_053078	DNA segment, human D4S114	-4.545	0	FALSE
26405	A_55_P2142251	Hist2h3c2	NM_054045	histone cluster 2, H3c2, pseudogene	-4.484	0	FALSE
22335	A_55_P2057946	Hsp90aa1	NM_010480	heat shock protein 90, alpha (cytosolic), class A member 1	-4.255	0	FALSE
1090	A_52_P413394	Ppef2	NM_011148	protein phosphatase, EF hand calcium-binding domain 2	-4.082	0	FALSE
25416	A_55_P2076772	Hspa5	NM_022310	heat shock protein 5	-4.082	0	TRUE	chr2:34593947
1977	A_52_P382149	Cyp26a1	NM_007811	cytochrome P450, family 26, subfamily a, polypeptide 1	-4.049	1.16	FALSE
16322	A_51_P418168	Manf	NM_029103	mesencephalic astrocyte-derived neurotrophic factor	-4.016	0	TRUE	chr9:106750178
27400	A_55_P2008244	BI734812	BI734812	predicted gene 5511	-3.906	0	FALSE
20771	A_55_P1975185	Sqle	NM_009270	squalene epoxidase	-3.891	0	FALSE
15309	A_51_P386810	Gmppb	NM_177910	GDP-mannose pyrophosphorylase B	-3.817	0	TRUE	chr9:107907353
13872	A_55_P2027102	Rgs3	NM_134257	regulator of G-protein signaling 3	-3.802	0.54	FALSE
22471	A_52_P533146	Ddit3	NM_007837	DNA-damage inducible transcript 3	-3.802	0	TRUE	chr10:126693562
12118	A_55_P2387665	9130221J18Rik	AK033690	RIKEN cDNA 9130221J18 gene	-3.759	0	FALSE
34155	A_51_P371174	Bag3	NM_013863	BCL2-associated athanogene 3	-3.623	0	TRUE	chr7:128314894
5640	A_55_P2041723	Mid1ip1	NM_001166635	Mid1 interacting protein 1 (gastrulation specific G12-like (zebrafish))	-3.436	0	FALSE
19424	A_55_P2087984	Dnaja1	NM_001164671	DnaJ (Hsp40) homolog, subfamily A, member 1	-3.322	0	TRUE	chr4:40911152
16148	A_51_P453043	Aacs	NM_030210	acetoacetyl-CoA synthetase	-3.311	0	TRUE	chr5:125765231
27342	A_52_P306357	Prok1	ENSMUST00000049852	prokineticin 1	-3.279	0.13	FALSE
18701	A_51_P198835	Dnajb9	NM_013760	DnaJ (Hsp40) homolog, subfamily B, member 9	-3.195	0	TRUE	chr12:45080490
13786	A_51_P305843	Chordc1	NM_025844	cysteine and histidine-rich domain (CHORD)-containing, zinc-binding protein 1	-3.185	0	TRUE	chr9:18042590
19343	A_65_P16680	B4galt5	NM_019835	UDP-Gal:betaGlcNAc beta 1,4-galactosyltransferase, polypeptide 5	-3.175	0	TRUE	chr2:167010365,chr2:167026485
7374	A_51_P282760	Per2	NM_011066	period homolog 2 (Drosophila)	-3.155	0	FALSE
14050	A_55_P1993404	NAP111477-1	NAP111477-1	DnaJ (Hsp40) homolog, subfamily A, member 1 pseudogene	-3.155	0	FALSE
21036	A_55_P2120919	Gm4703	XM_001481156	predicted gene 4703	-3.115	0	FALSE
24060	A_55_P2135967	Gm7816	XM_979793	DnaJ (Hsp40) homolog, subfamily A, member 1 pseudogene	-3.115	0	FALSE
19041	A_55_P2072906	Gm6788	XM_892488	predicted gene 6788	-3.096	0	FALSE
9133	A_55_P2173737	Hspa4l	NM_011020	heat shock protein 4 like	-3.058	0	FALSE
16228	A_55_P2114993	Actg1	NM_009609	actin, gamma, cytoplasmic 1	-3.049	1.74	TRUE	chr11:120166299,chr11:120169959
32906	A_55_P2087985	NAP058885-1	NAP058885-1	DnaJ (Hsp40) homolog, subfamily A, member 1 pseudogene	-3.012	0	FALSE
38387	A_55_P1970596	A_55_P1970596	A_55_P1970596	actin-like 8	-3.012	1.34	FALSE
4307	A_55_P2032081	Dbp	NM_016974	D site albumin promoter binding protein	-3.003	0	TRUE	chr7:45572910,chr7:45575810
6544	A_55_P2034227	A_55_P2034227	A_55_P2034227	predicted gene 12003	-2.994	1.48	FALSE
8560	A_52_P624149	Hsp90b1	NM_011631	heat shock protein 90, beta (Grp94), member 1	-2.976	0	TRUE	chr10:86135748
20329	A_51_P429366	Hes6	NM_019479	hairy and enhancer of split 6 (Drosophila)	-2.95	0	FALSE
9137	A_51_P284244	Tmed3	NM_025360	transmembrane emp24 domain containing 3	-2.915	0.13	TRUE	chr9:89502940
7289	A_51_P134142	Cyp2c70	NM_145499	cytochrome P450, family 2, subfamily c, polypeptide 70	-2.899	1.27	FALSE
3110	A_55_P2072908	A_55_P2072908	A_55_P2072908	similar to cytoplasmic dynein light chain 1	-2.882	0	FALSE
20055	A_55_P1977653	Palld	NM_001081390	palladin, cytoskeletal associated protein	-2.849	0	TRUE	chr8:64499169
16678	A_55_P2140751	NAP112112-1	NAP112112-1	predicted gene 8543	-2.809	1.55	FALSE
4865	A_55_P2025829	A_55_P2025829	A_55_P2025829	similar to cytoplasmic beta-actin	-2.801	1.55	FALSE
29463	A_55_P1961320	Tes	NM_207176	testis derived transcript	-2.786	0	FALSE
10671	A_55_P2111980	Hsd3b5	NM_008295	hydroxy-delta-5-steroid dehydrogenase, 3 beta- and steroid delta-isomerase 5	-2.77	1.74	FALSE
12502	A_55_P1970597	Actg1	NM_009609	actin, gamma, cytoplasmic 1	-2.762	2.05	TRUE	chr11:120166299,chr11:120169959
36690	A_55_P2063266	Piga	NM_011081	phosphatidylinositol glycan anchor biosynthesis, class A	-2.762	0	TRUE	chrX:159763757
41424	A_52_P164136	Arrdc3	NM_001042591	arrestin domain containing 3	-2.755	0	FALSE
8445	A_55_P2083894	Gm3697	XM_001478221	predicted gene 3697	-2.747	0.38	FALSE
14325	A_55_P2114995	NAP111417-1	NAP111417-1	actin, gamma, pseudogene 1	-2.74	1.55	FALSE
10823	A_55_P2032079	Dbp	NM_016974	D site albumin promoter binding protein	-2.71	0	TRUE	chr7:45572910,chr7:45575810
3969	A_51_P296608	Gadd45a	NM_007836	growth arrest and DNA-damage-inducible 45 alpha	-2.695	0	TRUE	chr6:66967084
35496	A_51_P153486	Dnajb1	NM_018808	DnaJ (Hsp40) homolog, subfamily B, member 1	-2.695	0	TRUE	chr8:86498266
396	A_55_P2083649	Alas1	NM_020559	aminolevulinic acid synthase 1	-2.681	0	TRUE	chr9:106105958
43613	A_55_P2037787	Gm3798	XM_001478340	predicted gene 3798	-2.681	0.13	FALSE
20099	A_52_P266320	Sfrs17b	NM_001081956	splicing factor, arginine/serine-rich 17b	-2.674	0	FALSE
41962	A_55_P2111855	Gale	NM_178389	galactose-4-epimerase, UDP	-2.66	0	TRUE	chr4:135235741
40459	A_55_P2114994	NAP111417-1	NAP111417-1	actin, gamma, pseudogene 1	-2.653	1.55	FALSE
37678	A_55_P2138306	A_55_P2138306	A_55_P2138306	predicted gene 5388	-2.639	1.48	FALSE
38261	A_55_P2108837	Tuba1c	NM_009448	tubulin, alpha 1C	-2.632	0	TRUE	chr15:98858304
23828	A_55_P2064547	Tuba1c	BC022182	tubulin, alpha 1C	-2.611	0.21	TRUE	chr15:98858304
6257	A_55_P1998601	Slc17a9	NM_183161	solute carrier family 17, member 9	-2.597	0.71	FALSE
17766	A_55_P2097808	P4ha1	NM_011030	procollagen-proline, 2-oxoglutarate 4-dioxygenase (proline 4-hydroxylase), alpha 1 polypeptide	-2.591	0	TRUE	chr10:58718648
19699	A_51_P245275	H2afx	NM_010436	H2A histone family, member X	-2.591	0	TRUE	chr9:44077520,chr9:44085563
16717	A_55_P2057446	Ccdc134	NM_172428	coiled-coil domain containing 134	-2.577	0.38	TRUE	chr15:81955134
21378	A_55_P1990032	Cxcl5	NM_009141	chemokine (C-X-C motif) ligand 5	-2.571	8.48	FALSE
12100	A_52_P617327	Rcan1	NM_019466	regulator of calcineurin 1	-2.558	0	TRUE	chr16:92289111,chr16:92355063
16021	A_55_P2046411	A_55_P2046411	A_55_P2046411	similar to farnesyl diphosphate synthetase	-2.551	0	FALSE
23548	A_55_P2039284	Hspb1	NM_013560	heat shock protein 1	-2.545	0	FALSE
18728	A_51_P386880	Stip1	NM_016737	stress-induced phosphoprotein 1	-2.538	0	TRUE	chr19:7107005
10869	A_55_P1985984	Actg1	NM_009609	actin, gamma, cytoplasmic 1	-2.519	1.48	TRUE	chr11:120166299,chr11:120169959
29202	A_52_P460929	BC048507	NM_001001185	cDNA sequence BC048507	-2.519	0	FALSE
444	A_51_P193336	Nucb2	NM_016773	nucleobindin 2	-2.506	1.34	TRUE	chr7:116295394
3480	A_51_P129803	Cacybp	NM_009786	calcyclin binding protein	-2.5	0	TRUE	chr1:162049671
33407	A_55_P1992149	Dnaja1	NM_001164671	DnaJ (Hsp40) homolog, subfamily A, member 1	-2.5	0	TRUE	chr4:40911152
9264	A_55_P2002376	Srm	NM_009272	spermidine synthase	-2.494	0	TRUE	chr4:147435207
39461	A_66_P133450	Dnajb9	NM_013760	DnaJ (Hsp40) homolog, subfamily B, member 9	-2.494	0	TRUE	chr12:45080490
15673	A_55_P1965456	Onecut1	NM_008262	one cut domain, family member 1	-2.475	0	TRUE	chr9:74648410
17690	A_51_P144364	ENSMUST00000114403	ENSMUST00000114403		-2.475	1.27	FALSE
21720	A_51_P300709	Srm	NM_009272	spermidine synthase	-2.469	0	TRUE	chr4:147435207
22391	A_51_P470715	Cish	NM_009895	cytokine inducible SH2-containing protein	-2.469	5.3	TRUE	chr9:107147958,chr9:107154687
43876	A_55_P2110062	LOC100047392	XM_001478052	similar to cytochrome P450, family 2, subfamily c, polypeptide 38	-2.469	1.55	FALSE
22851	A_55_P2175065	LOC100048053	XM_001478830	hypothetical protein LOC100048053	-2.463	0.8	FALSE
24197	A_55_P2094966	Hist2h3c1	NM_178216	histone cluster 2, H3c1	-2.427	0	FALSE
37165	A_55_P2026761	NAP111402-1	NAP111402-1	similar to farnesyl diphosphate synthetase	-2.427	0.13	FALSE
12218	A_52_P12877	Hspa8	NM_031165	heat shock protein 8	-2.41	0	TRUE	chr9:40552175
8951	A_51_P243755	Slc10a2	NM_011388	solute carrier family 10, member 2	-2.398	0	FALSE
30784	A_52_P72237	Actg1	NM_009609	actin, gamma, cytoplasmic 1	-2.398	1.55	TRUE	chr11:120166299,chr11:120169959
30879	A_66_P139387	Prlr	NM_011169	prolactin receptor	-2.381	0	FALSE
15109	A_52_P136914	Nudt7	NM_024437	nudix (nucleoside diphosphate linked moiety X)-type motif 7	-2.358	0.8	FALSE
25810	A_55_P2069721	Hspa8	NM_031165	heat shock protein 8	-2.353	0	TRUE	chr9:40552175
27514	A_52_P194242	Sel1l	NM_001039089	sel-1 suppressor of lin-12-like (C. elegans)	-2.347	0	FALSE
7475	A_55_P2061495	Cks1b	NM_016904	CDC28 protein kinase 1b	-2.342	0	TRUE	chr3:89505012
19695	A_55_P2018666	Thrsp	NM_009381	thyroid hormone responsive SPOT14 homolog (Rattus)	-2.342	0.8	FALSE
40184	A_52_P384574	Stard4	NM_133774	StAR-related lipid transfer (START) domain containing 4	-2.342	0.54	TRUE	chr18:33339680
16129	A_51_P287069	Serpinh1	NM_009825	serine (or cysteine) peptidase inhibitor, clade H, member 1	-2.336	0	FALSE
7894	A_55_P2159259	Lifr	NM_013584	leukemia inhibitory factor receptor	-2.331	0	TRUE	chr15:7085114
23642	A_52_P663413	P4ha2	NM_011031	procollagen-proline, 2-oxoglutarate 4-dioxygenase (proline 4-hydroxylase), alpha II polypeptide	-2.331	0	FALSE
5712	A_55_P1953103	Nudt7	NM_024446	nudix (nucleoside diphosphate linked moiety X)-type motif 7	-2.32	0.38	FALSE
11913	A_66_P136186	Wee1	NM_009516	WEE 1 homolog 1 (S. pombe)	-2.294	1.27	TRUE	chr7:109912745,chr7:109913140
3332	A_55_P2106922	Arfgap3	NM_025445	ADP-ribosylation factor GTPase activating protein 3	-2.288	1.27	TRUE	chr15:83177742,chr15:83178026
10798	A_55_P2116496	Tuba1b	NM_011654	tubulin, alpha 1B	-2.288	0	TRUE	chr15:98762580
28944	A_51_P465582	Hdhd3	NM_024257	haloacid dehalogenase-like hydrolase domain containing 3	-2.268	0	TRUE	chr4:61988659
38266	A_52_P671812	LOC641192	XM_918536	similar to heat shock protein 8	-2.268	0	FALSE
42811	A_51_P109258	Cys1	NM_138686	cystin 1	-2.268	0	FALSE
9056	A_51_P185175	Fkbp4	NM_010219	FK506 binding protein 4	-2.252	0.54	TRUE	chr6:128404330
28346	A_51_P397673	Pcsk9	NM_153565	proprotein convertase subtilisin/kexin type 9	-2.252	0	TRUE	chr4:105962172
20900	A_55_P2080603	Hspa8	NM_031165	heat shock protein 8	-2.242	1.16	TRUE	chr9:40552175
5707	A_51_P479769	Ampd2	NM_028779	adenosine monophosphate deaminase 2	-2.227	0	FALSE
25872	A_51_P227004	Cks1b	NM_016904	CDC28 protein kinase 1b	-2.222	0	TRUE	chr3:89505012
43432	A_52_P653825	Keg1	NM_029550	kidney expressed gene 1	-2.217	1.16	FALSE
4776	A_55_P2066116	Bcl3	NM_033601	B-cell leukemia/lymphoma 3	-2.212	0	TRUE	chr7:18976448,chr7:18982915,chr7:18989589
17637	A_55_P2108754	Ubfd1	NM_138589	ubiquitin family domain containing 1	-2.208	0	TRUE	chr7:121858230
11642	A_51_P188073	Dnajb11	ENSMUST00000004574	DnaJ (Hsp40) homolog, subfamily B, member 11	-2.203	0	TRUE	chr16:22773053
8574	A_51_P297968	Pdia6	NM_027959	protein disulfide isomerase associated 6	-2.198	0.13	TRUE	chr12:17291979
10005	A_51_P195958	Phlda1	NM_009344	pleckstrin homology-like domain, family A, member 1	-2.183	4.31	FALSE
37963	A_55_P2053491	Pdia6	NM_027959	protein disulfide isomerase associated 6	-2.179	0	TRUE	chr12:17291979
24752	A_55_P1968304	A_55_P1968304	A_55_P1968304	predicted gene 7899	-2.155	0.13	FALSE
24956	A_55_P2053933	Foxa1	NM_008259	forkhead box A1	-2.155	0.95	FALSE
33910	A_51_P328300	Pdia4	NM_009787	protein disulfide isomerase associated 4	-2.155	0.21	FALSE
16027	A_55_P1986276	Tmem41b	NM_153525	transmembrane protein 41B	-2.151	0	TRUE	chr7:109777686
17666	A_51_P234692	Neat1	NR_003513	nuclear paraspeckle assembly transcript 1 (non-protein coding)	-2.151	4.31	TRUE	chr19:5845532,chr19:5846031
19008	A_51_P380178	Id3	NM_008321	inhibitor of DNA binding 3	-2.141	1.27	TRUE	chr4:135412611
12822	A_55_P1962736	Sec23b	NM_019787	SEC23B (S. cerevisiae)	-2.128	0	TRUE	chr2:144247655
40294	A_55_P2228122	BC024137	BC024137	cDNA sequence BC024137	-2.128	0.13	FALSE
3221	A_51_P126198	Dapk2	NM_010019	death-associated protein kinase 2	-2.123	0	FALSE
22415	A_51_P519251	Nupr1	NM_019738	nuclear protein 1	-2.123	1.55	FALSE
43021	A_52_P320193	Clec2h	NM_053165	C-type lectin domain family 2, member h	-2.123	1.16	FALSE
14445	A_55_P2016462	Cxcl10	NM_021274	chemokine (C-X-C motif) ligand 10	-2.119	1.55	FALSE
38592	A_51_P434101	Herpud1	NM_022331	homocysteine-inducible, endoplasmic reticulum stress-inducible, ubiquitin-like domain member 1	-2.119	0	TRUE	chr8:97266918,chr8:97275527,chr8:97281969
36206	A_55_P2154242	Gfpt1	NM_013528	glutamine fructose-6-phosphate transaminase 1	-2.11	0.38	TRUE	chr6:87008389
19536	A_51_P417053	Tuft1	NM_011656	tuftelin 1	-2.105	0	FALSE
29094	A_55_P2168267	NAP002856-002	NAP002856-002	predicted gene 8163	-2.105	0	FALSE
7647	A_55_P2130792	Tuft1	NM_011656	tuftelin 1	-2.101	0.13	FALSE
23940	A_55_P1982732	Dnajc5	ENSMUST00000108796	DnaJ (Hsp40) homolog, subfamily C, member 5	-2.101	0.13	TRUE	chr2:181449886
4675	A_51_P196127	Papss1	NM_011863	3'-phosphoadenosine 5'-phosphosulfate synthase 1	-2.096	0.13	TRUE	chr3:131502086
29600	A_55_P1968664	NAP111351-1	NAP111351-1	predicted gene 10124	-2.096	0.13	FALSE
31556	A_52_P140789	Hspa13	NM_030201	heat shock protein 70 family, member 13	-2.096	0	TRUE	chr16:75649596
32628	A_66_P111562	Ccnd1	NM_007631	cyclin D1	-2.096	0.21	TRUE	chr7:144751093
6921	A_55_P2157620	ENSMUST00000099155	ENSMUST00000099155		-2.088	0	FALSE
1281	A_55_P2050799	Nup35	NM_027091	nucleoporin 35	-2.083	0.8	FALSE
22037	A_55_P2165091	Acnat2	NM_145368	acyl-coenzyme A amino acid N-acyltransferase 2	-2.083	0	FALSE
15232	A_51_P506674	Rpp38	NM_001013376	ribonuclease P/MRP 38 subunit (human)	-2.075	0	TRUE	chr2:3249921,chr2:3250345
24782	A_55_P2153292	Tubb2c	NM_146116	tubulin, beta 2C	-2.075	0	TRUE	chr2:25046698
6518	A_66_P118513	Sept11	NM_001009818	septin 11	-2.07	0.95	FALSE
38169	A_55_P1966804	Fdps	NM_134469	farnesyl diphosphate synthetase	-2.07	0.71	FALSE
6387	A_52_P214612	ENSMUST00000097723	ENSMUST00000097723		-2.066	0.54	FALSE
6688	A_51_P503866	Edem1	NM_138677	ER degradation enhancer, mannosidase alpha-like 1	-2.066	0.54	TRUE	chr6:108794410,chr6:108794885
17841	A_55_P2158866	Nme6	NM_018757	non-metastatic cells 6, protein expressed in (nucleoside-diphosphate kinase)	-2.066	0.8	FALSE
16543	A_51_P510849	Tmem50b	NM_030018	transmembrane protein 50B	-2.062	0	TRUE	chr16:91486646
19754	A_55_P2141287	Erlin1	NM_145502	ER lipid raft associated 1	-2.058	0	TRUE	chr19:44123125
36092	A_55_P2333797	4930474H20Rik	AK015575	RIKEN cDNA 4930474H20 gene	-2.049	0.95	FALSE
988	A_65_P20167	Hyou1	NM_021395	hypoxia up-regulated 1	-2.041	0.8	TRUE	chr9:44130368
26804	A_51_P296487	Lss	NM_146006	lanosterol synthase	-2.041	0	TRUE	chr10:75975227
6049	A_65_P06453	Nup35	NM_027091	nucleoporin 35	-2.033	0.13	FALSE
13403	A_51_P239750	Inhba	NM_008380	inhibin beta-A	-2.033	0	FALSE
40005	A_55_P2116165	Pfkfb3	NM_133232	6-phosphofructo-2-kinase/fructose-2,6-biphosphatase 3	-2.024	0	TRUE	chr2:11419959,chr2:11453509,chr2:11471830
7157	A_52_P424462	Ero1lb	NM_026184	ERO1-like beta (S. cerevisiae)	-2.016	0	FALSE
21045	A_51_P415519	Tmem39a	NM_026407	transmembrane protein 39a	-2.016	0.21	TRUE	chr16:38482151
12145	A_55_P1959703	Tubb2c-ps1	XM_001473123	tubulin, beta 2c, pseudogene 1	-2.012	0	FALSE
21701	A_51_P451075	Atp2a2	NM_009722	ATPase, Ca++ transporting, cardiac muscle, slow twitch 2	-2.012	1.48	FALSE
27845	A_51_P162955	Serpina7	NM_177920	serine (or cysteine) peptidase inhibitor, clade A (alpha-1 antiproteinase, antitrypsin), member 7	-2.012	0.71	FALSE
12953	A_55_P2002557	Srebf1	NM_011480	sterol regulatory element binding transcription factor 1	-2.008	0.71	TRUE	chr11:60039080
3785	A_51_P107362	Socs2	NM_007706	suppressor of cytokine signaling 2	-2.004	4.31	TRUE	chr10:94846533
12588	A_52_P20727	Nhlrc1	NM_175340	NHL repeat containing 1	-2.004	1.55	TRUE	chr13:47025850
29086	A_55_P2159934	Rnf186	NM_025786	ring finger protein 186	-2.004	8.48	FALSE
39456	A_51_P111259	Cdk2ap2	NM_026373	CDK2-associated protein 2	-2.004	0	TRUE	chr19:4097178,chr19:4097645
14384	A_55_P2008639	A_55_P2008639	A_55_P2008639	predicted gene 6368	-2	0	FALSE
28095	A_55_P2048434	Hsp90ab1	NM_008302	heat shock protein 90 alpha (cytosolic), class B member 1	-2	0.38	TRUE	chr17:45036951,chr17:45037461
2108	A_55_P2040518	A_55_P2040518	A_55_P2040518	predicted gene 14107	-1.996	0.54	FALSE
13497	A_51_P107362	Socs2	NM_007706	suppressor of cytokine signaling 2	-1.996	5.3	TRUE	chr10:94846533
32386	A_55_P2135601	Polr2i	NM_027259	polymerase (RNA) II (DNA directed) polypeptide I	-1.996	0	FALSE
3160	A_51_P208931	C330016O10Rik	NM_145974	RIKEN cDNA C330016O10 gene	-1.992	0	FALSE
3607	A_51_P107362	Socs2	NM_007706	suppressor of cytokine signaling 2	-1.988	4.31	TRUE	chr10:94846533
19769	A_51_P107362	Socs2	NM_007706	suppressor of cytokine signaling 2	-1.988	6.74	TRUE	chr10:94846533
6147	A_51_P328968	Zfp322a	NM_172586	zinc finger protein 322A	-1.984	0	TRUE	chr13:23376693
12990	A_55_P2115582	Slc20a1	NM_015747	solute carrier family 20, member 1	-1.984	1.55	TRUE	chr2:128890086
22894	A_55_P2084533	Zbtb40	NM_198248	zinc finger and BTB domain containing 40	-1.98	0	TRUE	chr4:136320893
25004	A_51_P249051	Pycr2	NM_133705	pyrroline-5-carboxylate reductase family, member 2	-1.98	0.95	FALSE
7066	A_52_P641282	Pdilt	NM_027943	protein disulfide isomerase-like, testis expressed	-1.976	1.16	TRUE	chr7:119318864
30873	A_51_P300655	Tbccd1	NM_001081368	TBCC domain containing 1	-1.976	0.21	TRUE	chr16:22773053
12114	A_55_P2000833	E2f8	NM_001013368	E2F transcription factor 8	-1.972	2.5	FALSE
18034	A_51_P107362	Socs2	NM_007706	suppressor of cytokine signaling 2	-1.972	6.74	TRUE	chr10:94846533
18219	A_51_P107362	Socs2	NM_007706	suppressor of cytokine signaling 2	-1.965	6.74	TRUE	chr10:94846533
26208	A_55_P2139087	Gm5631	NM_001013820	predicted gene 5631	-1.965	1.48	FALSE
14703	A_55_P2124586	Xlr4a	NM_001081642	X-linked lymphocyte-regulated 4A	-1.957	5.3	FALSE
14917	A_55_P1992838	Socs2	NM_007706	suppressor of cytokine signaling 2	-1.946	8.48	TRUE	chr10:94846533
25833	A_55_P1959985	Alas1	NM_020559	aminolevulinic acid synthase 1	-1.942	0	TRUE	chr9:106105958
25911	A_55_P2156625	A_55_P2156625	A_55_P2156625	predicted gene 9007	-1.942	0	FALSE
13457	A_51_P318618	Anks4b	NM_028085	ankyrin repeat and sterile alpha motif domain containing 4B	-1.938	0.13	TRUE	chr7:119965023
20077	A_55_P2085546	Dnaja4	NM_021422	DnaJ (Hsp40) homolog, subfamily A, member 4	-1.938	0.8	TRUE	chr9:54497631
22028	A_51_P107362	Socs2	NM_007706	suppressor of cytokine signaling 2	-1.938	6.74	TRUE	chr10:94846533
17747	A_55_P2153291	A_55_P2153291	A_55_P2153291	tubulin, beta 2c, pseudogene 2	-1.934	0	FALSE
22422	A_55_P2046408	A_55_P2046408	A_55_P2046408	predicted gene 7979	-1.923	0	FALSE
32120	A_55_P2279140	F830014O18Rik	AK089751	RIKEN cDNA F830014O18 gene	-1.923	1.48	FALSE
17126	A_52_P676271	Tuba4a	NM_009447	tubulin, alpha 4A	-1.919	0	FALSE
21638	A_55_P2075263	Acnat2	NM_145368	acyl-coenzyme A amino acid N-acyltransferase 2	-1.919	0	FALSE
43360	A_51_P416419	Calr	NM_007591	calreticulin	-1.919	0.21	TRUE	chr8:87736997
10254	A_66_P134775	Pter	NM_008961	phosphotriesterase related	-1.916	0	TRUE	chr2:12841888
12277	A_55_P2042685	LOC100046591	XM_001476468	similar to mortality factor 4 like 2	-1.916	0.71	FALSE
13183	A_55_P1998797	A_55_P1998797	A_55_P1998797	predicted gene 15470	-1.916	0.38	FALSE
14984	A_55_P2053943	Olfr1368	NM_146534	olfactory receptor 1368	-1.916	0.21	FALSE
33571	A_51_P164835	Ppl	NM_008909	periplakin	-1.916	0.13	TRUE	chr16:5050385
5573	A_52_P131548	Jub	NM_010590	ajuba	-1.912	0.21	FALSE
23555	A_55_P1960366	Gm1381	NM_001033478	family with sequence similarity 47, member E	-1.912	0.54	TRUE	chr5:93661344
23887	A_66_P129730	Pdia3	NM_007952	protein disulfide isomerase associated 3	-1.912	0	TRUE	chr2:121105308
1169	A_55_P2163098	Akr1c18	NM_134066	aldo-keto reductase family 1, member C18	-1.908	0.34	FALSE
16555	A_51_P208121	Klhl25	NM_182782	kelch-like 25 (Drosophila)	-1.908	0.21	TRUE	chr7:75721805
6484	A_52_P627816	Tgm1	NM_019984	transglutaminase 1, K polypeptide	-1.905	0	TRUE	chr14:54676361
14637	A_52_P270035	Tspyl2	NM_029836	TSPY-like 2	-1.905	0.8	FALSE
24634	A_55_P2028961	Idi1	NM_145360	isopentenyl-diphosphate delta isomerase	-1.898	1.74	TRUE	chr13:8885072
37190	A_55_P2186180	1810063B07Rik	NM_026209	RIKEN cDNA 1810063B07 gene	-1.898	0	TRUE	chr14:18873884
6491	A_55_P2139089	Gm5631	NM_001013820	predicted gene 5631	-1.894	0.21	FALSE
19080	A_52_P592951	Ostc	NM_025509	oligosaccharyltransferase complex subunit	-1.89	0	TRUE	chr3:130698826
15259	A_55_P2092968	Traf3	NM_011632	TNF receptor-associated factor 3	-1.887	0.54	FALSE
12022	A_52_P563450	Brix1	NM_026396	BRX1, biogenesis of ribosomes, homolog (S. cerevisiae)	-1.883	2.99	TRUE	chr15:10430671
19777	A_52_P965502	Ssr1	NM_025965	signal sequence receptor, alpha	-1.883	0.21	TRUE	chr13:38001249,chr13:38001680
6382	A_55_P1979403	9630033F20Rik	NM_177003	RIKEN cDNA 9630033F20 gene	-1.88	0.21	TRUE	chr6:127075267
40277	A_52_P253748	Zbtb45	NM_001024699	zinc finger and BTB domain containing 45	-1.88	0	FALSE
7507	A_52_P131559	Srprb	NM_009275	signal recognition particle receptor, B subunit	-1.876	0.34	TRUE	chr9:103060274,chr9:103066184
17384	A_51_P462102	Gpr125	NM_133911	G protein-coupled receptor 125	-1.876	0	FALSE
22075	A_65_P07361	Trim14	ENSMUST00000046897	tripartite motif-containing 14	-1.876	0.95	TRUE	chr4:46528551
11978	A_55_P2118302	Fam110a	NM_028666	family with sequence similarity 110, member A	-1.869	0.95	FALSE
5191	A_51_P209319	Slc35b1	NM_016752	solute carrier family 35, member B1	-1.862	0	TRUE	chr11:95200710,chr11:95200988
26860	A_55_P2045658	Nme6	NM_018757	non-metastatic cells 6, protein expressed in (nucleoside-diphosphate kinase)	-1.862	0.71	FALSE
27417	A_55_P2154709	Pter	NM_008961	phosphotriesterase related	-1.862	0.21	TRUE	chr2:12841888
38515	A_55_P1969882	Morf4l2	NM_019768	mortality factor 4 like 2	-1.862	0	TRUE	chrX:132087746
7200	A_52_P536481	Mogs	NM_020619	mannosyl-oligosaccharide glucosidase	-1.859	0.71	TRUE	chr6:83081129,chr6:83081434
40536	A_55_P1993423	Gm5521	XR_005076	mortality factor 4 like 2 pseudogene	-1.859	0.13	FALSE
40579	A_51_P117881	Leap2	NM_153069	liver-expressed antimicrobial peptide 2	-1.855	0	TRUE	chr11:53274245
21264	A_51_P216593	Wfs1	NM_011716	Wolfram syndrome 1 homolog (human)	-1.852	0.54	TRUE	chr5:37277322
10284	A_51_P291078	Sel1l3	NM_172710	sel-1 suppressor of lin-12-like 3 (C. elegans)	-1.848	0	TRUE	chr5:53484880
26295	A_51_P256066	Tiam2	NM_011878	T-cell lymphoma invasion and metastasis 2	-1.848	1.48	FALSE
12365	A_55_P2102060	Gstm3	NM_010359	glutathione S-transferase, mu 3	-1.845	0.13	FALSE
2898	A_55_P1965101	Xlr3b	NM_001081643	X-linked lymphocyte-regulated 3B	-1.842	1.74	FALSE
19719	A_55_P2048744	Eif2ak3	NM_010121	eukaryotic translation initiation factor 2 alpha kinase 3	-1.842	0.95	TRUE	chr6:70774029
10352	A_51_P112762	Slc5a3	NM_017391	solute carrier family 5 (inositol transporters), member 3	-1.838	0	FALSE
24896	A_51_P277088	Igfals	NM_008340	insulin-like growth factor binding protein, acid labile subunit	-1.835	1.48	FALSE
26343	A_55_P2010611	Slc30a5	NM_022885	solute carrier family 30 (zinc transporter), member 5	-1.835	0.54	TRUE	chr13:101933651
1049	A_55_P1995173	Odc1	NM_013614	ornithine decarboxylase, structural 1	-1.832	2.5	TRUE	chr12:17570371
16960	A_55_P2414924	Luc7l	NM_028190	Luc7 homolog (S. cerevisiae)-like	-1.832	0.34	TRUE	chr17:25971929,chr17:25980533
24622	A_52_P164161	Cyp51	NM_020010	cytochrome P450, family 51	-1.832	0.38	TRUE	chr5:4110493,chr5:4110801
39805	A_52_P264902	Dnajc3	NM_008929	DnaJ (Hsp40) homolog, subfamily C, member 3	-1.832	0.34	FALSE
41935	A_55_P2173623	Samd1	NM_001081415	sterile alpha motif domain containing 1	-1.832	0	FALSE
4713	A_55_P1994032	Xbp1	NM_013842	X-box binding protein 1	-1.825	0	TRUE	chr11:5420911
9515	A_55_P1964174	Nme1	NM_008704	non-metastatic cells 1, protein (NM23A) expressed in	-1.821	0.38	TRUE	chr11:93784426
11589	A_55_P2130448	BY662175	BY662175	predicted gene 7278	-1.821	1.34	FALSE
16648	A_51_P112355	Igtp	NM_018738	interferon gamma induced GTPase	-1.821	1.34	FALSE
27782	A_55_P2101696	Gnat2	NM_008141	guanine nucleotide binding protein, alpha transducing 2	-1.821	0.95	FALSE
27897	A_55_P1986341	Gm4956	NR_002858	predicted gene 4956	-1.821	0	FALSE
6195	A_52_P296632	NAP092468-001	NAP092468-001	predicted gene 6742	-1.818	1.34	FALSE
13156	A_55_P2207342	1810059H22Rik	AK144510	RIKEN cDNA 1810059H22 gene	-1.818	0.13	FALSE
17764	A_55_P2008933	Slc17a3	NM_134069	solute carrier family 17 (sodium phosphate), member 3	-1.818	0.38	FALSE
9152	A_55_P2014506	Amd2	NM_007444	S-adenosylmethionine decarboxylase 2	-1.815	0.54	TRUE	chr10:39991672
24009	A_55_P2042813	EG634650	NM_001039647	guanylate binding protein 11	-1.812	1.55	FALSE
13278	A_52_P380329	Pols	NM_198600	PAP associated domain containing 7	-1.808	0	TRUE	chr13:70001878,chr13:70002137
37311	A_52_P191468	Ubfd1	NM_138589	ubiquitin family domain containing 1	-1.808	0	TRUE	chr7:121858230
39541	A_52_P561205	Stard4	NM_133774	StAR-related lipid transfer (START) domain containing 4	-1.808	0.21	TRUE	chr18:33339680
19321	A_55_P2072115	AW011738	NR_030671	expressed sequence AW011738	-1.805	1.34	FALSE
19942	A_55_P1969660	Pex26	NM_028730	peroxisomal biogenesis factor 26	-1.805	0.54	TRUE	chr6:121149496
5931	A_55_P2109752	Nans	NM_053179	N-acetylneuraminic acid synthase (sialic acid synthase)	-1.802	1.16	TRUE	chr4:46510361
30236	A_52_P163795	Tubb5	NM_011655	tubulin, beta 5	-1.795	1.55	TRUE	chr17:35449440
38262	A_55_P1979402	9630033F20Rik	NM_177003	RIKEN cDNA 9630033F20 gene	-1.795	0.95	TRUE	chr6:127075267
15360	A_55_P2109263	Ppp1r14b	NM_008889	protein phosphatase 1, regulatory (inhibitor) subunit 14B	-1.792	0.21	FALSE
34330	A_52_P532227	S1pr1	NM_007901	sphingosine-1-phosphate receptor 1	-1.792	0	FALSE
10776	A_51_P286737	Ccl2	NM_011333	chemokine (C-C motif) ligand 2	-1.789	0.95	FALSE
11245	A_66_P125226	LOC546078	XM_620685	similar to sterile alpha motif domain containing 1	-1.789	0.54	FALSE
39776	A_51_P112355	Igtp	NM_018738	interferon gamma induced GTPase	-1.786	0.54	FALSE
11325	A_51_P173564	Ahsa1	NM_146036	AHA1, activator of heat shock protein ATPase homolog 1 (yeast)	-1.783	0	TRUE	chr12:88155522
32207	A_55_P2035102	Odc1	BC083122	similar to Ornithine decarboxylase (ODC)	-1.783	1.27	TRUE	chr12:17570371
10948	A_55_P2119917	Ikzf4	NM_011772	IKAROS family zinc finger 4	-1.779	2.05	FALSE
22597	A_51_P219483	Tsku	NM_001024619	tsukushin	-1.779	0	TRUE	chr7:98236494
14863	A_52_P458279	Prlr	NM_011169	prolactin receptor	-1.77	0	FALSE
15409	A_51_P131025	Ngdn	NM_026890	neuroguidin, EIF4E binding protein	-1.77	0.71	FALSE
16286	A_52_P605812	Ptrh1	NM_178595	peptidyl-tRNA hydrolase 1 homolog (S. cerevisiae)	-1.77	1.16	TRUE	chr2:32597766
27315	A_55_P2069350	Psph	NM_133900	phosphoserine phosphatase	-1.77	0.8	TRUE	chr5:130101939
36792	A_55_P1972275	Wars	NM_001164314	tryptophanyl-tRNA synthetase	-1.77	0.54	TRUE	chr12:109342078
5821	A_51_P513163	Tra2a	NM_198102	transformer 2 alpha homolog (Drosophila)	-1.767	1.55	TRUE	chr6:49193669
41634	A_55_P1963134	Gm6135	XM_895691	predicted gene 6135	-1.767	0.21	FALSE
6742	A_51_P143893	Steap4	NM_054098	STEAP family member 4	-1.764	0.21	FALSE
29452	A_51_P290207	Insig1	NM_153526	insulin induced gene 1	-1.764	0.71	TRUE	chr5:28401959
31982	A_51_P336827	Cyb5b	NM_025558	cytochrome b5 type B	-1.764	0	TRUE	chr8:110039671
6967	A_55_P2077613	Fam102a	NM_153560	family with sequence similarity 102, member A	-1.761	1.16	TRUE	chr2:32357671
24491	A_52_P283055	Slc5a3	NM_017391	solute carrier family 5 (inositol transporters), member 3	-1.761	0.95	FALSE
25064	A_51_P276802	Akr1c20	NM_054080	aldo-keto reductase family 1, member C20	-1.761	0.95	FALSE
5691	A_52_P2710	Cml5	NM_023493	camello-like 5	-1.757	5.3	FALSE
8502	A_51_P112355	Igtp	NM_018738	interferon gamma induced GTPase	-1.757	1.48	FALSE
32667	A_55_P2005778	Uap1	NM_133806	UDP-N-acetylglucosamine pyrophosphorylase 1	-1.757	0	TRUE	chr1:172011665
6141	A_66_P124952	Hspe1	NM_008303	heat shock protein 1 (chaperonin 10)	-1.754	1.16	TRUE	chr1:55032649
33839	A_55_P2013986	Ddx31	NM_001033294	DEAD/H (Asp-Glu-Ala-Asp/His) box polypeptide 31	-1.754	0.38	TRUE	chr2:28662350
39692	A_55_P2023057	Dnajb2	NM_178055	DnaJ (Hsp40) homolog, subfamily B, member 2	-1.754	0	TRUE	chr1:75119453
3457	A_55_P2034481	Erdr1	NM_133362	erythroid differentiation regulator 1	-1.751	1.27	FALSE
20795	A_51_P112762	Slc5a3	NM_017391	solute carrier family 5 (inositol transporters), member 3	-1.751	0	FALSE
30361	A_52_P197627	Umps	NM_009471	uridine monophosphate synthetase	-1.751	0.13	TRUE	chr16:33886769
32993	A_55_P2008907	Actg1	NM_009609	actin, gamma, cytoplasmic 1	-1.748	0.8	TRUE	chr11:120166299,chr11:120169959
7303	A_55_P2134236	Foxa2	NM_010446	forkhead box A2	-1.745	2.05	TRUE	chr2:147737791
37926	A_51_P112355	Igtp	NM_018738	interferon gamma induced GTPase	-1.745	0.71	FALSE
11018	A_51_P112355	Igtp	NM_018738	interferon gamma induced GTPase	-1.742	0.8	FALSE
12403	A_55_P2103698	Isg15	NM_015783	ISG15 ubiquitin-like modifier	-1.742	3.57	FALSE
15333	A_51_P439612	Dnajb2	NM_020266	DnaJ (Hsp40) homolog, subfamily B, member 2	-1.742	0.34	TRUE	chr1:75119453
41595	A_55_P2032946	Gsta1	NM_008181	glutathione S-transferase, alpha 1 (Ya)	-1.742	8.48	FALSE
10904	A_51_P112355	Igtp	NM_018738	interferon gamma induced GTPase	-1.739	1.55	FALSE
30811	A_55_P1985422	LOC100044227	XM_001471788	hypothetical protein LOC100044227	-1.739	2.05	FALSE
9722	A_51_P201338	Mtss1	NM_144800	metastasis suppressor 1	-1.733	1.48	FALSE
28265	A_51_P357735	Inhbe	NM_008382	inhibin beta E	-1.733	1.55	TRUE	chr10:126754865
11302	A_55_P1957880	Hn1l	NM_198937	hematological and neurological expressed 1-like	-1.73	0.38	TRUE	chr17:24688468
41188	A_51_P270436	Ficd	NM_001010825	FIC domain containing	-1.73	0	TRUE	chr5:113996974
43152	A_55_P2169124	ENSMUST00000120540	ENSMUST00000120540		-1.73	0.71	FALSE
5749	A_51_P336635	Xpo1	NM_134014	exportin 1, CRM1 homolog (yeast)	-1.727	5.3	TRUE	chr11:23155536,chr11:23155841
21676	A_51_P113182	Lifr	NM_013584	leukemia inhibitory factor receptor	-1.727	0	TRUE	chr15:7085114
7680	A_51_P331870	Rnf145	NM_028862	ring finger protein 145	-1.724	0	FALSE
16434	A_51_P458778	Hpgd	NM_008278	hydroxyprostaglandin dehydrogenase 15 (NAD)	-1.724	1.48	FALSE
8152	A_66_P134265	Gm1381	NM_001170572	family with sequence similarity 47, member E	-1.721	0.38	TRUE	chr5:93661344
9106	A_51_P112355	Igtp	NM_018738	interferon gamma induced GTPase	-1.721	1.34	FALSE
28770	A_51_P403693	Uba5	NM_025692	ubiquitin-like modifier activating enzyme 5	-1.721	0.38	TRUE	chr9:103921500
37941	A_51_P112762	Slc5a3	NM_017391	solute carrier family 5 (inositol transporters), member 3	-1.721	0.13	FALSE
7932	A_55_P2082902	Wars	NM_011710	tryptophanyl-tRNA synthetase	-1.718	0.71	TRUE	chr12:109342078
22602	A_55_P2026823	Uspl1	NM_001115153	ubiquitin specific peptidase like 1	-1.715	0.21	TRUE	chr5:149494656
10866	A_55_P2048779	D330050I23Rik	NM_001162926	family with sequence similarity 84, member B	-1.712	1.55	FALSE
14851	A_52_P436238	Odc1	NM_013614	ornithine decarboxylase, structural 1	-1.712	1.34	TRUE	chr12:17570371
22494	A_51_P112762	Slc5a3	NM_017391	solute carrier family 5 (inositol transporters), member 3	-1.712	1.48	FALSE
10431	A_55_P2071970	Nav2	NM_175272	neuron navigator 2	-1.709	0.21	TRUE	chr7:49118194,chr7:49158569
12935	A_51_P502614	Dusp6	NM_026268	dual specificity phosphatase 6	-1.709	0	TRUE	chr10:98691511
29304	A_52_P528963	Eps15l1	NM_001122832	epidermal growth factor receptor pathway substrate 15-like 1	-1.709	0.54	FALSE
33930	A_51_P112762	Slc5a3	NM_017391	solute carrier family 5 (inositol transporters), member 3	-1.706	0.21	FALSE
9241	A_51_P286737	Ccl2	NM_011333	chemokine (C-C motif) ligand 2	-1.704	1.48	FALSE
9951	A_52_P11833	Opa3	ENSMUST00000063976	optic atrophy 3 (human)	-1.704	0.54	TRUE	chr7:18386614,chr7:18387265
2672	A_55_P2072213	A_55_P2072213	A_55_P2072213	predicted gene 8655	-1.701	1.74	FALSE
6219	A_52_P420466	Hist1h2ab	NM_175660	histone cluster 1, H2ab	-1.701	0	TRUE	chr13:23753130
10561	A_51_P272553	Bhlhe40	NM_011498	basic helix-loop-helix family, member e40	-1.701	1.55	TRUE	chr6:108625193,chr6:108625306,chr6:108626231
20836	A_51_P200477	Hspa4	NM_008300	heat shock protein 4	-1.701	1.27	TRUE	chr11:53143942
27442	A_51_P112355	Igtp	NM_018738	interferon gamma induced GTPase	-1.701	1.27	FALSE
3404	A_55_P2023114	Hsd3b2	NM_153193	hydroxy-delta-5-steroid dehydrogenase, 3 beta- and steroid delta-isomerase 2	-1.695	0.21	FALSE
12258	A_55_P2183597	Tbc1d2	NM_198664	TBC1 domain family, member 2	-1.692	2.05	FALSE
20760	A_55_P2000658	Gm15645	AK136817	predicted gene 15645	-1.692	0.71	FALSE
28560	A_51_P112355	Igtp	NM_018738	interferon gamma induced GTPase	-1.692	1.27	FALSE
9036	A_51_P518163	Rrp9	NM_145620	RRP9, small subunit (SSU) processome component, homolog (yeast)	-1.689	0.21	FALSE
20337	A_55_P2069729	Ormdl2	NM_024180	ORM1-like 2 (S. cerevisiae)	-1.689	0.71	TRUE	chr10:128224728
44331	A_51_P175555	Pelo	NM_134058	pelota homolog (Drosophila)	-1.689	0.8	TRUE	chr13:116211166
1072	A_52_P615375	Hist3h2a	NM_178218	histone cluster 3, H2a	-1.684	0.8	TRUE	chr11:58770733
23468	A_55_P2072120	AW011738	NR_030671	expressed sequence AW011738	-1.684	6.74	FALSE
32169	A_51_P286737	Ccl2	NM_011333	chemokine (C-C motif) ligand 2	-1.684	0.34	FALSE
43251	A_51_P270666	Uspl1	NM_001013378	ubiquitin specific peptidase like 1	-1.684	0	TRUE	chr5:149494656
2038	A_55_P2014928	Zfp341	NM_199304	zinc finger protein 341	-1.678	0.95	TRUE	chr2:154295431
3615	A_55_P2060863	Gm5161	XM_356179	predicted pseudogene 5161	-1.678	1.55	FALSE
11860	A_51_P116616	Rbm14	NM_019869	RNA binding motif protein 14	-1.678	4.31	TRUE	chr19:4811197,chr19:4811740
18730	A_51_P286737	Ccl2	NM_011333	chemokine (C-C motif) ligand 2	-1.675	1.16	FALSE
33606	A_55_P1984751	Ppp1r14b	BC082545	predicted gene 8503	-1.675	1.55	FALSE
44039	A_55_P2208579	Onecut2	NM_194268	one cut domain, family member 2	-1.675	1.55	TRUE	chr18:64503838
2879	A_52_P278154	Eif1ad	NM_027236	eukaryotic translation initiation factor 1A domain containing	-1.672	1.16	FALSE
3356	A_51_P258078	Nop2	NM_138747	NOP2 nucleolar protein homolog (yeast)	-1.669	0.38	TRUE	chr6:125097504
4168	A_51_P116616	Rbm14	NM_019869	RNA binding motif protein 14	-1.669	5.3	TRUE	chr19:4811197,chr19:4811740
39233	A_51_P296905	Ppat	NM_172146	phosphoribosyl pyrophosphate amidotransferase	-1.669	0	TRUE	chr5:78026410
2035	A_51_P138879	Zgpat	NM_144894	zinc finger, CCCH-type with G patch domain	-1.667	1.16	TRUE	chr2:181294843
25751	A_51_P505521	ENSMUST00000102977	ENSMUST00000102977		-1.667	0.38	FALSE
7447	A_55_P2098578	Tubd1	NM_019756	tubulin, delta 1	-1.664	0.38	TRUE	chr11:86360963
28806	A_55_P2023235	Fen1	NM_007999	flap structure specific endonuclease 1	-1.664	1.27	FALSE
31615	A_55_P2142425	XM_001480402	XM_001480402		-1.664	1.48	FALSE
186	A_55_P2043702	Tfg	NM_019678	Trk-fused gene	-1.661	1.48	TRUE	chr16:56642304,chr16:56642449
16724	A_51_P286737	Ccl2	NM_011333	chemokine (C-C motif) ligand 2	-1.661	1.55	FALSE
2432	A_55_P1953063	Hspe1	NM_008303	heat shock protein 1 (chaperonin 10)	-1.658	5.3	TRUE	chr1:55032649
8057	A_55_P2055487	Parp3	NM_145619	poly (ADP-ribose) polymerase family, member 3	-1.658	0.21	FALSE
23567	A_51_P152826	Golt1b	NM_025872	golgi transport 1 homolog B (S. cerevisiae)	-1.658	0.38	TRUE	chr6:142344382
24340	A_55_P2003891	Txlna	NM_001005506	taxilin alpha	-1.658	0.13	TRUE	chr4:129143038
24898	A_51_P490023	Tubb2a	NM_009450	tubulin, beta 2A	-1.658	0.34	TRUE	chr13:34085532
31473	A_55_P2037454	Etv5	NM_023794	ets variant gene 5	-1.658	2.5	FALSE
5225	A_55_P2121275	Gm4907	NM_001034864	predicted gene 4907	-1.656	1.48	FALSE
9041	A_51_P436020	Tmem167	NM_025335	transmembrane protein 167	-1.656	1.34	TRUE	chr13:90563927
28377	A_55_P2000062	Irf1	NM_008390	interferon regulatory factor 1	-1.656	0.21	TRUE	chr11:53607455,chr11:53613370
36856	A_66_P129484	Tmed9	NM_026211	transmembrane emp24 protein transport domain containing 9	-1.656	1.34	TRUE	chr13:55602740
6892	A_55_P2053497	Poli	NM_011972	polymerase (DNA directed), iota	-1.653	0.38	TRUE	chr18:70655669
13990	A_55_P2092953	Traf5	NM_011633	TNF receptor-associated factor 5	-1.653	0	FALSE
42171	A_55_P2089358	Hspe1	NM_008303	heat shock protein 1 (chaperonin 10)	-1.653	0.21	TRUE	chr1:55032649
14511	A_51_P112762	Slc5a3	NM_017391	solute carrier family 5 (inositol transporters), member 3	-1.65	1.16	FALSE
18393	A_51_P251357	Ctps	NM_016748	cytidine 5'-triphosphate synthase	-1.65	1.34	FALSE
26290	A_55_P2168628	Sac3d1	NM_133678	SAC3 domain containing 1	-1.65	0.54	FALSE
1467	A_55_P2153743	Slc26a6	NM_134420	solute carrier family 26, member 6	-1.647	1.27	FALSE
2493	A_55_P1956557	Rab3a	NM_001166399	RAB3A, member RAS oncogene family	-1.647	1.27	TRUE	chr8:73683667
31936	A_51_P112355	Igtp	NM_018738	interferon gamma induced GTPase	-1.647	1.27	FALSE
10684	A_55_P2095578	Spata5l1	XM_001481333	spermatogenesis associated 5-like 1	-1.645	1.16	FALSE
16440	A_55_P2142072	Synj2	NM_011523	synaptojanin 2	-1.645	1.55	FALSE
2367	A_55_P2122841	NAP114472-1	NAP114472-1	predicted gene 6100	-1.642	4.31	FALSE
7728	A_51_P116616	Rbm14	NM_019869	RNA binding motif protein 14	-1.642	5.3	TRUE	chr19:4811197,chr19:4811740
10743	A_51_P384673	Lrrc59	NM_133807	leucine rich repeat containing 59	-1.642	2.05	TRUE	chr11:94445847
15775	A_51_P195506	Csf1	NM_007778	colony stimulating factor 1 (macrophage)	-1.642	0.38	FALSE
25927	A_55_P1973213	Trmt61a	NM_177374	tRNA methyltransferase 61 homolog A (S. cerevisiae)	-1.642	1.55	TRUE	chr12:112119407,chr12:112125890
35857	A_51_P443723	Slc35c1	NM_211358	solute carrier family 35, member C1	-1.642	1.55	TRUE	chr2:92260627
37068	A_55_P2003586	Unkl	NM_028789	unkempt-like (Drosophila)	-1.642	0.71	TRUE	chr17:24912146
41358	A_55_P2184414	Zfp330	NM_145600	zinc finger protein 330	-1.642	1.48	TRUE	chr8:85664289
2147	A_52_P520408	Serp1	NM_030685	stress-associated endoplasmic reticulum protein 1	-1.639	0.8	TRUE	chr3:58613694
8906	A_55_P1965674	Alg2	NM_019998	asparagine-linked glycosylation 2 homolog (yeast, alpha-1,3-mannosyltransferase)	-1.639	1.55	TRUE	chr4:47495434
26001	A_51_P246387	Nktr	NM_010918	natural killer tumor recognition sequence	-1.639	0	TRUE	chr9:121559049
33539	A_51_P504442	Sf3a1	NM_026175	splicing factor 3a, subunit 1	-1.639	0.21	FALSE
43465	A_55_P2145034	1200016B10Rik	NM_025819	RIKEN cDNA 1200016B10 gene	-1.639	0.21	TRUE	chr1:153190846
482	A_55_P2117169	Zmym1	NM_026670	zinc finger, MYM domain containing 1	-1.637	0.8	FALSE
15102	A_51_P342707	Pold2	NM_008894	polymerase (DNA directed), delta 2, regulatory subunit	-1.637	0.71	TRUE	chr11:5778352
17195	A_51_P419637	Dclk3	NM_172928	doublecortin-like kinase 3	-1.637	2.05	FALSE
22773	A_51_P222522	Mesdc2	NM_023403	mesoderm development candidate 2	-1.637	0.38	TRUE	chr7:83760569,chr7:83768132
30354	A_51_P286737	Ccl2	NM_011333	chemokine (C-C motif) ligand 2	-1.637	1.34	FALSE
41468	A_51_P112762	Slc5a3	NM_017391	solute carrier family 5 (inositol transporters), member 3	-1.637	0.38	FALSE
4072	A_51_P112762	Slc5a3	NM_017391	solute carrier family 5 (inositol transporters), member 3	-1.634	0.8	FALSE
4657	A_55_P2088028	Mtss1	NM_144800	metastasis suppressor 1	-1.634	1.74	FALSE
10342	A_55_P2150976	Fabp5l2	XM_886827	fatty acid binding protein 5-like 2	-1.631	8.48	FALSE
10981	A_51_P363187	Cxcl1	NM_008176	chemokine (C-X-C motif) ligand 1	-1.631	1.16	TRUE	chr5:91966236
13945	A_55_P2045481	LOC100046749	XM_001476744	similar to protein translocation complex beta subunit	-1.631	1.27	FALSE
14243	A_51_P116616	Rbm14	NM_019869	RNA binding motif protein 14	-1.631	4.31	TRUE	chr19:4811197,chr19:4811740
24616	A_55_P1959683	Xlr3b	NM_001081643	X-linked lymphocyte-regulated 3B	-1.631	5.3	FALSE
9940	A_52_P131836	Bysl	NM_016859	bystin-like	-1.629	0	TRUE	chr17:47074732
24510	A_55_P1984841	ENSMUST00000108192	ENSMUST00000108192		-1.626	0.21	FALSE
27601	A_55_P2012261	Xkr9	NM_001011873	X Kell blood group precursor related family member 9 homolog	-1.626	0.71	TRUE	chr1:13645759
28998	A_55_P2067533	Foxa2	NM_010446	forkhead box A2	-1.626	4.31	TRUE	chr2:147737791
36402	A_51_P286737	Ccl2	NM_011333	chemokine (C-C motif) ligand 2	-1.626	0.8	FALSE
2605	A_55_P1982186	Sgsm1	NM_172718	small G protein signaling modulator 1	-1.623	1.55	FALSE
2662	A_51_P452768	Cyp4f14	NM_022434	cytochrome P450, family 4, subfamily f, polypeptide 14	-1.623	1.34	TRUE	chr17:32663205
3487	A_55_P1979674	Ikzf4	NM_011772	IKAROS family zinc finger 4	-1.623	1.48	FALSE
28939	A_55_P2142321	Gm3957	XM_001478620	predicted gene 3957	-1.623	1.48	FALSE
29844	A_55_P1968969	Gm11575	XM_001475616	predicted gene 11575	-1.623	0.95	FALSE
35770	A_55_P2127587	Smcr8	NM_175491	Smith-Magenis syndrome chromosome region, candidate 8 homolog (human)	-1.623	1.34	TRUE	chr11:60593597
37238	A_51_P483373	Txndc5	NM_145367	thioredoxin domain containing 5	-1.623	1.48	TRUE	chr13:38535510
24311	A_51_P262878	Tmed9	NM_026211	transmembrane emp24 protein transport domain containing 9	-1.621	0.8	TRUE	chr13:55602740
29719	A_51_P116616	Rbm14	NM_019869	RNA binding motif protein 14	-1.621	3.57	TRUE	chr19:4811197,chr19:4811740
31610	A_66_P125831	Pnn	NM_008891	pinin	-1.621	3.57	TRUE	chr12:59979096,chr12:59984830
42751	A_52_P10781	ENSMUST00000120461	ENSMUST00000120461	lectin, mannose-binding, 1	-1.621	0.13	FALSE
13091	A_55_P2001342	2700078E11Rik	NM_030197	RIKEN cDNA 2700078E11 gene	-1.618	0.21	TRUE	chr19:60635875
15095	A_51_P116616	Rbm14	NM_019869	RNA binding motif protein 14	-1.618	6.74	TRUE	chr19:4811197,chr19:4811740
39484	A_66_P119350	2310040G24Rik	XM_001479091	RIKEN cDNA 2310040G24 gene	-1.618	1.55	FALSE
41666	A_51_P116616	Rbm14	NM_019869	RNA binding motif protein 14	-1.618	1.55	TRUE	chr19:4811197,chr19:4811740
41996	A_51_P149349	Nfxl1	NM_133921	nuclear transcription factor, X-box binding-like 1	-1.618	0.71	TRUE	chr5:72838840
6146	A_51_P112762	Slc5a3	NM_017391	solute carrier family 5 (inositol transporters), member 3	-1.616	1.16	FALSE
17760	A_51_P261443	Mlx	NM_011550	MAX-like protein X	-1.616	1.27	TRUE	chr11:100903335
24408	A_55_P2074473	Gtf2f1	NM_133801	general transcription factor IIF, polypeptide 1	-1.616	1.34	TRUE	chr17:56696601
32028	A_51_P223498	Slc39a10	NM_172653	solute carrier family 39 (zinc transporter), member 10	-1.616	0.71	FALSE
34415	A_55_P1984640	Ube2f	NM_026454	ubiquitin-conjugating enzyme E2F (putative)	-1.616	0	TRUE	chr1:93080661
37497	A_51_P507851	Gcc1	NM_028900	golgi coiled coil 1	-1.616	0.71	TRUE	chr6:28371769,chr6:28373528
7427	A_51_P195506	Csf1	NM_007778	colony stimulating factor 1 (macrophage)	-1.613	0.95	FALSE
33280	A_51_P487298	Vasn	NM_139307	vasorin	-1.613	0.13	TRUE	chr16:4558989
2193	A_51_P195506	Csf1	NM_007778	colony stimulating factor 1 (macrophage)	-1.61	1.34	FALSE
5050	A_51_P286737	Ccl2	NM_011333	chemokine (C-C motif) ligand 2	-1.61	1.74	FALSE
12647	A_52_P64707	Foxa3	NM_008260	forkhead box A3	-1.61	1.16	TRUE	chr7:18182854
29555	A_51_P437478	Zfp566	NM_152814	zinc finger protein 566	-1.61	0	FALSE
35877	A_51_P116616	Rbm14	NM_019869	RNA binding motif protein 14	-1.61	1.74	TRUE	chr19:4811197,chr19:4811740
38248	A_52_P58257	Mrps6	NM_080456	mitochondrial ribosomal protein S6	-1.61	0.71	FALSE
39497	A_55_P1966337	Polr2h	NM_145632	polymerase (RNA) II (DNA directed) polypeptide H	-1.61	1.48	TRUE	chr16:20631335
44205	A_51_P346668	Irf5	NM_012057	interferon regulatory factor 5	-1.61	2.5	FALSE
13510	A_51_P343429	Slc25a37	NM_026331	solute carrier family 25, member 37	-1.608	1.55	TRUE	chr14:68216381,chr14:68238495
22070	A_55_P2000521	Lonrf1	NM_001081150	LON peptidase N-terminal domain and ring finger 1	-1.608	1.34	TRUE	chr8:37716688
22231	A_52_P23379	Depdc7	NM_144804	DEP domain containing 7	-1.608	1.16	FALSE
4987	A_55_P2083023	Sac3d1	NM_133678	SAC3 domain containing 1	-1.605	0.21	FALSE
17022	A_52_P228236	Tfrc	NM_011638	transferrin receptor	-1.603	3.57	TRUE	chr16:32528656
43677	A_51_P286737	Ccl2	NM_011333	chemokine (C-C motif) ligand 2	-1.603	0.95	FALSE
5444	A_55_P2047698	Pop7	NM_028753	processing of precursor 7, ribonuclease P family, (S. cerevisiae)	-1.597	1.55	TRUE	chr5:137732459
35189	A_55_P2061170	Tbc1d2	NM_198664	TBC1 domain family, member 2	-1.597	2.05	FALSE
14496	A_55_P2041355	Actb	BC016624	predicted gene 4750	-1.595	1.27	TRUE	chr5:143171181,chr5:143171904
19072	A_55_P2120956	A_55_P2120956	A_55_P2120956	similar to ADP-ribosylation factor GTPase activating protein 3	-1.595	2.5	FALSE
21938	A_55_P2050652	Ikbkg	NM_001136067	inhibitor of kappaB kinase gamma	-1.595	0	FALSE
29705	A_51_P352303	Homer2	NM_011983	homer homolog 2 (Drosophila)	-1.595	1.34	FALSE
33119	A_51_P112762	Slc5a3	NM_017391	solute carrier family 5 (inositol transporters), member 3	-1.595	0.95	FALSE
40611	A_55_P2063396	Zfand2a	NM_133349	zinc finger, AN1-type domain 2A	-1.595	0.71	TRUE	chr5:139738128
41253	A_55_P2128451	Sfpq	NM_023603	splicing factor proline/glutamine rich (polypyrimidine tract binding protein associated)	-1.595	1.48	TRUE	chr4:126524703
2143	A_66_P128537	Isg15	NM_015783	ISG15 ubiquitin-like modifier	-1.592	5.3	FALSE
5764	A_66_P139196	Baz1a	NM_013815	bromodomain adjacent to zinc finger domain 1A	-1.592	1.74	FALSE
19594	A_52_P228236	Tfrc	NM_011638	transferrin receptor	-1.592	3.57	TRUE	chr16:32528656
11835	A_55_P2048769	Zfp454	NM_172794	zinc finger protein 454	-1.59	0.8	FALSE
19293	A_55_P2077866	Nktr	NM_010918	natural killer tumor recognition sequence	-1.59	1.48	TRUE	chr9:121559049
19297	A_55_P2165889	Sfrs17b	NM_001081956	splicing factor, arginine/serine-rich 17b	-1.59	0.21	FALSE
19443	A_51_P379660	Mllt11	NM_019914	myeloid/lymphoid or mixed-lineage leukemia (trithorax homolog, Drosophila); translocated to, 11	-1.59	1.55	TRUE	chr3:95309892
21361	A_51_P195506	Csf1	NM_007778	colony stimulating factor 1 (macrophage)	-1.59	0.95	FALSE
1673	A_51_P219505	Slc41a2	NM_177388	solute carrier family 41, member 2	-1.587	1.55	FALSE
22788	A_51_P382688	Zmynd19	NM_026021	zinc finger, MYND domain containing 19	-1.587	1.34	TRUE	chr2:24771644
24162	A_55_P2115781	Alg12	NM_001142357	asparagine-linked glycosylation 12 homolog (yeast, alpha-1,6-mannosyltransferase)	-1.587	0.54	TRUE	chr15:88647288
365	A_55_P1969820	Slc36a1	NM_153139	solute carrier family 36 (proton/amino acid symporter), member 1	-1.585	1.48	FALSE
6928	A_55_P2149363	6430548M08Rik	NM_172286	RIKEN cDNA 6430548M08 gene	-1.585	1.55	TRUE	chr8:122999976
40308	A_55_P2112737	Actb	NM_007393	actin, beta	-1.585	0.38	TRUE	chr5:143171181,chr5:143171904
40698	A_55_P2167999	Ldlr	NM_010700	low density lipoprotein receptor	-1.585	0.38	TRUE	chr9:21474711,chr9:21477152
42014	A_52_P49406	E430028B21Rik	NM_178668	phosphodiesterase 12	-1.585	0.21	FALSE
5539	A_52_P228236	Tfrc	NM_011638	transferrin receptor	-1.582	3.57	TRUE	chr16:32528656
5741	A_55_P1982727	Dnajb5	NM_019874	DnaJ (Hsp40) homolog, subfamily B, member 5	-1.582	0.13	TRUE	chr4:42970874
11682	A_52_P655663	H13	NM_010376	histocompatibility 13	-1.582	0.21	TRUE	chr2:152360893,chr2:152378419
23323	A_52_P537466	Zfp330	NM_145600	zinc finger protein 330	-1.582	1.48	TRUE	chr8:85664289
24369	A_52_P100252	Fasn	NM_007988	fatty acid synthase	-1.582	1.16	TRUE	chr11:120640265,chr11:120646965
25116	A_55_P2060021	Otub2	NM_026580	OTU domain, ubiquitin aldehyde binding 2	-1.582	0.95	TRUE	chr12:103789704
27941	A_55_P1988970	Mkks	NM_021527	McKusick-Kaufman syndrome protein	-1.582	0.38	TRUE	chr2:136582983
43464	A_55_P2032845	Rbm10	NM_001167775	RNA binding motif protein 10	-1.582	0.38	FALSE
4324	A_51_P195506	Csf1	NM_007778	colony stimulating factor 1 (macrophage)	-1.58	1.27	FALSE
10472	A_51_P195506	Csf1	NM_007778	colony stimulating factor 1 (macrophage)	-1.58	0.95	FALSE
20020	A_55_P2024342	Tmem33	NM_028975	transmembrane protein 33	-1.58	1.48	TRUE	chr5:67539792
23131	A_55_P2075070	S1pr5	NM_053190	sphingosine-1-phosphate receptor 5	-1.577	1.55	FALSE
25152	A_51_P116616	Rbm14	NM_019869	RNA binding motif protein 14	-1.577	4.31	TRUE	chr19:4811197,chr19:4811740
25245	A_51_P116616	Rbm14	NM_019869	RNA binding motif protein 14	-1.577	5.3	TRUE	chr19:4811197,chr19:4811740
27669	A_55_P2014927	Zfp341	NM_199304	zinc finger protein 341	-1.577	0.8	TRUE	chr2:154295431
12768	A_52_P270145	Zfp329	NM_026046	zinc finger protein 329	-1.575	0.95	FALSE
32391	A_51_P317214	Hpdl	NM_146256	4-hydroxyphenylpyruvate dioxygenase-like	-1.575	0.71	FALSE
39689	A_51_P294020	Ticam1	NM_174989	toll-like receptor adaptor molecule 1	-1.575	1.27	TRUE	chr17:55910545,chr17:55913634
5851	A_51_P195506	Csf1	NM_007778	colony stimulating factor 1 (macrophage)	-1.572	1.34	FALSE
27159	A_51_P475228	Armc6	NM_133972	armadillo repeat containing 6	-1.572	0.21	TRUE	chr8:73163199
42267	A_55_P1980119	Gltpd1	NM_024472	glycolipid transfer protein domain containing 1	-1.572	0.34	FALSE
36021	A_51_P185660	Ccl9	NM_011338	chemokine (C-C motif) ligand 9	-1.57	0.95	FALSE
36942	A_52_P228236	Tfrc	NM_011638	transferrin receptor	-1.57	3.57	TRUE	chr16:32528656
15700	A_52_P569549	Lig4	NM_176953	ligase IV, DNA, ATP-dependent	-1.567	0	FALSE
35703	A_51_P393768	Osbp	NM_001033174	oxysterol binding protein	-1.567	0.54	TRUE	chr19:12032532
210	A_55_P1965989	Zfp329	NM_026046	zinc finger protein 329	-1.565	5.3	FALSE
9167	A_52_P228236	Tfrc	NM_011638	transferrin receptor	-1.565	4.31	TRUE	chr16:32528656
40977	A_65_P07062	Serf2	NM_011354	small EDRK-rich factor 2	-1.565	0	TRUE	chr2:121140510,chr2:121140792
16777	A_55_P2155421	Sec61g	NM_001109971	SEC61, gamma subunit	-1.562	1.34	TRUE	chr11:16408226
18484	A_66_P125067	Snrpd1	NM_009226	small nuclear ribonucleoprotein D1	-1.562	0.8	TRUE	chr18:10610190,chr18:10610393,chr18:10617785
41054	A_65_P05252	Cdc25a	NM_007658	cell division cycle 25 homolog A (S. pombe)	-1.562	2.05	FALSE
522	A_51_P341918	Tsc22d1	NM_009366	TSC22 domain family, member 1	-1.56	8.48	FALSE
1852	A_55_P1953387	Fabp5	NM_010634	fatty acid binding protein 5, epidermal	-1.56	5.3	FALSE
2442	A_51_P279623	2900092E17Rik	NM_030240	RIKEN cDNA 2900092E17 gene	-1.56	1.27	FALSE
8649	A_51_P205545	Creld1	NM_133930	cysteine-rich with EGF-like domains 1	-1.56	0	TRUE	chr6:113449065
18496	A_51_P195506	Csf1	NM_007778	colony stimulating factor 1 (macrophage)	-1.56	1.27	FALSE
22925	A_55_P2133165	Wwc1	NM_170779	WW, C2 and coiled-coil domain containing 1	-1.56	1.34	TRUE	chr11:35811892,chr11:35814424
25248	A_66_P106072	Orai1	NM_175423	ORAI calcium release-activated calcium modulator 1	-1.56	0.54	TRUE	chr5:123275536
25831	A_51_P195506	Csf1	NM_007778	colony stimulating factor 1 (macrophage)	-1.56	1.16	FALSE
31143	A_52_P228236	Tfrc	NM_011638	transferrin receptor	-1.558	3.57	TRUE	chr16:32528656
42130	A_55_P1967335	DV644831	DV644831	predicted gene 11448	-1.558	1.55	FALSE
4903	A_52_P372013	Zfp9	NM_011763	zinc finger protein 9	-1.555	1.55	TRUE	chr6:118444915
6045	A_55_P2045482	LOC100046749	XM_001476744		-1.555	0.54	FALSE
7324	A_52_P450188	Mtmr4	NM_133215	myotubularin related protein 4	-1.555	1.48	TRUE	chr11:87408002
21407	A_55_P1957373	Pdcl	NM_026176	phosducin-like	-1.555	0	TRUE	chr2:37181308
32819	A_51_P353173	Fam98a	NM_133747	family with sequence similarity 98, member A	-1.555	0.34	TRUE	chr17:75456985
10428	A_51_P394728	Kti12	NM_029571	KTI12 homolog, chromatin associated (S. cerevisiae)	-1.553	0.54	FALSE
19935	A_52_P387009	Egln3	NM_028133	EGL nine homolog 3 (C. elegans)	-1.553	0.21	TRUE	chr12:55112966,chr12:55125515
38817	A_51_P413545	Txndc11	NM_029582	thioredoxin domain containing 11	-1.553	1.34	TRUE	chr16:11048161,chr16:11057708
22571	A_55_P1999637	Gm15455	NM_001161816	predicted gene 15455	-1.55	0	FALSE
41301	A_55_P2035424	Hpgd	NM_008278	hydroxyprostaglandin dehydrogenase 15 (NAD)	-1.55	1.74	FALSE
17390	A_52_P161400	Cnpy4	NM_178612	canopy 4 homolog (zebrafish)	-1.548	0	FALSE
31232	A_51_P244504	Oraov1	NM_028184	oral cancer overexpressed 1	-1.548	1.55	FALSE
33678	A_55_P2040357	Bola1	NM_026975	bolA-like 1 (E. coli)	-1.548	1.16	TRUE	chr3:96283022
42916	A_55_P2091741	Lamp3	NM_177356	lysosomal-associated membrane protein 3	-1.548	0.8	FALSE
44120	A_55_P2134735	Fdxacb1	NM_198675	ferredoxin-fold anticodon binding domain containing 1	-1.548	1.27	TRUE	chr9:50520437,chr9:50520778
4451	A_51_P164420	Eef1e1	NM_025380	eukaryotic translation elongation factor 1 epsilon 1	-1.546	0.95	FALSE
4699	A_51_P455671	Psmd5	NM_080554	proteasome (prosome, macropain) 26S subunit, non-ATPase, 5	-1.546	0.95	TRUE	chr2:34693357
11669	A_51_P466673	Sfrs7	NM_146083	serine/arginine-rich splicing factor 7	-1.546	2.05	FALSE
22768	A_51_P491916	Rassf6	NM_028478	Ras association (RalGDS/AF-6) domain family member 6	-1.546	0	FALSE
192	A_55_P2165839	Cebpe	NM_207131	CCAAT/enhancer binding protein (C/EBP), epsilon	-1.543	0.95	FALSE
1640	A_55_P2048928	Cbfb	NM_001161458	core binding factor beta	-1.543	1.34	FALSE
5968	A_55_P2081148	Foxk2	NM_001080932	forkhead box K2	-1.543	0.13	TRUE	chr11:121075988
7389	A_52_P68477	Zfp809	NM_172763	zinc finger protein 809	-1.543	2.5	FALSE
8438	A_52_P168097	Atp2a2	NM_009722	ATPase, Ca++ transporting, cardiac muscle, slow twitch 2	-1.543	2.05	FALSE
14290	A_55_P2057821	Golga1	NM_029793	golgi autoantigen, golgin subfamily a, 1	-1.543	1.55	TRUE	chr2:38887571
19320	A_51_P482043	Epm2aip1	NM_175266	EPM2A (laforin) interacting protein 1	-1.543	1.55	TRUE	chr9:111116472
33694	A_51_P153013	Gm16516	NR_027800	predicted gene, Gm16516	-1.543	3.57	TRUE	chr11:60748201
38233	A_55_P2053516	5930434B04Rik	NM_029862	RIKEN cDNA 5930434B04 gene	-1.543	1.48	TRUE	chr2:26831987
39313	A_55_P2093727	Gemin6	NM_026053	gem (nuclear organelle) associated protein 6	-1.543	0.34	TRUE	chr17:80132764
41037	A_51_P219385	Six5	NM_011383	sine oculis-related homeobox 5 homolog (Drosophila)	-1.543	1.16	TRUE	chr7:18252672
43263	A_51_P262171	Irgm1	NM_008326	immunity-related GTPase family M member 1	-1.543	0.8	FALSE
3547	A_55_P2125820	Gm14288	NM_001033123	predicted gene 14288	-1.541	3.57	FALSE
4326	A_52_P613653	Tmem41b	NM_153525	transmembrane protein 41B	-1.541	1.55	TRUE	chr7:109777686
36203	A_55_P2113683	Raph1	NM_001045513	Ras association (RalGDS/AF-6) and pleckstrin homology domains 1	-1.541	0.71	TRUE	chr1:60511315
16423	A_55_P1981479	Irgm1	NM_008326	immunity-related GTPase family M member 1	-1.538	2.05	FALSE
21999	A_51_P216075	Ddost	NM_007838	dolichyl-di-phosphooligosaccharide-protein glycotransferase	-1.538	1.74	TRUE	chr4:137576841
34871	A_55_P1967720	Polr2i	NM_027259	polymerase (RNA) II (DNA directed) polypeptide I	-1.538	0.13	FALSE
7305	A_55_P2076471	Mon1b	NM_173015	MON1 homolog b (yeast)	-1.536	0.34	TRUE	chr8:116521210,chr8:116521765
18868	A_55_P2057065	Gtf3c5	NM_148928	general transcription factor IIIC, polypeptide 5	-1.536	1.74	FALSE
32695	A_66_P124788	Tbcb	NM_025548	tubulin folding cofactor B	-1.536	0.21	FALSE
4643	A_66_P126094	Pycrl	NM_025412	pyrroline-5-carboxylate reductase-like	-1.534	1.74	FALSE
12634	A_51_P256945	Opa3	NM_207525	optic atrophy 3 (human)	-1.534	1.34	TRUE	chr7:18386614,chr7:18387265
23434	A_52_P33800	Fndc3a	NM_207636	fibronectin type III domain containing 3A	-1.534	0.54	FALSE
25098	A_55_P1990092	Snrpa	NM_015782	small nuclear ribonucleoprotein polypeptide A	-1.534	1.34	TRUE	chr7:26905123
26519	A_52_P220879	Tgm2	NM_009373	transglutaminase 2, C polypeptide	-1.534	0.54	FALSE
29783	A_51_P260300	Ikbkg	NM_010547	inhibitor of kappaB kinase gamma	-1.534	1.55	FALSE
37449	A_55_P2002150	Pgs1	NM_133757	phosphatidylglycerophosphate synthase 1	-1.534	1.34	FALSE
16531	A_55_P1963309	G3bp1	NM_013716	Ras-GTPase-activating protein SH3-domain binding protein 1	-1.531	0.38	TRUE	chr11:55308601,chr11:55313087
22031	A_51_P421140	Tubb6	NM_026473	tubulin, beta 6	-1.531	6.74	FALSE
37526	A_51_P349023	Lsm3	NM_026309	LSM3 homolog, U6 small nuclear RNA associated (S. cerevisiae)	-1.531	0.21	TRUE	chr6:91481484
5107	A_52_P244064	Ube2g2	NM_019803	ubiquitin-conjugating enzyme E2G 2	-1.529	1.74	TRUE	chr10:77065956
37169	A_52_P382886	Gjb2	NM_008125	gap junction protein, beta 2	-1.529	1.27	FALSE
39838	A_52_P139588	Edem3	NM_001039644	ER degradation enhancer, mannosidase alpha-like 3	-1.529	0.13	FALSE
43781	A_55_P1971448	Snrpd1	NM_009226	small nuclear ribonucleoprotein D1	-1.529	0.8	TRUE	chr18:10610190,chr18:10610393,chr18:10617785
3639	A_51_P251717	l7Rn6	NM_026304	lethal, Chr 7, Rinchik 6	-1.527	1.34	FALSE
8332	A_55_P2046101	Xlr4b	NM_021365	X-linked lymphocyte-regulated 4B	-1.527	2.99	FALSE
34900	A_55_P2034110	Tgm2	NM_009373	transglutaminase 2, C polypeptide	-1.527	0.71	FALSE
37663	A_51_P377948	Gimap9	NM_174960	GTPase, IMAP family member 9	-1.527	2.05	FALSE
13866	A_55_P2068486	Arfgap1	NM_145760	ADP-ribosylation factor GTPase activating protein 1	-1.524	0.95	TRUE	chr2:180896619
21913	A_55_P1964068	Slc25a38	NM_144793	solute carrier family 25, member 38	-1.524	1.27	TRUE	chr9:119959006
22852	A_51_P511236	Pik3r1	NM_001077495	phosphatidylinositol 3-kinase, regulatory subunit, polypeptide 1 (p85 alpha)	-1.524	1.48	TRUE	chr13:102865404
9706	A_55_P2003043	P4ha1	NM_011030	procollagen-proline, 2-oxoglutarate 4-dioxygenase (proline 4-hydroxylase), alpha 1 polypeptide	-1.522	0.8	TRUE	chr10:58718648
23732	A_55_P2030883	Esr1	NM_007956	estrogen receptor 1 (alpha)	-1.522	1.74	TRUE	chr10:5721086,chr10:5730014
35777	A_55_P1980180	Tardbp	NM_145556	TAR DNA binding protein	-1.522	0.54	FALSE
41555	A_52_P343856	Creb3l2	NM_178661	cAMP responsive element binding protein 3-like 2	-1.522	1.74	TRUE	chr6:37371940
4742	A_55_P2154132	Tuba1b	NM_011654	tubulin, alpha 1B	-1.52	0.95	TRUE	chr15:98762580
7434	A_55_P2122648	Dtymk	NM_023136	deoxythymidylate kinase	-1.52	0.71	TRUE	chr1:95632376,chr1:95634660
9850	A_51_P380401	Cars2	NM_024248	cysteinyl-tRNA synthetase 2 (mitochondrial)(putative)	-1.52	0.21	TRUE	chr8:11530938,chr8:11555964,chr8:11558337
13147	A_55_P2077783	Tubb2a-ps2	NR_003964	tubulin, beta 2a, pseudogene 2	-1.52	0.34	FALSE
21384	A_55_P1982818	Odc1	NM_013614	ornithine decarboxylase, structural 1	-1.52	0.34	TRUE	chr12:17570371
30858	A_55_P2158873	Ppid	NM_026352	peptidylprolyl isomerase D (cyclophilin D)	-1.52	0.21	FALSE
35609	A_55_P1982817	Gm9115	XR_002167	predicted gene 9115	-1.52	1.48	FALSE
1311	A_51_P441914	Hsd17b2	NM_008290	hydroxysteroid (17-beta) dehydrogenase 2	-1.517	1.34	FALSE
17401	A_51_P453010	Mphosph6	NM_026758	M phase phosphoprotein 6	-1.517	0.8	TRUE	chr8:120688003
2056	A_55_P2054300	Alg8	NM_199035	asparagine-linked glycosylation 8 homolog (yeast, alpha-1,3-glucosyltransferase)	-1.515	5.3	TRUE	chr7:97246803
8580	A_55_P2174601	LOC100047292	XM_001477810	similar to pleckstrin homology domain containing, family A member 7	-1.515	1.34	FALSE
25470	A_51_P368009	E2f2	NM_177733	E2F transcription factor 2	-1.515	6.74	FALSE
29177	A_55_P1962154	Rarb	NM_011243	retinoic acid receptor, beta	-1.515	1.55	FALSE
5154	A_55_P2135025	A_55_P2135025	A_55_P2135025	integrator complex subunit 5 pseudogene	-1.513	1.74	FALSE
6203	A_55_P2027312	Cdc34	NM_177613	cell division cycle 34 homolog (S. cerevisiae)	-1.513	1.74	TRUE	chr10:79084878
22281	A_51_P411770	Nip7	NM_025391	nuclear import 7 homolog (S. cerevisiae)	-1.513	1.27	TRUE	chr8:109937755,chr8:109945868
29801	A_51_P187901	Nop56	NM_024193	NOP56 ribonucleoprotein homolog (yeast)	-1.513	1.34	FALSE
5160	A_51_P463440	Elovl6	NM_130450	ELOVL family member 6, elongation of long chain fatty acids (yeast)	-1.511	1.74	TRUE	chr3:129519274,chr3:129528455,chr3:129563174
18761	A_55_P2052535	RP23-330D3.5	NM_001085546	novel KRAB box and zinc finger, C2H2 type domain containing protein	-1.508	1.55	FALSE
23219	A_55_P2190152	4921509J17Rik	AK054449	RIKEN cDNA 4921509J17 gene	-1.508	0.34	FALSE
23296	A_51_P286106	5033430I15Rik	XM_001474547	RIKEN cDNA 5033430I15 gene	-1.508	1.74	FALSE
26813	A_55_P2182358	Arid3a	NM_007880	AT rich interactive domain 3A (BRIGHT-like)	-1.508	1.55	TRUE	chr10:79328554,chr10:79340163
35043	A_52_P228236	Tfrc	NM_011638	transferrin receptor	-1.508	5.3	TRUE	chr16:32528656
35471	A_55_P2051962	Sec61b	NM_024171	Sec61 beta subunit	-1.508	2.5	TRUE	chr4:47495434
42076	A_51_P388737	Slc11a2	NM_008732	solute carrier family 11 (proton-coupled divalent metal ion transporters), member 2	-1.508	0.38	TRUE	chr15:100251140
8865	A_51_P400217	Vpreb1	NM_016982	pre-B lymphocyte gene 1	-1.506	1.16	TRUE	chr16:16784292
15472	A_51_P278034	Ufsp1	NM_027356	UFM1-specific peptidase 1	-1.506	0.71	TRUE	chr5:137524305
27170	A_52_P157880	Gm1947	XM_357943	predicted pseudogene 1947	-1.506	1.48	FALSE
42044	A_55_P2097729	Gtpbp4	NM_027000	GTP binding protein 4	-1.506	1.16	TRUE	chr13:8995360
7194	A_51_P170758	Grwd1	NM_153419	glutamate-rich WD repeat containing 1	-1.504	0.54	TRUE	chr7:45698852
25153	A_51_P353252	Mal2	NM_178920	mal, T-cell differentiation protein 2	-1.504	1.48	FALSE
25214	A_55_P2016852	Zyx	NM_011777	zyxin	-1.504	1.55	FALSE
32841	A_55_P2067301	8430406I07Rik	NM_028984	RIKEN cDNA 8430406I07 gene	-1.504	0	TRUE	chr2:143961858,chr2:143962331
34983	A_52_P244723	Tbcel	NM_173038	tubulin folding cofactor E-like	-1.504	1.48	FALSE
41418	A_55_P2120433	Wdr12	NM_021312	WD repeat domain 12	-1.504	0.21	TRUE	chr1:60043099
21419	A_55_P2010161	Fastkd5	NM_198176	FAST kinase domains 5	-1.502	2.99	TRUE	chr2:130321495
39398	A_51_P379710	Rpn1	NM_133933	ribophorin I	-1.502	5.3	TRUE	chr6:88040846,chr6:88050138
