# Supplementary material for: Integrative genomic analysis of CREB defines a critical role for transcription factor networks in mediating the fed/fasted switch in liver
Source: BMC Genomics. 2013 May 17;14:337. doi: 10.1186/1471-2164-14-337 (PMC3671974; doi:10.1186/1471-2164-14-337)
Supplement: Additional file 3 — Summary table of all high-confidence CREB peaks, including peak height in each replicate, nearest TSS, and enrichment levels of additional transcription factors. [file 1471-2164-14-337-S3.xls]

## Sheet: CREB_Peaks_Release_Data.txt
Peak.ID	Peak.Location.Mm8	Peak.Width	Control.Height.RPM	Fasted.Rep1.Height.RPM	Fasted.Rep2.Height.RPM	Fasted.Rep3.Height.RPM	Fasted.Rep4.Height.RPM	Fasted.Rep5.Height.RPM	Fasted.All.Height.RPM	Refed.Rep1.Height.RPM	Refed.Rep2.Height.RPM	Refed.Rep3.Height.RPM	Refed.Rep4.Height.RPM	Refed.Rep5.Height.RPM	Refed.All.Height.RPM	Avg.Height.RPM	Avg.Fasted.Fed.Height.Ratio	CRE.Type	Regulation.Group	Assigned.Transcript	Assigned.Gene	TSS.Distance	Gene.FoldChange	CEBPbeta.Height.RPM	GR.Height.RPM	FoxA2.Height.RPM	PPARalpha.Height.RPM
CREB_MergedSSI_Homer_05659	chr1:4759190-4759321	132	0.0902032	0.40662	0.943475	0.388172	0.790198	0.390568	0.495712	0.502799	0.341372	0.555928	0.380385	0.554717	0.394978	0.445345	1.25001	HalfCRE	Unassigned	---	---	NA	NA	2.30486	1.74639	0.215963	5.51226
CREB_MergedSSI_Homer_02316	chr1:4775767-4775879	113	0.0927804	1.01655	1.67729	1.74677	1.4487	0.878778	1.10945	0.905037	1.02411	0.926546	0.237741	0.66566	0.62904	0.869245	1.80045	NoCRE	NoChange	NM_001177658	Mrpl15	14	-1.481	0.576216	0.491172	0	0.67497
CREB_MergedSSI_Homer_02632	chr1:4797758-4797912	155	0.0644308	0.711585	1.46763	1.94086	1.317	1.1717	0.967819	0.703918	0.625848	0.926546	0.427934	0.887547	0.599782	0.7838	1.85027	HalfCRE	NoChange	NM_008866	Lypla1	138	1.075	0.384144	0.218299	0.0539908	0.44998
CREB_MergedSSI_Homer_04741	chr1:7078772-7078882	111	0.100512	1.01655	0.628983	0.582258	0.395099	0.781136	0.613739	0.402239	0.568953	0.741237	0.285289	0.33283	0.394978	0.504359	1.46061	NoCRE	NoChange	NM_183028	Pcmtd1	173	1.294	1.82468	0.545747	0.107982	0.562475
CREB_MergedSSI_Homer_01914	chr1:7079134-7079245	112	0.0592764	1.32151	1.3628	1.55269	0.921897	1.46463	1.20387	1.20672	0.625848	1.85309	0.665674	0.66566	0.848472	1.02617	1.32022	HalfCRE	NoChange	NM_183028	Pcmtd1	188	1.294	0.96036	0.218299	0.0539908	0.44998
CREB_MergedSSI_Homer_05045	chr1:8390589-8390699	111	0.128862	0.60993	0.419322	0.582258	0.790198	0.390568	0.542923	0.402239	0.227581	0.463273	0.427934	0.776604	0.424236	0.483579	1.21528	NoCRE	NoChange	NM_027671	Sntg1	894300	1	0.48018	0.163724	0.107982	0
CREB_MergedSSI_Homer_04146	chr1:9733644-9733827	184	0.105667	1.1182	1.04831	1.3586	0.395099	0.683494	0.590134	0.804478	0.739638	0.555928	0.332837	0.887547	0.512009	0.551071	1.38648	NoCRE	NoChange	NM_173443	Vcpip1	138	-1.078	0.768288	0.327448	0.107982	0.67497
CREB_MergedSSI_Homer_07029	chr1:9783332-9783440	109	0.0360813	0.20331	0.628983	0	0.526798	0.292926	0.35408	0.603358	0.512057	0.463273	0.190193	0.554717	0.394978	0.374529	0.710974	HalfCRE	NoChange	NM_133220	Sgk3	41	-1.289	0	0.109149	0	0
CREB_MergedSSI_Homer_01917	chr1:10023121-10023238	118	0.108244	1.21986	0.943475	0.776344	1.1853	1.07406	0.967819	2.21231	0.796534	1.76044	0.665674	0.776604	1.08253	1.02518	0.836993	HalfCRE	NoChange	NM_013715	Cops5	66	-1.031	0.288108	0.327448	0	0.562475
CREB_MergedSSI_Homer_02173	chr1:10218155-10218268	114	0.0489674	1.62648	0.943475	1.3586	1.5804	1.1717	1.25108	0.603358	0.568953	1.20451	0.332837	0.66566	0.585153	0.918118	1.97927	HalfCRE	NoChange	NM_001102430	Arfgef1	326	1.115	1.0564	0.327448	0	0.112495
CREB_MergedSSI_Homer_04811	chr1:12160261-12160441	181	0.043813	0.40662	0.628983	0.582258	0.395099	1.1717	0.66095	0.502799	0.398267	0.185309	0.190193	0.776604	0.336463	0.498706	1.5511	NoCRE	Unassigned	---	---	NA	NA	0.192072	0.0545747	0.485917	0
CREB_MergedSSI_Homer_04829	chr1:13575127-13575301	175	0.0927804	0.20331	0.628983	1.16452	0.1317	0.48821	0.424896	1.10616	0.568953	1.11186	0.190193	0.443773	0.570524	0.49771	0.764914	NoCRE	NoChange	NM_028173	Tram1	134	-1.364	0.672252	0.327448	0.0539908	0.562475
CREB_MergedSSI_Homer_00810	chr1:13645703-13645816	114	0.0721625	1.62648	2.09661	3.49355	2.50229	2.34341	2.17169	2.31287	1.53617	3.0576	0.950963	2.77358	1.79935	1.98552	1.13462	FullCRE	FastedDown	NM_001011873	Xkr9	8224	-1.626	1.24847	0.545747	0.107982	1.57493
CREB_MergedSSI_Homer_03279	chr1:16140232-16140345	114	0.0824715	0.508275	0.314492	0.776344	0.395099	2.14812	0.873398	0.502799	0.739638	0.277964	0.190193	0.66566	0.438865	0.656131	1.74322	NoCRE	Unassigned	---	---	NA	NA	1.0564	0.0545747	0.107982	0.112495
CREB_MergedSSI_Homer_01394	chr1:16604471-16604588	118	0.0644308	1.42317	1.57246	0.97043	1.5804	1.8552	1.48714	1.60896	0.853429	2.68698	0.618126	1.33132	1.19956	1.34335	1.04266	HalfCRE	NoChange	NM_025773	Ube2w	28	-1.122	1.15243	0.163724	0	0.337485
CREB_MergedSSI_Homer_01164	chr1:16642113-16642243	131	0.0953577	1.52482	2.30627	3.68763	2.63399	1.46463	2.07727	0.703918	0.910324	2.0384	0.808319	1.22038	1.00939	1.54333	2.04483	HalfCRE	NoChange	NM_026456	Tceb1	97	-1.089	0.96036	0.327448	0.161972	0.562475
CREB_MergedSSI_Homer_03731	chr1:16999269-16999390	122	0.0644308	0.711585	0.419322	0.194086	0.526798	1.65991	0.778976	0.402239	0.341372	0.277964	0.427934	0.66566	0.409607	0.594292	1.66025	NoCRE	NoChange	NM_020604	Jph1	83773	1	0.672252	0.218299	0.377936	0.112495
CREB_MergedSSI_Homer_06162	chr1:18761669-18761834	166	0.0618536	0.60993	0.524153	0.582258	0.658498	0.97642	0.590134	0.301679	0.227581	0.555928	0.332837	0.33283	0.24869	0.419412	1.91407	NoCRE	Unassigned	---	---	NA	NA	0.48018	0.0545747	0.269954	0
CREB_MergedSSI_Homer_06779	chr1:20925409-20925519	111	0.0541219	0.40662	0.104831	0.97043	0.921897	0.683494	0.495712	0.301679	0.227581	0.277964	0.190193	0.66566	0.277948	0.38683	1.85636	FullCRE	Unassigned	---	---	NA	NA	2.20883	0.109149	0	0.22499
CREB_MergedSSI_Homer_06075	chr1:23118039-23118149	111	0.0798943	0.101655	0.314492	0.97043	0.790198	0.683494	0.495712	0.301679	0.398267	0.555928	0.52303	0.221887	0.351092	0.423402	1.42957	HalfCRE	Unassigned	---	---	NA	NA	4.03351	0.600321	0.107982	0.44998
CREB_MergedSSI_Homer_04357	chr1:23210226-23210336	111	0.110821	0.508275	0.943475	1.16452	0.790198	0.683494	0.684555	0.603358	0.170686	0.555928	0.285289	0.99849	0.38035	0.532452	1.56478	HalfCRE	Unassigned	---	---	NA	NA	0.672252	0.436597	0.107982	0.44998
CREB_MergedSSI_Homer_04968	chr1:23876608-23876718	111	0.0644308	0.60993	0.838645	0.97043	1.0536	0.585852	0.684555	0.703918	0.341372	0.370618	0.190193	0.221887	0.292577	0.488566	2.22018	NoCRE	NoChange	NM_028534	Smap1	97	1	0	0.327448	0.107982	0
CREB_MergedSSI_Homer_04130	chr1:24054731-24054874	144	0.043813	0.508275	0.838645	1.74677	0.263399	0.390568	0.637344	0.402239	0.625848	0.926546	0.380385	0.554717	0.468122	0.552733	1.29689	HalfCRE	NoChange	NM_026604	Fam135a	185	-1.054	0	0.0545747	0.0539908	0
CREB_MergedSSI_Homer_00363	chr1:24632763-24632881	119	0.077317	2.84634	4.92704	4.26989	2.37059	3.7104	3.49359	3.21791	2.3896	4.63273	1.42645	3.10641	2.56004	3.02682	1.22684	FullCRE	NoChange	NM_026719	Lmbrd1	2	1.165	1.24847	0.382023	0.107982	1.01246
CREB_MergedSSI_Homer_02057	chr1:24752411-24752521	111	0.237106	1.21986	0.838645	1.3586	1.317	1.56227	1.25108	0.703918	0.568953	0.926546	0.52303	0.99849	0.687555	0.969319	1.69215	NoCRE	Unassigned	---	---	NA	NA	0.576216	0.654896	0.0539908	0.44998
CREB_MergedSSI_Homer_06663	chr1:25173287-25173395	109	0.0644308	0.304965	0.104831	0.776344	1.0536	0.097642	0.330475	0.502799	0.398267	0.741237	0.190193	0.99849	0.453494	0.391984	0.825641	NoCRE	NoChange	NM_026719	Lmbrd1	540521	1.165	0.288108	0	0.0539908	0.112495
CREB_MergedSSI_Homer_04782	chr1:30818390-30818500	111	0.0670081	0.711585	0.628983	0.97043	0.263399	0.683494	0.519318	0.402239	0.398267	1.0192	0.380385	0.554717	0.482751	0.501034	1.18262	FullCRE	Unassigned	---	---	NA	NA	0.672252	0.327448	0.593899	0.44998
CREB_MergedSSI_Homer_00611	chr1:30894316-30894429	114	0.0566991	2.43972	3.04009	3.88172	3.55589	2.83162	2.71461	3.01679	1.76375	3.52088	0.713223	2.10792	1.90175	2.30818	1.41595	FullCRE	NoChange	NM_011200	Ptp4a1	70	1.28	0.288108	0.436597	0	0.337485
CREB_MergedSSI_Homer_07547	chr1:30963902-30964012	111	0.087626	0.40662	0.733814	0.776344	0.395099	0.781136	0.495712	0.10056	0.341372	0.0926546	0.285289	0.221887	0.204804	0.350258	2.96902	NoCRE	Unassigned	---	---	NA	NA	3.45729	2.29214	0.269954	2.47489
CREB_MergedSSI_Homer_03492	chr1:33614297-33614407	111	0.0798943	0.40662	0.733814	0.97043	1.317	0.585852	0.731766	0.905037	0.341372	1.20451	0.190193	0.99849	0.512009	0.621887	1.10279	NoCRE	NoChange	NR_033199	1700001G17Rik	17	1	0.288108	0	0	0.337485
CREB_MergedSSI_Homer_07486	chr1:33702281-33702391	111	0.0360813	0.101655	0.524153	0.388172	1.1853	0.585852	0.472107	0.502799	0.227581	0.370618	0.142645	0.221887	0.234061	0.353084	1.90042	HalfCRE	NoChange	NM_145392	Bag2	38	-1.445	0	0.109149	0.0539908	0.112495
CREB_MergedSSI_Homer_06962	chr1:33758988-33759154	167	0.0566991	0.40662	0.419322	0.388172	0.658498	0.97642	0.448501	0.402239	0.170686	0.926546	0.190193	0.554717	0.307205	0.377853	1.26941	HalfCRE	NoChange	NM_133817	Zfp451	96	1.031	0.192072	0.436597	0.0539908	0.44998
CREB_MergedSSI_Homer_04109	chr1:34182457-34182565	109	0.110821	0.20331	0.733814	0.582258	0.395099	0.878778	0.495712	0.703918	0.455162	1.20451	0.332837	1.22038	0.614411	0.555061	0.713147	FullCRE	NoChange	NM_027159	Ccdc115	201707	-1.318	2.30486	3.38363	0.107982	1.23745
CREB_MergedSSI_Homer_04918	chr1:34383977-34384087	111	0.0927804	0.304965	1.04831	1.94086	0	0.878778	0.590134	0.402239	0.625848	0.741237	0.190193	0.554717	0.394978	0.492556	1.65971	NoCRE	NoChange	NM_027159	Ccdc115	186	-1.318	0.96036	0.163724	0.0539908	0.67497
CREB_MergedSSI_Homer_05679	chr1:34384338-34384448	111	0.118553	0.81324	0.838645	0.776344	0.395099	0.683494	0.566528	0.301679	0.227581	0.648582	0.190193	0.66566	0.321834	0.444181	1.72436	NoCRE	NoChange	NM_178601	Imp4	17	-1.13	0.576216	0.163724	0.107982	0.67497
CREB_MergedSSI_Homer_02714	chr1:34787534-34787659	126	0.0618536	0.914894	1.3628	1.3586	1.317	0.683494	1.01503	0.603358	0.512057	1.0192	0.332837	0.66566	0.512009	0.763519	1.7991	HalfCRE	NoChange	NM_001160235	Fam168b	0	1.097	0.288108	0.163724	0.0539908	0.44998
CREB_MergedSSI_Homer_03221	chr1:34794457-34794567	111	0.0902032	0.60993	0.628983	1.3586	0.790198	0.878778	0.802582	0.603358	0.341372	0.926546	0.618126	0.443773	0.526638	0.66461	1.45456	HalfCRE	NoChange	NM_145516	Plekhb2	6	-1.094	0.48018	0.272873	0.107982	0.22499
CREB_MergedSSI_Homer_02315	chr1:36012801-36012914	114	0.0463902	1.52482	0.943475	1.55269	1.71209	0.878778	1.10945	0.703918	0.512057	1.20451	0.237741	1.44226	0.62904	0.869245	1.61246	NoCRE	NoChange	NM_015818	Hs6st1	87	-1.127	0.288108	0.382023	0	1.68743
CREB_MergedSSI_Homer_04992	chr1:36313715-36313825	111	0.0824715	0.711585	0.628983	0.582258	0.790198	0.585852	0.637344	0	0.398267	0.370618	0.427934	0.554717	0.336463	0.486904	1.88342	NoCRE	NoChange	NM_172652	4632411B12Rik	41	1.491	0.576216	0.436597	0	0.899961
CREB_MergedSSI_Homer_06561	chr1:36416130-36416238	109	0.0412357	0.40662	0.314492	0.582258	0.790198	0.195284	0.401291	0.502799	0.455162	0.185309	0.237741	0.776604	0.394978	0.398135	1.06082	NoCRE	NoChange	NM_033570	Cnnm4	40	-1.14	0.096036	0	0	0
CREB_MergedSSI_Homer_04500	chr1:36456310-36456420	111	0.0695853	0.60993	1.04831	0.97043	0.790198	0.585852	0.70816	0.402239	0.284476	0.555928	0.332837	0.66566	0.336463	0.522312	1.78691	HalfCRE	NoChange	NM_001039551	Cnnm3	56	1.218	0.288108	0.109149	0.64789	0.899961
CREB_MergedSSI_Homer_04955	chr1:36516245-36516385	141	0.0824715	0.711585	0.838645	1.16452	0.263399	0.292926	0.613739	0.201119	0.512057	0.741237	0.332837	0.443773	0.365721	0.48973	1.46617	FullCRE	NoChange	NM_001126047	Sema4c	13386	1.41	0.192072	0.545747	0.107982	0
CREB_MergedSSI_Homer_03121	chr1:36635865-36636003	139	0.087626	0.60993	0.943475	1.55269	0.395099	0.97642	0.731766	0.703918	0.853429	0.555928	0.618126	0.66566	0.62904	0.680403	1.31808	FullCRE	NoChange	NM_009942	Cox5b	98	1	0.48018	0.545747	0.0539908	0.899961
CREB_MergedSSI_Homer_01457	chr1:36654483-36654593	111	0.0850487	2.54137	1.78212	1.55269	0.790198	0.585852	1.41632	2.01119	1.08101	1.94575	0.713223	0.99849	1.18493	1.30063	1.07446	HalfCRE	NoChange	NM_146107	Actr1b	65	1.026	0.48018	0.163724	0.107982	0.337485
CREB_MergedSSI_Homer_06266	chr1:36725528-36725638	111	0.0798943	0.508275	0.628983	0.582258	0.921897	0.390568	0.519318	0.502799	0.113791	1.11186	0.237741	0.221887	0.307205	0.413261	1.38569	FullCRE	NoChange	NM_009539	Zap70	19175	1.199	3.64937	0.764045	0.0539908	1.01246
CREB_MergedSSI_Homer_03011	chr1:36884425-36884536	112	0.0566991	1.32151	0.419322	1.3586	1.317	1.1717	0.944214	0.804478	0.284476	0.463273	0.332837	0.776604	0.453494	0.698854	2.09949	FullCRE	NoChange	NM_018872	Tmem131	406	1.494	1.0564	0.163724	0.161972	0.44998
CREB_MergedSSI_Homer_00572	chr1:36985906-36986026	121	0.077317	3.25296	2.83043	4.65806	2.37059	2.92926	2.99788	1.81007	1.59307	3.24291	0.903415	2.66264	1.75546	2.37667	1.57081	FullCRE	Unassigned	---	---	NA	NA	1.72865	1.36437	0.215963	1.34994
CREB_MergedSSI_Homer_03559	chr1:37007740-37007859	120	0.0798943	0.60993	0.314492	0.388172	0.526798	1.8552	0.802582	0.502799	0.227581	0.370618	0.427934	0.776604	0.424236	0.613409	1.60249	NoCRE	Unassigned	---	---	NA	NA	0.864324	0.218299	0.0539908	0.112495
CREB_MergedSSI_Homer_01005	chr1:37244247-37244387	141	0.0902032	1.62648	2.4111	0.582258	3.29249	2.63633	2.12448	1.60896	1.59307	2.13106	0.618126	1.99698	1.30197	1.71322	1.32718	FullCRE	NoChange	NM_030266	Inpp4a	121	1.22	0.192072	0.218299	0.161972	0.67497
CREB_MergedSSI_Homer_04512	chr1:37291972-37292130	159	0.0902032	1.1182	1.15314	0.194086	0.395099	0.292926	0.590134	0.301679	0.398267	0.648582	0.475482	1.22038	0.453494	0.521814	1.03582	NoCRE	NoChange	NM_172971	Inpp4a	21715	1.22	7.10666	1.30979	0.161972	1.79992
CREB_MergedSSI_Homer_00196	chr1:37374647-37374757	111	0.12113	3.55792	4.19322	5.62849	6.58498	4.19861	4.46141	5.63134	3.07234	5.18866	1.71173	4.21585	3.40852	3.93496	1.21914	NoCRE	NoChange	NM_026123	Unc50	15	1.05	0.864324	0.272873	0.485917	1.46244
CREB_MergedSSI_Homer_02172	chr1:37809562-37809672	111	0.0927804	0.81324	1.25797	2.52312	1.1853	1.65991	1.36911	1.30728	0.568953	0.185309	0.190193	0.99849	0.468122	0.918616	2.28893	NoCRE	NoChange	NM_207228	Tsga10	8	1	0.384144	0.491172	0.161972	0.337485
CREB_MergedSSI_Homer_06360	chr1:37816732-37816840	109	0.0747398	0.304965	0.314492	0.194086	0.395099	0.683494	0.377685	0.603358	0.398267	0.370618	0.380385	0.776604	0.438865	0.408275	0.748106	NoCRE	NoChange	NM_001037918	Lipt1	33	-1.37	0.096036	0.109149	0	0.899961
CREB_MergedSSI_Homer_01986	chr1:37834910-37835066	157	0.113398	0.914894	1.04831	1.16452	1.4487	1.36699	1.06224	1.40784	0.967219	1.48247	0.855867	0.99849	0.936245	0.999243	1.04053	FullCRE	NoChange	NM_026913	Mitd1	29	-1.431	1.24847	0.982344	0.161972	2.3624
CREB_MergedSSI_Homer_02793	chr1:37941808-37941958	151	0.0979349	0.914894	0.943475	1.74677	0.658498	0.97642	0.897003	1.5084	0.398267	1.20451	0.332837	0.443773	0.599782	0.748392	1.34783	HalfCRE	NoChange	NM_172054	Txndc9	127	-1.295	2.01676	0.327448	0.0539908	0.22499
CREB_MergedSSI_Homer_02727	chr1:37942543-37942675	133	0.0618536	1.52482	0.838645	1.16452	0.921897	0.97642	0.849792	0.905037	0.682743	1.0192	0.237741	1.33132	0.672926	0.761359	1.29939	NoCRE	NoChange	NM_198303	Eif5b	52	1	0.48018	0.545747	0.107982	0.67497
CREB_MergedSSI_Homer_04190	chr1:38074300-38074410	111	0.0412357	0.304965	0.838645	2.13495	0.263399	0.878778	0.684555	0.703918	0.455162	0.833892	0.190193	0.66566	0.409607	0.547081	1.55177	NoCRE	NoChange	NM_019570	Rev1	145	-1.028	0.096036	0.109149	0	0
CREB_MergedSSI_Homer_02269	chr1:38074575-38074701	127	0.077317	0.914894	1.78212	1.74677	0.790198	0.48821	0.991424	1.20672	0.739638	1.48247	0.475482	0.776604	0.775328	0.883376	1.22245	NoCRE	NoChange	NM_019570	Rev1	428	-1.028	0.288108	0.272873	0.0539908	0.22499
CREB_MergedSSI_Homer_01499	chr1:38932105-38932233	129	0.0979349	1.01655	2.51593	2.13495	1.4487	1.65991	1.60516	0.502799	0.853429	1.94575	1.14116	0.554717	0.921616	1.26339	1.75596	FullCRE	NoChange	NM_026850	Pdcl3	190	1.032	0.864324	0.545747	0.0539908	0.787465
CREB_MergedSSI_Homer_03170	chr1:39050112-39050235	124	0.0902032	0.914894	2.09661	0.388172	0.790198	0.48821	0.920608	0.603358	0.341372	0.648582	0.237741	0.776604	0.424236	0.672422	1.79398	HalfCRE	Unassigned	---	---	NA	NA	0.672252	0.709471	0.64789	1.79992
CREB_MergedSSI_Homer_03558	chr1:39312284-39312411	128	0.0721625	0.60993	0.419322	2.13495	1.0536	1.07406	0.802582	1.30728	0.398267	0.926546	0.0950963	0.33283	0.424236	0.613409	1.72936	HalfCRE	NoChange	NM_053257	Rpl31	48	-1.168	1.0564	0.218299	0.107982	0.337485
CREB_MergedSSI_Homer_06778	chr1:39370121-39370231	111	0.105667	0.101655	1.04831	0.97043	0.790198	0.390568	0.495712	0.804478	0.227581	0.185309	0.237741	0.110943	0.277948	0.38683	2.10795	FullCRE	NoChange	NM_018775	Tbc1d8	53117	1.317	6.81855	2.89246	0.64789	1.79992
CREB_MergedSSI_Homer_01876	chr1:39390321-39390443	123	0.103089	1.01655	0.628983	1.55269	1.97549	1.26935	1.18027	2.21231	0.625848	0.741237	0.570578	1.22038	0.906987	1.04363	1.19975	FullCRE	NoChange	NM_018775	Tbc1d8	32911	1.317	1.92072	1.14607	0.269954	1.12495
CREB_MergedSSI_Homer_03309	chr1:39480175-39480309	135	0.0902032	0.60993	1.04831	0.582258	0.658498	1.07406	0.684555	0.905037	0.398267	1.20451	0.380385	1.33132	0.614411	0.649483	0.941589	NoCRE	NoChange	NM_028043	D1Bwg0212e	105	-1.046	0.288108	0.218299	0.0539908	0.337485
CREB_MergedSSI_Homer_00382	chr1:43043186-43043296	111	0.0979349	3.45627	3.66907	3.29946	3.81929	2.83162	3.30475	3.11735	2.04823	4.16946	1.09361	4.77056	2.53079	2.91777	1.12346	FullCRE	NoChange	NM_133818	AI597479	14	-1.185	0.288108	0.218299	0	0.44998
CREB_MergedSSI_Homer_00615	chr1:43878400-43878512	113	0.131439	2.23641	2.51593	2.7172	3.42419	2.63633	2.59659	1.81007	1.70686	3.70618	1.42645	2.21887	2.00415	2.30037	1.2449	NoCRE	NoChange	NM_009418	Tpp2	96	-1.189	0.864324	0.764045	0.107982	1.01246
CREB_MergedSSI_Homer_05661	chr1:44063403-44063511	109	0.0979349	0.304965	0.209661	0.97043	0.921897	0.585852	0.377685	0.804478	0.398267	0.555928	0.380385	1.10943	0.512009	0.444847	0.921291	NoCRE	NoChange	NM_023645	Kdelc1	136	-1.078	0.576216	0.327448	0	0.787465
CREB_MergedSSI_Homer_03275	chr1:44092372-44092499	128	0.0721625	1.32151	0.733814	1.16452	0.263399	0.585852	0.684555	1.0056	0.568953	1.48247	0.52303	0.110943	0.62904	0.656797	1.10244	HalfCRE	NoChange	NM_011729	Ercc5	145	1.325	0.96036	1.03692	0.107982	0.112495
CREB_MergedSSI_Homer_01464	chr1:45739629-45739747	119	0.141748	1.62648	1.3628	3.10537	1.71209	1.26935	1.58156	0.905037	1.08101	1.66778	0.475482	1.88604	1.00939	1.29547	1.50882	HalfCRE	NoChange	NM_028599	Wdr75	358	-1.244	0.672252	0.327448	0.107982	0.562475
CREB_MergedSSI_Homer_02633	chr1:45739912-45740022	111	0.0927804	1.21986	0.943475	0.97043	0.921897	0.878778	0.849792	1.30728	0.512057	1.0192	0.427934	1.10943	0.716813	0.783302	1.12764	NoCRE	NoChange	NM_028599	Wdr75	79	-1.244	0.768288	0.382023	0.0539908	0.337485
CREB_MergedSSI_Homer_00379	chr1:51422945-51423057	113	0.0850487	3.35461	4.08839	4.46398	3.81929	3.51511	3.72964	2.51399	2.04823	3.89149	0.855867	3.3283	2.15044	2.94004	1.52252	FullCRE	NoChange	NM_028696	Obfc2a	55	-1.393	0.768288	0.382023	0.107982	0.337485
CREB_MergedSSI_Homer_02937	chr1:52058373-52058515	143	0.103089	0.508275	1.15314	1.55269	0.921897	0.97642	0.873398	0.603358	0.682743	1.11186	0.332837	1.10943	0.555895	0.714647	1.33128	NoCRE	NoChange	NM_009283	Stat1	5538	-1.043	1.0564	0.600321	0	1.68743
CREB_MergedSSI_Homer_02495	chr1:52177846-52178021	176	0.0824715	1.01655	0.838645	1.3586	1.71209	0.781136	0.897003	0.905037	0.796534	1.38982	0.380385	1.10943	0.731441	0.814222	1.24575	HalfCRE	NoChange	NM_001081081	Gls	155	1.068	0.288108	0.327448	0.0539908	0.44998
CREB_MergedSSI_Homer_04118	chr1:52445048-52445168	121	0.033504	0.20331	1.25797	0.388172	0.658498	0.585852	0.566528	0.10056	0.227581	1.29716	0.332837	1.22038	0.541267	0.553897	0.973346	HalfCRE	NoChange	NM_008667	Nab1	113	-1.007	0.192072	0	0.0539908	0.112495
CREB_MergedSSI_Homer_07485	chr1:52446446-52446556	111	0.0824715	0	0.628983	0.97043	0.395099	0.683494	0.472107	0.402239	0.284476	0.277964	0.0950963	0.443773	0.234061	0.353084	1.78112	NoCRE	NoChange	NM_008667	Nab1	1506	-1.007	2.01676	0.81862	0.0539908	0.67497
CREB_MergedSSI_Homer_07198	chr1:52762319-52762429	111	0.0824715	0.508275	0.209661	0.776344	0.395099	0.878778	0.472107	0.502799	0.227581	0.370618	0.190193	0.33283	0.263319	0.367713	1.70451	FullCRE	NoChange	NM_008384	Inpp1	139	1.043	1.0564	0.382023	0	0.22499
CREB_MergedSSI_Homer_03769	chr1:52789444-52789572	129	0.0721625	0.304965	0.943475	1.55269	0.921897	0.781136	0.755371	0.905037	0.227581	1.0192	0.237741	0.554717	0.424236	0.589803	1.5298	NoCRE	NoChange	NM_146108	Hibch	82	1.079	1.44054	0.272873	0	0.337485
CREB_MergedSSI_Homer_00433	chr1:53258109-53258235	127	0.0979349	3.76123	2.72559	2.91129	2.76569	3.80804	3.16312	2.81567	2.3896	4.63273	1.04606	2.88453	2.35524	2.75918	1.16002	FullCRE	NoChange	NM_028091	Osgepl1	35	1.062	1.24847	0.327448	0	0.44998
CREB_MergedSSI_Homer_02809	chr1:54195128-54195247	120	0.0902032	0.914894	1.67729	0	0.526798	0.683494	0.802582	0.703918	0.455162	1.0192	0.427934	1.77509	0.687555	0.745068	0.867886	FullCRE	NoChange	NM_030025	Ccdc150	39	1	0.672252	0.272873	0.107982	1.12495
CREB_MergedSSI_Homer_06014	chr1:54971976-54972086	111	0.0850487	0.914894	0.419322	0.388172	0.1317	0.781136	0.472107	1.20672	0.341372	0.185309	0.0950963	0.66566	0.38035	0.426228	1.05656	NoCRE	NoChange	NM_031179	Sf3b1	6	1.019	1.44054	0.382023	0.107982	0.67497
CREB_MergedSSI_Homer_01594	chr1:54997204-54997333	130	0.113398	0.304965	1.46763	1.94086	1.1853	1.56227	1.15666	1.0056	1.47928	2.22371	0.760771	2.21887	1.25808	1.20737	0.840379	FullCRE	NoChange	NM_001039710	Coq10b	45	-1.289	0.576216	0.545747	0.0539908	0.67497
CREB_MergedSSI_Homer_01341	chr1:55032589-55032710	122	0.0850487	1.62648	1.67729	1.94086	1.84379	1.56227	1.60516	1.81007	0.853429	2.31637	0.618126	1.77509	1.17031	1.38773	1.17328	FullCRE	FastedDown	NM_008303	Hspe1	42	-1.653	0.672252	0.382023	0.107982	2.92487
CREB_MergedSSI_Homer_04767	chr1:55075722-55075832	111	0.0360813	0.81324	0.838645	0.776344	0.921897	0.878778	0.755371	0.402239	0.0568953	0.277964	0.285289	0.776604	0.24869	0.502031	2.35071	NoCRE	NoChange	NM_025283	Mobkl3	12	1.162	0.672252	0.491172	0.0539908	0.67497
CREB_MergedSSI_Homer_05542	chr1:57313058-57313166	109	0.100512	0.60993	0.209661	0.776344	0.526798	0.195284	0.377685	0.804478	0.341372	1.11186	0.332837	0.443773	0.526638	0.452162	0.763934	HalfCRE	NoChange	NM_028546	1700066M21Rik	9053	-1.028	2.88108	0.81862	0.0539908	1.12495
CREB_MergedSSI_Homer_00464	chr1:57322088-57322210	123	0.0747398	3.96454	3.04009	6.01666	1.97549	3.0269	3.25754	2.81567	1.42238	3.98415	0.855867	3.99396	2.09192	2.67473	1.3788	FullCRE	NoChange	NM_028546	1700066M21Rik	16	-1.028	0.288108	0.218299	0.0539908	0.112495
CREB_MergedSSI_Homer_06124	chr1:57351006-57351116	111	0.128862	1.01655	0.628983	0.776344	0.526798	0.683494	0.637344	0.703918	0.170686	0.185309	0.142645	0.221887	0.204804	0.421074	2.54988	NoCRE	NoChange	NM_001081181	9430016H08Rik	32	1.01	1.82468	0.272873	0.107982	3.14986
CREB_MergedSSI_Homer_03084	chr1:57914573-57914710	138	0.077317	0.914894	1.15314	0.97043	0.790198	0.48821	0.802582	1.5084	0.227581	0.463273	0.52303	1.33132	0.570524	0.686553	1.06495	NoCRE	NoChange	NM_001159864	Kctd18	10	-1.208	0.192072	0.382023	0.107982	0.562475
CREB_MergedSSI_Homer_07281	chr1:57940431-57940541	111	0.100512	0.40662	0.209661	0.97043	0.526798	0.683494	0.448501	0.301679	0.398267	0.185309	0.190193	0.66566	0.277948	0.363225	1.60645	NoCRE	NoChange	NM_199007	Sgol2	33	1	0.192072	0.218299	0.161972	0.22499
CREB_MergedSSI_Homer_03176	chr1:58057455-58057571	117	0.103089	0.40662	0.314492	1.94086	0.658498	0.97642	0.684555	1.20672	0.853429	0.463273	0.285289	1.22038	0.658297	0.671426	1.06647	HalfCRE	NoChange	NM_023617	Aox3	168	-1.073	0.672252	0.545747	0.107982	0.787465
CREB_MergedSSI_Homer_07529	chr1:58337567-58337677	111	0.0850487	0.508275	0.524153	0.194086	1.0536	0.390568	0.424896	0.502799	0.284476	0.648582	0.142645	0.221887	0.277948	0.351422	1.48339	NoCRE	NoChange	NM_025824	Bzw1	59	-1.079	0.384144	0.272873	0.161972	1.12495
CREB_MergedSSI_Homer_02397	chr1:58367654-58367764	111	0.118553	0.914894	1.3628	2.52312	0.921897	0.97642	1.08585	0.703918	0.625848	1.0192	0.380385	0.443773	0.599782	0.842814	2.11121	HalfCRE	NoChange	NM_001042634	Clk1	925	1.302	0.96036	0.109149	0.971835	0.112495
CREB_MergedSSI_Homer_05564	chr1:58367925-58368033	109	0.0695853	0.40662	0.524153	0.776344	0.658498	0.195284	0.448501	0.703918	0.455162	0.555928	0.285289	0.887547	0.453494	0.450998	0.886786	HalfCRE	NoChange	NM_001042634	Clk1	655	1.302	0.192072	0.272873	0.0539908	0.337485
CREB_MergedSSI_Homer_00570	chr1:58368566-58368678	113	0.110821	3.1513	2.93526	2.13495	3.16079	2.05048	2.6674	2.11175	1.93444	3.33557	1.56909	2.66264	2.09192	2.37966	1.15665	HalfCRE	NoChange	NM_001042634	Clk1	12	1.302	0.864324	0.709471	0.0539908	0.67497
CREB_MergedSSI_Homer_06806	chr1:58449466-58449617	152	0.0670081	0.40662	0.209661	0.776344	0.526798	0.48821	0.448501	0.703918	0.170686	0.463273	0.427934	0.443773	0.321834	0.385168	1.08963	NoCRE	NoChange	NM_001025378	Orc2	3578	1.007	1.0564	0.163724	0.161972	0.337485
CREB_MergedSSI_Homer_05658	chr1:58530843-58530953	111	0.0927804	0.40662	0.838645	0.776344	0.263399	0.48821	0.495712	0.703918	0.227581	0.648582	0.52303	0.33283	0.394978	0.445345	1.13846	NoCRE	NoChange	NM_172513	Fam126b	17	1.401	0.96036	0.218299	0.0539908	0.67497
CREB_MergedSSI_Homer_06019	chr1:58657198-58657306	109	0.0979349	0.508275	0.314492	0	0.1317	0.683494	0.35408	0.905037	0.455162	0.741237	0.332837	0.776604	0.49738	0.42573	0.510128	NoCRE	NoChange	NM_009805	Cflar	579	-1.464	0.576216	0.436597	0.161972	0.337485
CREB_MergedSSI_Homer_05808	chr1:58663858-58663968	111	0.0670081	0.508275	0.419322	0.582258	0.1317	1.36699	0.566528	0.201119	0.284476	0	0.190193	1.10943	0.307205	0.436867	1.68525	NoCRE	NoChange	NM_009805	Cflar	6080	-1.464	0.672252	0.218299	0.161972	0.562475
CREB_MergedSSI_Homer_02331	chr1:58917909-58918022	114	0.0670081	0.711585	0.628983	1.55269	1.317	0.878778	0.920608	1.10616	0.682743	1.85309	0.52303	0.443773	0.804585	0.862597	1.1042	HalfCRE	NoChange	NM_172406	Trak2	62	-1.109	0.48018	0.382023	0.107982	0.22499
CREB_MergedSSI_Homer_01107	chr1:59064342-59064460	119	0.0566991	2.33806	1.3628	4.85215	1.84379	1.75756	2.1953	1.81007	0.568953	2.0384	0.665674	1.10943	1.00939	1.60234	1.96274	HalfCRE	NoChange	NM_001037812	Als2cr4	47	-1.009	0.096036	0.109149	0.0539908	0.337485
CREB_MergedSSI_Homer_07105	chr1:59181861-59181971	111	0.103089	0.20331	1.15314	0.776344	0.658498	0.390568	0.566528	0.301679	0.227581	0.277964	0.0950963	0	0.175546	0.371037	3.5263	HalfCRE	NoChange	NM_028717	Als2	137	-1.376	0.384144	0.545747	0.539908	0.44998
CREB_MergedSSI_Homer_02868	chr1:59182192-59182314	123	0.12113	0.914894	0.524153	1.16452	0.526798	0.97642	0.731766	0.804478	0.967219	0.833892	0.713223	0.66566	0.731441	0.731603	1.0307	FullCRE	NoChange	NM_028717	Als2	474	-1.376	0.864324	0.218299	0.0539908	0.44998
CREB_MergedSSI_Homer_07197	chr1:59380978-59381088	111	0.0798943	0.81324	0.209661	0.97043	0.921897	0.292926	0.472107	0.402239	0.455162	0.463273	0.332837	0	0.263319	0.367713	1.94021	FullCRE	Unassigned	---	---	NA	NA	1.53658	2.01926	0.0539908	3.14986
CREB_MergedSSI_Homer_04107	chr1:59426603-59426732	130	0.0824715	0.711585	0.524153	0.97043	0.1317	0.878778	0.613739	0.804478	0.284476	0.555928	0.475482	1.10943	0.49738	0.55556	0.995928	NoCRE	NoChange	NM_008057	Fzd7	24	-1.372	0.192072	0	0.161972	0.44998
CREB_MergedSSI_Homer_05078	chr1:59448340-59448468	129	0.0979349	0.508275	0.524153	0.97043	0.263399	0.585852	0.495712	0.703918	0.398267	0.648582	0.570578	0.33283	0.468122	0.481917	1.07457	FullCRE	Unassigned	---	---	NA	NA	1.0564	0.654896	3.5094	2.2499
CREB_MergedSSI_Homer_01663	chr1:59615296-59615433	138	0.108244	1.01655	1.15314	2.32903	1.317	1.36699	1.22748	1.60896	0.682743	1.38982	0.760771	1.99698	1.08253	1.15501	1.11545	HalfCRE	NoChange	NM_009460	Sumo1	15	-1.038	1.3445	0.272873	0.0539908	0.562475
CREB_MergedSSI_Homer_00924	chr1:59629431-59629544	114	0.0927804	2.0331	2.30627	3.10537	1.4487	1.56227	1.88843	2.11175	1.53617	3.33557	0.998512	1.77509	1.7262	1.80731	1.0716	FullCRE	NoChange	NM_018868	Nop58	63	-1.462	0.192072	0.272873	0.107982	0.899961
CREB_MergedSSI_Homer_02861	chr1:59857450-59857572	123	0.0824715	1.21986	0.943475	1.16452	0.526798	0.195284	0.66095	1.10616	0.796534	1.66778	0.380385	1.10943	0.804585	0.732768	0.800336	HalfCRE	FastedUp	NM_001037725	Fam117b	40	1.562	0.192072	0.218299	0.323945	0.22499
CREB_MergedSSI_Homer_06419	chr1:60043018-60043181	164	0.0695853	0.20331	0.314492	0.582258	0.658498	0.585852	0.401291	0.502799	0.284476	0.648582	0.237741	0.776604	0.409607	0.405449	0.956823	NoCRE	FastedDown	NM_001199060	Wdr12	52	-1.504	0.096036	0.218299	0	0.562475
CREB_MergedSSI_Homer_01366	chr1:60124828-60124938	111	0.0979349	1.52482	1.3628	1.94086	1.71209	1.95284	1.58156	2.21231	1.02411	1.76044	0.760771	0.887547	1.14105	1.3613	1.27813	FullCRE	NoChange	NM_173444	Nbeal1	261	1.083	0.096036	0.436597	0.0539908	0.337485
CREB_MergedSSI_Homer_05386	chr1:60354094-60354204	111	0.033504	0.60993	1.04831	0.582258	0.526798	0.683494	0.66095	0.201119	0.284476	0.370618	0.237741	0.33283	0.263319	0.462134	2.41857	NoCRE	NoChange	NM_001198570	Abi2	15	1.015	0.192072	0.0545747	0.0539908	0.337485
CREB_MergedSSI_Homer_03849	chr1:60511261-60511371	111	0.043813	1.21986	0.733814	1.16452	0.790198	0.585852	0.826187	0.201119	0.284476	0.741237	0.190193	0.66566	0.336463	0.581325	2.15791	NoCRE	FastedDown	NM_001045513	Raph1	3	-1.541	0.864324	0.654896	0.107982	0.112495
CREB_MergedSSI_Homer_05559	chr1:60613717-60613827	111	0.0850487	0.60993	0.419322	0.776344	0.526798	0.878778	0.566528	0.201119	0.512057	0.370618	0.285289	0.33283	0.336463	0.451496	1.8868	NoCRE	Unassigned	---	---	NA	NA	4.70576	1.63724	0.269954	3.93733
CREB_MergedSSI_Homer_06614	chr1:60804531-60804641	111	0.105667	0.40662	0.524153	1.16452	0.395099	0.390568	0.424896	0.402239	0.512057	1.0192	0.142645	0.33283	0.365721	0.395308	1.19593	NoCRE	Unassigned	---	---	NA	NA	4.8018	1.03692	0.917844	2.3624
CREB_MergedSSI_Homer_00247	chr1:63664842-63664960	119	0.087626	3.86289	3.14492	4.65806	4.08269	4.68682	3.94209	3.92183	2.61718	4.26211	2.37741	4.65962	3.20371	3.5729	1.1456	HalfCRE	NoChange	NM_172422	Fastkd2	0	1	1.0564	0.491172	0.485917	1.12495
CREB_MergedSSI_Homer_05195	chr1:64055890-64055998	109	0.0824715	0.60993	0.314492	0.776344	0.658498	0.585852	0.495712	0.804478	0.455162	0.926546	0.237741	0.443773	0.453494	0.474603	1.027	FullCRE	NoChange	NM_033563	Klf7	277	1.076	0.384144	0.272873	0.431927	0
CREB_MergedSSI_Homer_05405	chr1:64056008-64056118	111	0.0902032	0.81324	0.419322	0.776344	0.658498	0.585852	0.542923	0.804478	0.284476	0.926546	0.190193	0.33283	0.38035	0.461636	1.28155	NoCRE	NoChange	NM_033563	Klf7	396	1.076	0.384144	0.436597	0.215963	0.112495
CREB_MergedSSI_Homer_01960	chr1:64467139-64467262	124	0.0541219	1.62648	1.04831	1.94086	1.4487	1.1717	1.3455	1.20672	0.682743	1.20451	0.190193	0.99849	0.672926	1.00922	1.68962	HalfCRE	NoChange	NM_001037726	Creb1	120	-1.1	0.288108	0.272873	0.269954	0.337485
CREB_MergedSSI_Homer_04925	chr1:64551456-64551656	201	0.105667	0.508275	1.04831	0.776344	0.658498	0.292926	0.472107	0.301679	0.455162	0.926546	0.570578	0.443773	0.512009	0.492058	1.21744	NoCRE	NoChange	NM_025964	Mettl21a	110	-1.153	0.384144	0.382023	0.107982	0.562475
CREB_MergedSSI_Homer_07253	chr1:64625059-64625169	111	0.0670081	0.40662	0.943475	0.388172	0.395099	0.781136	0.495712	0.502799	0.398267	0.277964	0.0950963	0.66566	0.234061	0.364887	1.50249	NoCRE	NoChange	NR_038009	2810408I11Rik	177	-1.479	0	0.109149	0.269954	0.112495
CREB_MergedSSI_Homer_06660	chr1:64672130-64672257	128	0.0463902	0.508275	0.838645	0.776344	0.263399	0.292926	0.448501	0.402239	0.341372	0.463273	0.285289	0.33283	0.336463	0.392482	1.46827	NoCRE	NoChange	NM_001042659	Fzd5	166	-1.176	0.288108	0.109149	0	0.44998
CREB_MergedSSI_Homer_03525	chr1:64687454-64687573	120	0.0798943	0.40662	0.628983	1.3586	0.790198	0.781136	0.70816	0.603358	0.341372	1.29716	0.570578	0.443773	0.526638	0.617399	1.21783	FullCRE	Unassigned	---	---	NA	NA	7.2027	0.873195	0.161972	0.67497
CREB_MergedSSI_Homer_03900	chr1:65113497-65113607	111	0.105667	0.60993	0.628983	0.388172	1.1853	1.07406	0.802582	0.703918	0.398267	0.741237	0.190193	0.33283	0.351092	0.576837	1.64231	NoCRE	NoChange	NM_010497	Idh1	132	-1.03	0.96036	0.764045	0	0.67497
CREB_MergedSSI_Homer_06119	chr1:67049731-67049864	134	0.0747398	0.60993	0.733814	0	0.658498	0.683494	0.448501	0.502799	0.512057	0.463273	0.332837	0.66566	0.394978	0.42174	1.08443	HalfCRE	NoChange	NM_001080809	Cps1	6475	1.224	5.66612	1.85554	0.539908	1.34994
CREB_MergedSSI_Homer_06544	chr1:67051135-67051245	111	0.087626	0.914894	0.209661	0.388172	0.526798	0.683494	0.519318	0.502799	0.341372	0.648582	0.190193	0	0.277948	0.398633	1.61801	HalfCRE	NoChange	NM_001080809	Cps1	5083	1.224	2.30486	1.96469	0.323945	0.562475
CREB_MergedSSI_Homer_01323	chr1:71586477-71586626	150	0.0489674	1.82979	2.51593	2.13495	1.71209	1.26935	1.79401	1.70952	1.08101	2.13106	0.475482	0.776604	1.00939	1.4017	1.53266	FullCRE	NoChange	NM_010233	Fn1	171	1.123	0.768288	0.436597	0.161972	0.562475
CREB_MergedSSI_Homer_07291	chr1:71807381-71807489	109	0.0695853	0.60993	0.419322	0.97043	0.1317	0	0.330475	0.301679	0.284476	0.370618	0.618126	0.554717	0.394978	0.362727	1.00083	NoCRE	Unassigned	---	---	NA	NA	2.11279	0.545747	0.269954	0.22499
CREB_MergedSSI_Homer_07386	chr1:71946048-71946156	109	0.0902032	0.304965	0.628983	0.388172	0.790198	0.097642	0.306869	0.703918	0.512057	0.463273	0.237741	0.554717	0.409607	0.358238	0.894103	FullCRE	Unassigned	---	---	NA	NA	0.768288	0.382023	0.485917	3.37485
CREB_MergedSSI_Homer_02525	chr1:72177049-72177192	144	0.105667	1.01655	0.628983	0.776344	0.790198	0.878778	0.778976	0.905037	0.910324	1.94575	0.427934	0.776604	0.833843	0.80641	0.823831	NoCRE	Unassigned	---	---	NA	NA	0.864324	0.491172	0.107982	0.22499
CREB_MergedSSI_Homer_04883	chr1:72217437-72217547	111	0.0953577	1.21986	0.628983	0	0.790198	0.390568	0.637344	0.201119	0.512057	0.833892	0.237741	0.33283	0.351092	0.494218	1.43065	NoCRE	NoChange	NM_023523	Pecr	30	-1.103	1.72865	0.272873	0.0539908	0.22499
CREB_MergedSSI_Homer_06927	chr1:72516299-72516409	111	0.115976	0.40662	0.314492	0.776344	0.395099	0.48821	0.377685	0.502799	0.227581	0.648582	0.380385	0.776604	0.38035	0.379017	0.938805	NoCRE	NoChange	NM_018817	Smarcal1	103	-1.209	1.0564	0.218299	0.161972	1.01246
CREB_MergedSSI_Homer_01549	chr1:72644406-72644516	111	0.0850487	1.42317	1.3628	1.94086	0.790198	1.36699	1.29829	1.10616	0.967219	2.40902	0.903415	1.33132	1.17031	1.2343	1.02484	HalfCRE	NoChange	NM_009084	Rpl37a	5	1.048	0.384144	0.982344	0	0.337485
CREB_MergedSSI_Homer_05415	chr1:72742667-72742777	111	0.0747398	0.60993	0.524153	0.582258	1.0536	0.48821	0.613739	0.804478	0.398267	0.0926546	0.285289	0.221887	0.307205	0.460472	1.8075	HalfCRE	Unassigned	---	---	NA	NA	2.59297	3.6565	1.67372	4.4998
CREB_MergedSSI_Homer_06560	chr1:73862574-73862682	109	0.077317	0.711585	0.733814	0.194086	0.263399	0.48821	0.401291	1.10616	0.227581	0.370618	0.332837	0.443773	0.394978	0.398135	0.963775	HalfCRE	NoChange	NM_027884	Tns1	195026	1.108	5.95423	1.36437	0.0539908	1.23745
CREB_MergedSSI_Homer_06692	chr1:74043010-74043118	109	0.0927804	0	0.524153	0.97043	0	0.292926	0.283264	0.301679	0.398267	0.741237	0.475482	0.887547	0.49738	0.390322	0.637437	FullCRE	NoChange	NM_027884	Tns1	14590	1.108	1.82468	0.382023	0.431927	1.01246
CREB_MergedSSI_Homer_03809	chr1:74169569-74169679	111	0.128862	0.304965	1.25797	1.3586	0.395099	0.585852	0.731766	0.603358	0.341372	1.57513	0.190193	0.221887	0.438865	0.585315	1.33103	NoCRE	NoChange	NM_029711	Arpc2	132	1.032	0.48018	0.109149	0.107982	0.899961
CREB_MergedSSI_Homer_02249	chr1:74217873-74218003	131	0.100512	0.81324	0.524153	2.13495	2.23889	1.65991	1.18027	0.804478	0.739638	1.11186	0.380385	1.22038	0.599782	0.890025	1.73164	NoCRE	NoChange	NM_001190444	Aamp	7	1.036	0.384144	0.163724	0.0539908	0.787465
CREB_MergedSSI_Homer_06757	chr1:74330503-74330613	111	0.0850487	0.81324	0.628983	0.582258	0.526798	0.97642	0.613739	0.603358	0.227581	0.0926546	0.190193	0	0.160917	0.387328	3.1673	NoCRE	Unassigned	---	---	NA	NA	0.672252	0.545747	0.107982	1.12495
CREB_MergedSSI_Homer_01526	chr1:74439117-74439238	122	0.126284	1.72813	1.57246	0.97043	2.10719	1.46463	1.53435	1.20672	0.853429	1.94575	0.52303	1.33132	0.965503	1.24992	1.33831	FullCRE	NoChange	NM_021383	Rqcd1	88	-1.07	1.63261	0.327448	0.0539908	1.01246
CREB_MergedSSI_Homer_05044	chr1:74520942-74521052	111	0.105667	0.81324	0.943475	0.194086	0.658498	0.48821	0.542923	0.703918	0.512057	0.741237	0.332837	0.33283	0.424236	0.483579	1.18096	HalfCRE	NoChange	NM_029888	Zfp142	238	-1.218	0	0.0545747	0.161972	0.337485
CREB_MergedSSI_Homer_02162	chr1:74521447-74521555	109	0.110821	1.01655	0.628983	1.55269	0.658498	1.1717	0.967819	1.5084	0.853429	1.38982	0.570578	0.887547	0.87773	0.922774	0.965191	NoCRE	NoChange	NM_025784	Bcs1l	66	-1.29	0.864324	0.327448	0.107982	0.22499
CREB_MergedSSI_Homer_06827	chr1:74736343-74736453	111	0.087626	0.40662	0.524153	0.388172	1.5804	0.195284	0.519318	0.10056	0.455162	0.555928	0.0950963	0.33283	0.24869	0.384004	2.01005	HalfCRE	NoChange	NM_009518	Wnt10a	11171	1	1.3445	0.327448	0	0.112495
CREB_MergedSSI_Homer_07228	chr1:75007837-75007947	111	0.087626	0.40662	0.733814	0.776344	0.658498	0.585852	0.424896	0.502799	0.227581	0.833892	0.285289	0.110943	0.307205	0.366051	1.61241	NoCRE	NoChange	NM_029342	Nhej1	542	-1.192	0.48018	0.382023	0.107982	1.46244
CREB_MergedSSI_Homer_05787	chr1:75008353-75008463	111	0.0953577	0.40662	0.733814	0.194086	0.658498	0.781136	0.495712	0.703918	0.625848	0.463273	0.142645	0.443773	0.38035	0.438031	1.16588	NoCRE	NoChange	NM_029342	Nhej1	26	-1.192	1.0564	0.545747	0	0.562475
CREB_MergedSSI_Homer_03021	chr1:75025906-75026047	142	0.113398	1.01655	0.524153	1.55269	0.790198	0.585852	0.778976	1.0056	0.284476	1.76044	0.380385	0.66566	0.614411	0.696694	1.09102	HalfCRE	FastedUp	NM_026977	1810031K17Rik	396	1.556	0.96036	0.764045	0	1.23745
CREB_MergedSSI_Homer_03292	chr1:75032174-75032284	111	0.0902032	1.1182	0.733814	0.97043	0.921897	0.48821	0.778976	0.502799	0.853429	0.926546	0.285289	0.33283	0.526638	0.652807	1.45905	FullCRE	FastedUp	NM_026977	1810031K17Rik	6648	1.556	1.53658	1.41894	0.323945	0.787465
CREB_MergedSSI_Homer_00621	chr1:75051725-75051849	125	0.0695853	3.04965	3.45941	2.91129	3.16079	2.63633	2.87985	2.51399	1.53617	2.50167	0.950963	2.21887	1.71157	2.29571	1.56531	FullCRE	NoChange	NM_001159905	Zfand2b	5	1.166	2.11279	0.272873	0	0.562475
CREB_MergedSSI_Homer_04051	chr1:75075158-75075268	111	0.103089	1.01655	1.25797	0.97043	0.658498	0.781136	0.755371	0.804478	0.341372	0.463273	0.285289	0.443773	0.365721	0.560546	2.00351	NoCRE	NoChange	NM_026187	Ankzf1	68	1.329	1.72865	0.382023	0.107982	0.44998
CREB_MergedSSI_Homer_00276	chr1:75093919-75094035	117	0.0953577	3.96454	4.08839	3.88172	4.47779	4.00332	3.9893	4.52519	2.78787	4.54008	1.2838	3.21736	2.85262	3.42096	1.24834	FullCRE	NoChange	NM_011494	Stk16	0	1.054	0.96036	0.491172	0.107982	0.787465
CREB_MergedSSI_Homer_01766	chr1:75119391-75119517	127	0.100512	0.60993	1.78212	0.97043	1.84379	1.1717	1.18027	0.905037	0.682743	1.66778	1.04606	1.10943	1.00939	1.09483	1.17869	FullCRE	FastedDown	NM_001159883	Dnajb2	116	-1.754	0.288108	0.382023	0.107982	0.67497
CREB_MergedSSI_Homer_06418	chr1:75200576-75200686	111	0.0618536	0.508275	0.419322	0.776344	0.263399	0.48821	0.401291	0.502799	0.512057	0.648582	0.237741	0.66566	0.409607	0.405449	0.956643	HalfCRE	NoChange	NM_001110831	Dnpep	154	-1.383	0.192072	0.272873	0.107982	0.44998
CREB_MergedSSI_Homer_04983	chr1:75200944-75201054	111	0.108244	0.81324	0.419322	1.16452	0.526798	0.48821	0.566528	0.502799	0.170686	0.741237	0.380385	0.554717	0.409607	0.488068	1.45206	HalfCRE	NoChange	NM_001110831	Dnpep	212	-1.383	4.32162	0.327448	0	0.337485
CREB_MergedSSI_Homer_00358	chr1:75362631-75362749	119	0.077317	3.55792	3.04009	4.0758	4.87289	3.31983	3.5172	4.32407	2.04823	3.89149	1.47399	3.77207	2.56004	3.03862	1.21642	FullCRE	NoChange	NM_177056	Tmem198	9	1	0.384144	0.163724	0.107982	0.22499
CREB_MergedSSI_Homer_06249	chr1:75543604-75543724	121	0.087626	0.60993	0.733814	0	0.395099	0.292926	0.448501	0.703918	0.625848	0.185309	0.237741	0.33283	0.38035	0.414426	0.974167	NoCRE	Unassigned	---	---	NA	NA	5.57009	1.58267	0.971835	3.93733
CREB_MergedSSI_Homer_03852	chr1:77398215-77398339	125	0.0566991	0.40662	0.733814	1.3586	0.395099	1.26935	0.70816	0.502799	0.170686	0.741237	0.332837	1.10943	0.453494	0.580827	1.45729	HalfCRE	NoChange	NM_007936	Epha4	39	1	0.384144	0.0545747	0.0539908	0.562475
CREB_MergedSSI_Homer_05043	chr1:78420722-78420856	135	0.0953577	0.60993	0.838645	0.194086	0.658498	0.585852	0.542923	0.905037	0.341372	0.185309	0.380385	0.66566	0.424236	0.483579	1.16517	HalfCRE	NoChange	NM_026713	Mogat1	26581	1.046	0.864324	0.600321	0	0.787465
CREB_MergedSSI_Homer_06031	chr1:78528892-78529002	111	0.0850487	0.60993	0.524153	0	0.790198	0.781136	0.542923	0.10056	0.512057	0.463273	0.190193	0.443773	0.307205	0.425064	1.58225	FullCRE	NoChange	NM_001001981	Utp14b	7901	-1.355	2.88108	0.600321	0.269954	0.899961
CREB_MergedSSI_Homer_05263	chr1:78536856-78536968	113	0.0695853	0.60993	0.733814	0.97043	0.395099	0.878778	0.590134	0.502799	0.341372	0.463273	0.285289	0.554717	0.351092	0.470613	1.67084	NoCRE	NoChange	NM_001001981	Utp14b	62	-1.355	0.48018	0.163724	0.107982	0.22499
CREB_MergedSSI_Homer_03386	chr1:79319031-79319160	130	0.077317	0.508275	0.104831	1.16452	1.0536	1.36699	0.731766	0.703918	1.02411	0.741237	0.237741	0.221887	0.541267	0.636516	1.43337	FullCRE	NoChange	NM_009129	Scg2	18	1	0.48018	0.163724	0.0539908	0.22499
CREB_MergedSSI_Homer_05448	chr1:79640736-79640846	111	0.0902032	0.81324	0.419322	0.582258	0.526798	0.585852	0.566528	0.703918	0.284476	0.277964	0.380385	0.554717	0.351092	0.45881	1.32979	NoCRE	NoChange	NM_001111279	Wdfy1	2	1.207	0.192072	0.382023	0.161972	0.562475
CREB_MergedSSI_Homer_04479	chr1:80219920-80220030	111	0.0592764	0.914894	1.3628	1.55269	0.921897	0.390568	0.755371	0.603358	0.398267	0.370618	0.237741	0.33283	0.292577	0.523974	2.64711	NoCRE	NoChange	NM_016716	Cul3	519	1.09	0.192072	0.109149	0.0539908	0.112495
CREB_MergedSSI_Homer_01911	chr1:82195553-82195681	129	0.103089	1.01655	0.628983	2.13495	2.37059	1.07406	1.25108	0.905037	1.1948	1.20451	0.475482	0.554717	0.804585	1.02783	1.66687	HalfCRE	NoChange	NM_029777	Rhbdd1	13	-1.018	1.53658	0.545747	0.107982	0.44998
CREB_MergedSSI_Homer_03565	chr1:82604134-82604286	153	0.0824715	0.914894	0.419322	0.97043	1.0536	0.585852	0.684555	0.804478	0.455162	0.463273	0.427934	1.22038	0.541267	0.612911	1.16993	HalfCRE	NoChange	NM_029409	Mff	267	1.085	0.576216	0.109149	0.269954	1.12495
CREB_MergedSSI_Homer_06603	chr1:84158141-84158251	111	0.118553	0.20331	0.524153	1.16452	0.790198	0.683494	0.542923	0.201119	0.113791	0.370618	0.237741	0.554717	0.24869	0.395806	2.2772	NoCRE	NoChange	NM_001003948	Pid1	5474	-1.238	12.8688	4.63885	2.9695	5.06228
CREB_MergedSSI_Homer_06589	chr1:84242036-84242144	109	0.0902032	0.60993	0.524153	0.388172	0.263399	0.195284	0.35408	0.502799	0.455162	0.741237	0.285289	0.443773	0.438865	0.396472	0.815785	HalfCRE	Unassigned	---	---	NA	NA	2.78504	0.600321	0.0539908	0.337485
CREB_MergedSSI_Homer_07306	chr1:84312483-84312593	111	0.108244	0.40662	0.838645	0.776344	0.263399	0.683494	0.519318	0.301679	0.341372	0.463273	0.0950963	0	0.204804	0.362061	2.47083	NoCRE	NoChange	NM_001003948	Pid1	148866	-1.238	4.8018	0.436597	0.215963	1.79992
CREB_MergedSSI_Homer_06628	chr1:84718441-84718551	111	0.0927804	0.508275	0.209661	1.16452	0.526798	0.585852	0.495712	0.603358	0.0568953	0.370618	0.332837	0.887547	0.292577	0.394144	1.33041	NoCRE	NoChange	NM_133975	Trip12	165	1.116	0.672252	0.600321	0.161972	1.01246
CREB_MergedSSI_Homer_05689	chr1:87624541-87624667	127	0.0541219	0.40662	0.628983	0.776344	0.395099	0.585852	0.448501	0.502799	0.341372	0.926546	0.0950963	1.10943	0.438865	0.443683	0.938711	HalfCRE	NoChange	NM_133781	Cab39	13	1.104	0.192072	0.436597	0.0539908	0.22499
CREB_MergedSSI_Homer_02764	chr1:87985824-87985942	119	0.108244	0.711585	1.15314	0.97043	1.317	0.781136	0.967819	1.10616	0.568953	0.555928	0.52303	0.66566	0.541267	0.754543	1.4426	NoCRE	NoChange	NM_030184	Armc9	67	-1.015	0.384144	0.436597	0.107982	0.44998
CREB_MergedSSI_Homer_04219	chr1:88190655-88190765	111	0.0824715	0.60993	0.733814	1.94086	0.790198	0.878778	0.70816	0.502799	0.398267	0.741237	0.380385	0.33283	0.38035	0.544255	2.10297	FullCRE	NoChange	NM_010880	Ncl	82	1.148	0.096036	0.218299	0	0.22499
CREB_MergedSSI_Homer_00568	chr1:88265655-88265779	125	0.0953577	1.21986	3.35458	2.7172	3.55589	3.61275	2.83264	2.81567	1.42238	3.24291	1.04606	2.77358	1.93101	2.38182	1.2796	FullCRE	Unassigned	---	---	NA	NA	0.192072	1.09149	0	0.112495
CREB_MergedSSI_Homer_03787	chr1:88318637-88318804	168	0.0953577	0.304965	1.57246	0.388172	0.921897	0.683494	0.70816	1.10616	0.284476	1.0192	0.332837	0.443773	0.468122	0.588141	1.21483	HalfCRE	Unassigned	---	---	NA	NA	0.576216	0.927769	0	3.14986
CREB_MergedSSI_Homer_05519	chr1:88335440-88335569	130	0.0850487	1.1182	0.209661	0.776344	0.526798	0.48821	0.542923	0.10056	0.398267	0.648582	0.380385	0.33283	0.365721	0.454322	1.67644	HalfCRE	Unassigned	---	---	NA	NA	0.192072	0.491172	0.107982	0.44998
CREB_MergedSSI_Homer_02582	chr1:88418210-88418329	120	0.12113	0.60993	1.04831	1.3586	1.1853	1.1717	0.944214	1.30728	0.227581	1.29716	0.285289	1.33132	0.643668	0.793941	1.20798	HalfCRE	NoChange	NM_172974	Cops7b	0	-1.043	0.672252	0.491172	0.269954	1.23745
CREB_MergedSSI_Homer_03786	chr1:89044956-89045151	196	0.100512	0.711585	1.04831	0.388172	0.921897	0.97642	0.70816	1.10616	0.284476	1.0192	0.237741	0.554717	0.468122	0.588141	1.26359	HalfCRE	NoChange	NM_001039170	Eif4e2	30	-1.063	1.72865	0.545747	0.107982	0.337485
CREB_MergedSSI_Homer_03464	chr1:89158050-89158229	180	0.077317	1.1182	0.943475	1.94086	0.921897	0.585852	0.755371	0.905037	0.682743	1.0192	0.142645	1.10943	0.49738	0.626376	1.42788	HalfCRE	NoChange	NM_146112	Gigyf2	28	-1.148	0.768288	0.382023	0.0539908	0.67497
CREB_MergedSSI_Homer_00817	chr1:89587062-89587182	121	0.0979349	1.93144	3.35458	1.94086	3.42419	1.95284	2.38414	1.91063	1.1948	2.50167	1.04606	2.32981	1.55066	1.9674	1.40309	HalfCRE	NoChange	NM_029846	Atg16l1	119	-1.081	4.12955	0.654896	0.161972	1.91242
CREB_MergedSSI_Homer_06826	chr1:89839684-89839794	111	0.0695853	0.508275	1.15314	0.194086	0.263399	0.390568	0.519318	0.301679	0.341372	0.926546	0	0	0.24869	0.384004	1.5988	NoCRE	NoChange	NM_001033291	Usp40	15	1.193	0.768288	0.327448	0	0.787465
CREB_MergedSSI_Homer_01051	chr1:90108737-90108847	111	0.353081	1.52482	2.20144	2.13495	2.37059	1.95284	1.81761	2.11175	1.64996	2.50167	0.760771	1.44226	1.5214	1.6695	1.20294	NoCRE	NoChange	NM_198652	Hjurp	40	-1.274	12.4847	2.67416	0.107982	4.38731
CREB_MergedSSI_Homer_03962	chr1:91285835-91285961	127	0.0541219	0.508275	0.628983	0.582258	0.790198	0.683494	0.613739	0.905037	0.398267	1.11186	0.237741	0.66566	0.526638	0.570188	0.962227	NoCRE	NoChange	NM_001037136	Agap1	83	1.078	2.78504	0.382023	0.0539908	0.112495
CREB_MergedSSI_Homer_00092	chr1:92433791-92433908	118	0.100512	5.69268	7.44297	7.95752	6.18988	4.68682	5.99576	6.7375	3.35682	6.1152	2.61515	4.99245	4.15459	5.07517	1.34231	FullCRE	NoChange	NM_133805	Cops8	20	-1.045	0.576216	0.382023	0.0539908	1.34994
CREB_MergedSSI_Homer_06825	chr1:92512490-92512600	111	0.0309268	0.40662	0.314492	0.194086	0.658498	0.878778	0.519318	0.301679	0.398267	0.0926546	0.0950963	0.443773	0.24869	0.384004	1.84193	NoCRE	Unassigned	---	---	NA	NA	0.672252	0.0545747	0.0539908	0
CREB_MergedSSI_Homer_05843	chr1:92887906-92888016	111	0.0670081	0.101655	0.628983	0.97043	1.0536	0.48821	0.519318	0.402239	0.227581	0.463273	0.380385	0.443773	0.351092	0.435205	1.69142	HalfCRE	NoChange	NM_001111311	Lrrfip1	4110	1.211	0.96036	0.764045	0	1.68743
CREB_MergedSSI_Homer_03259	chr1:93080603-93080721	119	0.103089	0.711585	0.943475	0.582258	1.0536	0.781136	0.731766	0.502799	0.455162	0.741237	0.855867	1.10943	0.585153	0.658459	1.11122	NoCRE	FastedDown	NM_026454	Ube2f	62	-1.616	0.768288	0.654896	0.161972	1.01246
CREB_MergedSSI_Homer_04937	chr1:93229171-93229297	127	0.0592764	0.711585	1.15314	0.388172	0.395099	0.683494	0.542923	0.603358	0.398267	0.648582	0.285289	0.776604	0.438865	0.490894	1.22838	NoCRE	NoChange	NM_023343	Ilkap	43	-1.048	0.96036	0.272873	0	0.22499
CREB_MergedSSI_Homer_05486	chr1:93324950-93325060	111	0.0850487	0.508275	0.524153	1.55269	0.790198	0.97642	0.70816	0.201119	0.170686	0.463273	0.237741	0.221887	0.204804	0.456482	3.36117	NoCRE	NoChange	NM_028718	Traf3ip1	68	1	0.192072	0.272873	0	0.562475
CREB_MergedSSI_Homer_02934	chr1:93370726-93370872	147	0.123707	1.01655	0.838645	1.16452	0.921897	0.585852	0.802582	0.905037	0.398267	1.76044	0.332837	0.776604	0.62904	0.715811	1.08489	HalfCRE	NoChange	NM_001039126	Asb1	171	1.347	1.15243	0.327448	0.107982	0.337485
CREB_MergedSSI_Homer_06118	chr1:93371077-93371187	111	0.0953577	0.101655	0.733814	0.776344	0.658498	0.390568	0.448501	0.703918	0.284476	0.277964	0.380385	0.887547	0.394978	0.42174	1.04995	NoCRE	NoChange	NM_001039126	Asb1	160	1.347	0.768288	0.272873	0	0.44998
CREB_MergedSSI_Homer_03010	chr1:94010725-94010855	131	0.0747398	1.32151	1.15314	0.97043	1.0536	0.781136	0.944214	0.804478	0.512057	1.0192	0.237741	0.776604	0.453494	0.698854	1.57603	HalfCRE	Unassigned	---	---	NA	NA	1.0564	0.163724	0.0539908	0.112495
CREB_MergedSSI_Homer_00015	chr1:94304167-94304277	111	0.0824715	8.84398	10.0637	11.0629	11.5896	7.81136	9.51295	8.94981	3.98267	9.91404	4.13669	8.98641	6.24651	7.87973	1.37259	FullCRE	NoChange	NM_024197	Ndufa10	56	-1.022	1.15243	0.491172	0.0539908	0.899961
CREB_MergedSSI_Homer_03116	chr1:94764745-94764855	111	0.144325	0.914894	1.15314	1.16452	0.790198	1.1717	0.849792	0.703918	0.625848	0.648582	0.332837	0.776604	0.512009	0.680901	1.68225	NoCRE	NoChange	NM_011796	Capn10	13	1.086	1.3445	0.545747	0.107982	1.12495
CREB_MergedSSI_Homer_03381	chr1:94764988-94765096	109	0.123707	0.711585	0.628983	1.16452	0.263399	0.781136	0.66095	1.0056	0.455162	0.833892	0.713223	0.33283	0.614411	0.63768	1.06254	NoCRE	NoChange	NM_011796	Capn10	227	1.086	0.864324	0.272873	0.0539908	0.787465
CREB_MergedSSI_Homer_03932	chr1:94953693-94953813	121	0.087626	0.40662	0.628983	0.582258	0.921897	0.390568	0.472107	0.905037	0.455162	1.38982	0.427934	1.10943	0.672926	0.572516	0.683476	HalfCRE	Unassigned	---	---	NA	NA	7.29873	1.03692	0.107982	1.23745
CREB_MergedSSI_Homer_02369	chr1:94958808-94958920	113	0.077317	1.62648	1.57246	1.3586	1.71209	0.390568	1.15666	0.905037	0.398267	0.741237	0.237741	1.10943	0.541267	0.848964	1.96367	HalfCRE	NoChange	NM_016702	Agxt	6817	1.108	3.45729	1.69181	0.161972	4.27481
CREB_MergedSSI_Homer_06386	chr1:94965634-94965791	158	0.0644308	0.60993	0	0.776344	0.921897	0.585852	0.448501	1.0056	0.512057	0.463273	0.237741	0.443773	0.365721	0.407111	1.08698	HalfCRE	NoChange	NM_016702	Agxt	30	1.108	2.4009	2.01926	0.269954	1.57493
CREB_MergedSSI_Homer_06161	chr1:95136274-95136384	111	0.100512	0.304965	0.733814	0	0.790198	0.97642	0.590134	0.603358	0.227581	0.370618	0.0950963	0.33283	0.24869	0.419412	1.72165	NoCRE	NoChange	NM_178051	Mterfd2	51	1.252	0.288108	0.163724	0.107982	0.337485
CREB_MergedSSI_Homer_05351	chr1:95173213-95173323	111	0.110821	0.914894	0.104831	1.3586	0.395099	0.97642	0.637344	0.402239	0.284476	0.277964	0.285289	0.554717	0.292577	0.46496	2.07784	NoCRE	NoChange	NM_080850	Pask	72	-1.297	0.576216	0.109149	0.0539908	0.44998
CREB_MergedSSI_Homer_02178	chr1:95275641-95275765	125	0.0541219	0.914894	1.99178	2.13495	0.790198	0.292926	1.13306	0.905037	0.682743	1.20451	0.190193	1.44226	0.702184	0.91762	1.3842	HalfCRE	NoChange	NM_133808	Hdlbp	33511	-1.174	0.192072	0.109149	0.107982	0.562475
CREB_MergedSSI_Homer_01924	chr1:95276058-95276168	111	0.077317	1.21986	1.99178	2.32903	1.4487	1.46463	1.60516	0.201119	0.398267	1.38982	0.190193	0.33283	0.438865	1.02201	3.36514	HalfCRE	NoChange	NM_133808	Hdlbp	33101	-1.174	0.192072	0.163724	0.0539908	0.562475
CREB_MergedSSI_Homer_00801	chr1:95309330-95309460	131	0.0902032	1.72813	3.66907	2.91129	1.97549	1.75756	2.1953	2.11175	1.87754	2.77964	0.998512	2.77358	1.79935	1.99732	1.14235	FullCRE	NoChange	NM_001159717	Sept2	3	-1.083	3.64937	0.873195	0.215963	0.44998
CREB_MergedSSI_Homer_04891	chr1:95397560-95397711	152	0.0902032	0.81324	1.15314	0.776344	0.526798	0.292926	0.519318	0.10056	0.682743	0.555928	0.332837	1.10943	0.468122	0.49372	1.28076	HalfCRE	NoChange	NM_145519	Farp2	55125	1.252	1.24847	0.600321	0.161972	0.112495
CREB_MergedSSI_Homer_04208	chr1:95466251-95466409	159	0.0747398	0.40662	0.943475	0.776344	0.658498	0.878778	0.637344	0.905037	0.455162	0.648582	0.237741	0.443773	0.453494	0.545419	1.36183	HalfCRE	NoChange	NM_021537	Stk25	195	1.286	6.05027	0.491172	0.161972	0.22499
CREB_MergedSSI_Homer_05143	chr1:95518665-95518802	138	0.115976	0.304965	0.733814	0.194086	1.317	0.48821	0.590134	0.603358	0.284476	0.0926546	0.475482	0.887547	0.365721	0.477927	1.29637	HalfCRE	FastedUp	NM_016778	Bok	2633	1.929	0.384144	0.545747	0.377936	1.12495
CREB_MergedSSI_Homer_00343	chr1:95585335-95585447	113	0.0850487	3.1513	3.45941	6.01666	4.21439	3.12454	3.65883	3.62015	1.87754	3.52088	1.66419	3.66113	2.53079	3.09481	1.39197	NoCRE	NoChange	NM_174874	Atg4b	47	-1.058	0.384144	0.545747	0.107982	0
CREB_MergedSSI_Homer_00891	chr1:95632320-95632434	115	0.105667	3.45627	2.93526	1.3586	1.5804	1.8552	2.24251	2.11175	1.13791	2.59433	0.618126	2.5517	1.47751	1.86001	1.24095	FullCRE	FastedDown	NM_001105667	Dtymk	35	-1.52	3.36126	0.545747	0.0539908	0.44998
CREB_MergedSSI_Homer_02740	chr1:95634605-95634717	113	0.0515447	1.01655	0.733814	1.94086	0.526798	0.585852	0.802582	0.804478	0.568953	0.648582	0.618126	1.66415	0.716813	0.759697	1.11607	HalfCRE	FastedDown	NM_001105667	Dtymk	2319	-1.52	0.192072	0.545747	0.161972	0.44998
CREB_MergedSSI_Homer_00788	chr1:95655866-95655998	133	0.126284	2.13475	3.66907	2.7172	2.37059	2.24577	2.57298	1.10616	1.53617	2.13106	1.23625	2.21887	1.49214	2.03256	1.59657	FullCRE	NoChange	NM_178882	D2hgdh	285	1.13	1.0564	0.327448	0.107982	0.67497
CREB_MergedSSI_Homer_00625	chr1:97143922-97144034	113	0.108244	1.82979	2.93526	4.65806	3.02909	2.63633	2.73822	2.81567	1.59307	3.0576	1.14116	1.55321	1.8286	2.28341	1.48499	FullCRE	NoChange	NM_026321	Fam174a	55	1.138	0.96036	0.491172	0.107982	0.67497
CREB_MergedSSI_Homer_01930	chr1:99429561-99429673	113	0.0695853	0.914894	0.943475	0.776344	1.97549	1.95284	1.25108	1.0056	0.967219	1.57513	0.475482	0.99849	0.789957	1.02052	1.30688	FullCRE	Unassigned	---	---	NA	NA	1.53658	0.709471	0.107982	0.562475
CREB_MergedSSI_Homer_02891	chr1:99600429-99600581	153	0.12113	0.81324	1.04831	0.97043	1.0536	0.683494	0.778976	0.603358	1.02411	1.20451	0.237741	0.554717	0.672926	0.725951	1.26063	NoCRE	NoChange	NM_173760	Ppip5k2	5	1.251	0.768288	0.764045	0.377936	1.79992
CREB_MergedSSI_Homer_01774	chr1:107817823-107817933	111	0.113398	1.42317	1.67729	1.74677	0.658498	1.07406	1.18027	1.60896	0.682743	1.94575	0.427934	1.33132	0.99476	1.08751	1.09724	HalfCRE	NoChange	NM_001122675	Zcchc2	74	-1.166	2.78504	0.436597	0.0539908	0.44998
CREB_MergedSSI_Homer_01658	chr1:107999024-107999137	114	0.110821	1.42317	0.628983	1.94086	2.10719	2.24577	1.41632	1.5084	0.625848	1.57513	0.570578	1.22038	0.906987	1.16165	1.51736	HalfCRE	NoChange	NM_133821	Phlpp1	334	1.153	1.72865	0.382023	0.539908	0.67497
CREB_MergedSSI_Homer_04129	chr1:108587304-108587441	138	0.0798943	0.711585	0.524153	0.97043	1.1853	0.585852	0.637344	0.905037	0.455162	0.833892	0.190193	0.776604	0.468122	0.552733	1.25829	NoCRE	NoChange	NM_027534	Kdsr	82	1.276	0.48018	0.327448	0.107982	0.899961
CREB_MergedSSI_Homer_01514	chr1:108624191-108624301	111	0.110821	1.32151	1.46763	2.7172	0.790198	1.36699	1.36911	1.70952	0.853429	1.48247	1.14116	0.99849	1.14105	1.25508	1.23904	HalfCRE	NoChange	NM_009190	Vps4b	26	1.101	1.72865	0.272873	0.107982	0.44998
CREB_MergedSSI_Homer_05558	chr1:109907566-109907676	111	0.105667	0.711585	0.314492	0.776344	0.526798	0.585852	0.566528	0.402239	0.341372	0.0926546	0.285289	0.66566	0.336463	0.451496	1.63107	NoCRE	Unassigned	---	---	NA	NA	0.288108	0.109149	0.0539908	0.112495
CREB_MergedSSI_Homer_07345	chr1:118076156-118076266	111	0.0670081	0.20331	0.314492	0.776344	0.263399	0.878778	0.472107	0.301679	0.341372	0	0.142645	0.554717	0.24869	0.360398	1.81759	NoCRE	NoChange	NM_001077425	Cntnap5a	563526	1	0.48018	0	0.161972	0
CREB_MergedSSI_Homer_02568	chr1:120138684-120138812	129	0.0902032	1.1182	1.57246	0.388172	0.395099	0.97642	0.920608	0.703918	0.512057	0.926546	0.665674	1.33132	0.672926	0.796767	1.07509	NoCRE	NoChange	NM_011650	Tsn	68	1.035	1.63261	0.436597	0.161972	0.787465
CREB_MergedSSI_Homer_01195	chr1:120149309-120149441	133	0.0927804	1.21986	1.57246	2.13495	2.10719	2.83162	1.88843	1.40784	1.08101	1.48247	0.855867	1.88604	1.14105	1.51474	1.46965	HalfCRE	NoChange	NM_026472	Mki67ip	13	-1.346	1.0564	0.163724	0	0.44998
CREB_MergedSSI_Homer_06120	chr1:120286977-120287085	109	0.0670081	0.40662	0.419322	0.194086	0.526798	0.292926	0.330475	0.804478	0.455162	0.926546	0.237741	0.887547	0.512009	0.421242	0.555569	HalfCRE	NoChange	NM_001081276	Clasp1	70426	-1.114	1.0564	0.163724	0.107982	0.562475
CREB_MergedSSI_Homer_06843	chr1:120509656-120509771	116	0.0695853	0.711585	0.419322	0	0.526798	0.195284	0.401291	0.301679	0.170686	0.555928	0.52303	0.33283	0.365721	0.383506	0.98346	HalfCRE	NoChange	NM_023755	Tcfcp2l1	54222	-1.166	1.53658	0.218299	0.107982	0.899961
CREB_MergedSSI_Homer_07099	chr1:121047488-121047626	139	0.0592764	0.40662	0.419322	0.388172	0.526798	0.292926	0.377685	0.10056	0.455162	0.648582	0.427934	0.443773	0.365721	0.371703	0.979686	FullCRE	Unassigned	---	---	NA	NA	0.864324	1.80096	0.0539908	0.67497
CREB_MergedSSI_Homer_07252	chr1:121740613-121740723	111	0.0798943	0.508275	0.733814	1.3586	0.263399	0.292926	0.495712	0.301679	0.341372	0.185309	0.237741	0.443773	0.234061	0.364887	2.09091	NoCRE	NoChange	NM_175106	Tmem177	46	-1.33	0.864324	0.491172	0.0539908	1.23745
CREB_MergedSSI_Homer_05640	chr1:123155565-123155675	111	0.110821	0.508275	1.04831	0.388172	0.790198	0.683494	0.613739	0.301679	0.227581	0.833892	0.0950963	0.443773	0.277948	0.445843	1.79727	NoCRE	FastedUp	NM_133748	Insig2	310	2.635	1.15243	0.545747	0.269954	1.34994
CREB_MergedSSI_Homer_06732	chr1:123176573-123176681	109	0.0902032	0.304965	0.524153	0.194086	0.263399	0	0.236053	0.905037	0.227581	1.20451	0.427934	0.33283	0.541267	0.38866	0.415316	NoCRE	Unassigned	---	---	NA	NA	4.89783	1.47352	0.161972	2.3624
CREB_MergedSSI_Homer_07364	chr1:123395534-123395644	111	0.108244	0.60993	0.524153	0.582258	0.395099	0.781136	0.542923	0.10056	0.284476	0.0926546	0.142645	0.33283	0.175546	0.359234	3.0347	NoCRE	NoChange	NM_025860	Ddx18	61	-1.239	1.15243	0.327448	0.215963	1.12495
CREB_MergedSSI_Homer_05563	chr1:127263186-127263294	109	0.0489674	0.40662	0.314492	0.194086	0.790198	0.781136	0.448501	0.603358	0.341372	0.833892	0.380385	0.554717	0.453494	0.450998	0.91628	NoCRE	NoChange	NM_023735	Actr3	202	1.05	1.0564	0.600321	0	0.787465
CREB_MergedSSI_Homer_04666	chr1:127263319-127263429	111	0.110821	0.304965	0.419322	1.3586	1.0536	0.781136	0.566528	0.703918	0.341372	0.741237	0.380385	0.66566	0.453494	0.510011	1.38306	NoCRE	NoChange	NM_023735	Actr3	336	1.05	0.96036	0.709471	0.107982	1.23745
CREB_MergedSSI_Homer_00245	chr1:127387996-127388112	117	0.0979349	4.0662	4.50771	6.21075	4.87289	3.7104	4.27257	4.62575	1.59307	4.26211	1.75928	5.10339	2.91114	3.59185	1.34735	FullCRE	NoChange	NM_028787	Slc35f5	507	1.095	1.15243	0.491172	0.0539908	0.44998
CREB_MergedSSI_Homer_04882	chr1:129578330-129578447	118	0.0695853	0.60993	1.15314	0.194086	0.790198	0.390568	0.637344	0.502799	0.341372	0.555928	0.190193	0.33283	0.351092	0.494218	1.63168	HalfCRE	NoChange	NM_001033041	Acmsd	21429	1.494	4.03351	2.18299	0.215963	1.01246
CREB_MergedSSI_Homer_03198	chr1:129601455-129601580	126	0.0850487	1.01655	0.838645	2.32903	0.395099	0.390568	0.826187	0.703918	0.568953	0.833892	0.190193	0.66566	0.512009	0.669098	1.67754	NoCRE	NoChange	NM_028399	Ccnt2	191	1.086	0.576216	0.491172	0	0.562475
CREB_MergedSSI_Homer_06074	chr1:129696263-129696373	111	0.0824715	0.60993	0.628983	0.776344	0.263399	0.48821	0.495712	0.201119	0.113791	0.463273	0.427934	0.66566	0.351092	0.423402	1.4782	HalfCRE	NoChange	NM_178690	Rab3gap1	0	1.06	0.576216	0.163724	0.161972	0.112495
CREB_MergedSSI_Homer_01797	chr1:129929973-129930091	119	0.110821	0.81324	1.3628	1.3586	0.526798	1.46463	0.991424	1.10616	0.910324	1.85309	0.713223	2.10792	1.15568	1.07355	0.82593	FullCRE	NoChange	NM_027678	Zranb3	76	1.127	0.768288	0.272873	0.161972	0.44998
CREB_MergedSSI_Homer_01952	chr1:130071611-130071734	124	0.113398	1.62648	0.628983	0.776344	1.1853	1.36699	1.01503	0.905037	0.910324	2.22371	0.903415	0.99849	1.00939	1.01221	0.939928	FullCRE	NoChange	NM_026390	Ubxn4	53	-1.224	0.48018	0.491172	0.269954	1.12495
CREB_MergedSSI_Homer_04890	chr1:130071972-130072082	111	0.0953577	0.81324	0.838645	0.194086	0.526798	0.48821	0.519318	0.301679	0.568953	0.555928	0.380385	1.22038	0.468122	0.49372	0.945053	NoCRE	NoChange	NM_026390	Ubxn4	299	-1.224	0.384144	0.272873	0.107982	0.337485
CREB_MergedSSI_Homer_03928	chr1:132543380-132543488	109	0.0721625	0.20331	0.209661	0.776344	1.317	0.878778	0.590134	0.804478	0.284476	0.648582	0.427934	1.44226	0.555895	0.573014	0.938287	FullCRE	NoChange	NM_008825	Pfkfb2	65	1.387	0.96036	0.436597	0.0539908	0.44998
CREB_MergedSSI_Homer_05409	chr1:132591717-132591827	111	0.0644308	0.914894	0.419322	0.776344	1.1853	0.781136	0.731766	0.201119	0.170686	0.463273	0.0475482	0.554717	0.190175	0.46097	2.83648	FullCRE	Unassigned	---	---	NA	NA	5.95423	6.05779	0.431927	0.787465
CREB_MergedSSI_Homer_06777	chr1:132831036-132831146	111	0.0541219	0.304965	0.314492	0.388172	1.317	0.48821	0.495712	0.10056	0.227581	0.370618	0.380385	0.443773	0.277948	0.38683	1.847	FullCRE	Unassigned	---	---	NA	NA	0	0.0545747	0.0539908	0.337485
CREB_MergedSSI_Homer_03339	chr1:132914556-132914673	118	0.0953577	0.60993	0.943475	0.582258	0.526798	1.07406	0.731766	1.40784	0.853429	0.648582	0.237741	0.221887	0.555895	0.643831	1.10893	FullCRE	NoChange	NM_008551	Mapkapk2	10474	1.137	6.53045	0.654896	0.107982	0.67497
CREB_MergedSSI_Homer_01833	chr1:132921532-132921698	167	0.0902032	1.62648	1.88695	1.16452	1.317	1.1717	1.39272	0.703918	0.625848	1.38982	0.713223	1.10943	0.731441	1.06208	1.57778	HalfCRE	NoChange	NM_008551	Mapkapk2	3474	1.137	2.49694	0.545747	1.56573	1.01246
CREB_MergedSSI_Homer_01359	chr1:132925320-132925438	119	0.0747398	1.52482	1.25797	2.32903	1.97549	1.1717	1.46353	2.31287	0.625848	1.85309	0.618126	2.44075	1.27271	1.36812	1.05201	HalfCRE	NoChange	NM_008551	Mapkapk2	288	1.137	0.096036	0.0545747	0.0539908	0
CREB_MergedSSI_Homer_06251	chr1:132953615-132953723	109	0.108244	0.304965	0.209661	0.388172	0.526798	0.48821	0.330475	0.301679	0.625848	0.741237	0.52303	0.33283	0.49738	0.413927	0.75964	HalfCRE	Unassigned	---	---	NA	NA	1.44054	1.30979	0.0539908	1.01246
CREB_MergedSSI_Homer_01973	chr1:132980658-132980788	131	0.0798943	1.01655	2.20144	1.55269	1.84379	0.683494	1.3219	1.20672	0.682743	0.833892	0.285289	1.55321	0.687555	1.00473	1.59978	HalfCRE	NoChange	NM_001136070	Eif2d	29	-1.054	1.15243	0.600321	0.107982	0.67497
CREB_MergedSSI_Homer_05469	chr1:133354920-133355030	111	0.105667	0.60993	0.838645	1.16452	1.317	0.292926	0.637344	0.201119	0.568953	0.277964	0.285289	0.33283	0.277948	0.457646	2.53459	HalfCRE	NoChange	NM_001081011	Srgap2	66	-1.205	2.01676	0.327448	0.107982	0.44998
CREB_MergedSSI_Homer_03035	chr1:133355327-133355446	120	0.100512	0.914894	1.04831	1.55269	1.0536	0.878778	0.920608	0.603358	0.739638	0.648582	0.332837	0.221887	0.468122	0.694365	2.13968	FullCRE	NoChange	NM_175382	Fam72a	147	-1.13	0.48018	0.218299	0	0.44998
CREB_MergedSSI_Homer_06681	chr1:133655348-133655458	111	0.0824715	0.60993	0.524153	1.16452	0.263399	0.292926	0.519318	0.301679	0.398267	0.0926546	0.285289	0.33283	0.263319	0.391318	2.02374	HalfCRE	NoChange	NM_173865	Slc41a1	154	-1.135	0.384144	0.327448	0.161972	0.22499
CREB_MergedSSI_Homer_06499	chr1:133694687-133694797	111	0.0953577	0.81324	0	0.776344	0.921897	0.585852	0.495712	0.301679	0.455162	0.277964	0.332837	0.443773	0.307205	0.401459	1.7099	HalfCRE	NoChange	NM_144875	Rab7l1	80	1.018	0.672252	0.218299	0.161972	0.562475
CREB_MergedSSI_Homer_05194	chr1:133737858-133738018	161	0.0953577	0.304965	0.628983	0.776344	0.395099	0.781136	0.495712	0.301679	0.625848	0.648582	0.237741	0.776604	0.453494	0.474603	1.11429	NoCRE	NoChange	NM_001145804	Nucks1	65	1.198	0.768288	0.272873	0	0.787465
CREB_MergedSSI_Homer_04779	chr1:133821140-133821278	139	0.087626	0.914894	1.04831	0.388172	0.263399	0.97642	0.637344	0.402239	0.398267	0.463273	0.190193	0.887547	0.365721	0.501532	1.5337	HalfCRE	Unassigned	---	---	NA	NA	0.96036	1.20064	0.107982	3.37485
CREB_MergedSSI_Homer_00992	chr1:133835056-133835173	118	0.0463902	2.43972	2.51593	3.49355	2.63399	1.65991	2.28972	1.30728	0.910324	2.0384	0.665674	2.5517	1.15568	1.7227	1.70513	HalfCRE	NoChange	NM_007923	Elk4	35	1.173	0.192072	0.272873	0.0539908	0.22499
CREB_MergedSSI_Homer_01957	chr1:133983501-133983624	124	0.115976	1.01655	1.57246	0.97043	0.790198	1.56227	1.20387	1.70952	0.910324	1.57513	0.427934	0.554717	0.819214	1.01154	1.14182	FullCRE	Unassigned	---	---	NA	NA	0.48018	0.491172	0.269954	0.787465
CREB_MergedSSI_Homer_06898	chr1:134143581-134143691	111	0.0850487	0.304965	0.314492	0.582258	0.658498	0.48821	0.424896	0.804478	0.113791	0.648582	0.142645	0.66566	0.336463	0.38068	0.988745	NoCRE	NoChange	NM_001195025	Nuak2	34	-1.466	1.15243	0.491172	0.0539908	0.562475
CREB_MergedSSI_Homer_03240	chr1:134244970-134245083	114	0.0695853	1.1182	0.419322	1.3586	1.317	1.07406	0.826187	0.905037	0.341372	0.648582	0.332837	0.776604	0.49738	0.661784	1.7598	HalfCRE	NoChange	NM_172516	Dstyk	27	1.005	0.48018	0.654896	0.0539908	0.562475
CREB_MergedSSI_Homer_03747	chr1:134948914-134949057	144	0.113398	0.914894	0.628983	0.194086	1.317	0.48821	0.731766	0.804478	0.625848	0.741237	0.142645	0.33283	0.453494	0.59263	1.33854	HalfCRE	NoChange	NM_133819	Ppp1r15b	9725	-1.316	3.16919	0.982344	0.161972	0.899961
CREB_MergedSSI_Homer_01671	chr1:134958729-134958856	128	0.0953577	1.21986	1.57246	1.94086	1.317	1.26935	1.29829	0.703918	0.967219	1.85309	0.570578	1.55321	0.99476	1.14653	1.29595	FullCRE	NoChange	NM_133819	Ppp1r15b	80	-1.316	6.1463	1.30979	0.0539908	1.57493
CREB_MergedSSI_Homer_05404	chr1:135083114-135083224	111	0.0747398	0.20331	0.419322	1.55269	0.526798	0.97642	0.542923	0.603358	0.512057	0.648582	0.237741	1.10943	0.38035	0.461636	1.18236	FullCRE	NoChange	NM_001160268	Plekha6	9525	-1.1	0.96036	1.14607	0.809862	1.57493
CREB_MergedSSI_Homer_02470	chr1:135175310-135175420	111	0.113398	1.21986	1.57246	1.16452	1.0536	1.26935	1.13306	0.703918	0.341372	1.11186	0.285289	0.66566	0.512009	0.822533	2.02046	HalfCRE	NoChange	NM_031193	Ren2	2746	-1.034	1.63261	1.91011	0	2.58739
CREB_MergedSSI_Homer_03342	chr1:135190939-135191049	111	0.110821	0.60993	1.67729	0.97043	0.790198	0.878778	0.920608	0.603358	0.284476	0.833892	0.142645	0.443773	0.365721	0.643165	2.13445	HalfCRE	FastedUp	NM_175443	Etnk2	123	2.461	1.15243	0.272873	0.0539908	0.562475
CREB_MergedSSI_Homer_05077	chr1:135191099-135191207	109	0.100512	0.20331	0.524153	1.16452	0.395099	0.781136	0.495712	0.703918	0.398267	0.833892	0.190193	0.99849	0.468122	0.481917	0.981904	FullCRE	FastedUp	NM_175443	Etnk2	34	2.461	2.68901	0.81862	0	0.899961
CREB_MergedSSI_Homer_05403	chr1:135199794-135199916	123	0.087626	0.60993	0.419322	0.776344	0.263399	0.878778	0.542923	0.603358	0.398267	0.555928	0.475482	0.33283	0.38035	0.461636	1.24596	NoCRE	FastedUp	NM_175443	Etnk2	8736	2.461	2.97711	3.4382	0.64789	4.27481
CREB_MergedSSI_Homer_04198	chr1:135437806-135437957	152	0.0902032	0.508275	0.209661	0.776344	0.658498	0.878778	0.566528	1.10616	0.682743	0.555928	0.427934	0.33283	0.526638	0.546583	0.97616	NoCRE	NoChange	NM_009227	Snrpe	54	-1.027	0.288108	0.163724	0.323945	0.899961
CREB_MergedSSI_Homer_03927	chr1:135488921-135489037	117	0.108244	0.508275	0.628983	1.74677	0.526798	0.585852	0.590134	1.0056	0.568953	0.741237	0.380385	0.66566	0.555895	0.573014	1.18884	NoCRE	NoChange	NM_144530	Zc3h11a	51	-1.037	2.30486	0.327448	0.161972	0.899961
CREB_MergedSSI_Homer_02095	chr1:135750342-135750459	118	0.100512	1.32151	1.25797	0.776344	1.317	1.07406	1.08585	1.60896	0.796534	1.0192	0.332837	1.33132	0.819214	0.95253	1.12931	HalfCRE	Unassigned	---	---	NA	NA	0.576216	0.491172	0.161972	1.01246
CREB_MergedSSI_Homer_00999	chr1:135895674-135895791	118	0.0798943	1.42317	3.35458	1.74677	2.23889	1.8552	2.07727	1.70952	0.967219	2.31637	0.760771	2.5517	1.36048	1.71888	1.27849	FullCRE	NoChange	NM_007570	Btg2	165	1.417	0.672252	0.654896	0.0539908	0.67497
CREB_MergedSSI_Homer_00861	chr1:135909539-135909670	132	0.0566991	1.72813	2.30627	2.13495	2.37059	1.75756	2.00645	4.02239	1.47928	2.59433	0.52303	2.21887	1.79935	1.9029	0.950139	HalfCRE	Unassigned	---	---	NA	NA	1.82468	0.382023	0.161972	0.899961
CREB_MergedSSI_Homer_00168	chr1:136178390-136178508	119	0.0747398	4.0662	5.87051	4.85215	5.26798	4.49153	4.79188	4.72631	3.01545	5.65193	2.23476	3.77207	3.48166	4.13677	1.26535	FullCRE	NoChange	NM_001042485	Tmem183a	37	1.214	1.53658	0.163724	0.107982	0.899961
CREB_MergedSSI_Homer_01639	chr1:136231791-136231904	114	0.0618536	1.21986	1.46763	1.3586	1.97549	1.65991	1.3455	1.70952	0.568953	1.38982	0.713223	1.66415	1.00939	1.17745	1.27058	HalfCRE	NoChange	NM_028320	Adipor1	29	1.024	0.288108	0.272873	0.107982	0.112495
CREB_MergedSSI_Homer_00194	chr1:136271860-136271971	112	0.0902032	4.47282	6.185	5.24032	3.81929	3.61275	4.48501	4.22351	3.18613	4.63273	1.99702	5.10339	3.40852	3.94677	1.21875	FullCRE	NoChange	NM_153128	Klhl12	49	1.168	1.82468	0.0545747	0	0.562475
CREB_MergedSSI_Homer_05985	chr1:136310972-136311080	109	0.100512	0.101655	0.314492	0.388172	0.790198	0.781136	0.401291	0.502799	0.284476	0.555928	0.475482	0.99849	0.453494	0.427392	0.843275	NoCRE	NoChange	NM_145510	Rabif	44	-1.433	1.0564	0.327448	0.0539908	0.562475
CREB_MergedSSI_Homer_05688	chr1:136311280-136311402	123	0.0670081	0.508275	0.104831	0.776344	1.0536	0.292926	0.448501	0.502799	0.455162	1.0192	0.237741	0.66566	0.438865	0.443683	0.949805	NoCRE	NoChange	NM_145510	Rabif	269	-1.433	0.192072	0.272873	0.0539908	0.337485
CREB_MergedSSI_Homer_05842	chr1:136373422-136373606	185	0.0902032	0.60993	0.628983	1.16452	1.317	0.292926	0.519318	0.703918	0.170686	0.648582	0.190193	0.887547	0.351092	0.435205	1.54305	NoCRE	NoChange	NM_152895	Kdm5b	3074	1.101	0.48018	0.327448	0.107982	0.67497
CREB_MergedSSI_Homer_04228	chr1:136376493-136376605	113	0.0824715	0.40662	0.419322	1.74677	1.0536	0.48821	0.590134	0.201119	0.512057	0.648582	0.332837	1.10943	0.49738	0.543757	1.46736	NoCRE	NoChange	NM_152895	Kdm5b	39	1.101	0.384144	0.491172	0.0539908	0.67497
CREB_MergedSSI_Homer_05167	chr1:136772324-136772481	158	0.0927804	0.40662	0.419322	0.776344	1.1853	0.683494	0.542923	0.402239	0.455162	0.555928	0.380385	0.33283	0.409607	0.476265	1.63226	HalfCRE	NoChange	NM_001081307	Ppp1r12b	50	-1.003	0.384144	0.491172	0	0.562475
CREB_MergedSSI_Homer_07063	chr1:136778930-136779040	111	0.0515447	0.101655	0.104831	0.97043	0.790198	0.585852	0.424896	0.905037	0.398267	0.277964	0.0950963	0.554717	0.321834	0.373365	1.14427	NoCRE	NoChange	NM_026024	Ube2t	2	1	0.288108	0.218299	0.0539908	0.22499
CREB_MergedSSI_Homer_07533	chr1:137100421-137100529	109	0.0592764	0.40662	0.419322	0.388172	0.263399	0.195284	0.306869	0.402239	0.455162	0.555928	0.285289	0.443773	0.394978	0.350924	0.780808	NoCRE	NoChange	NM_001159624	Rnpep	20	-1.233	0.48018	0.436597	0.0539908	0.44998
CREB_MergedSSI_Homer_05825	chr1:137130224-137130334	111	0.118553	0.81324	0.838645	0.388172	0.658498	0.585852	0.637344	0.10056	0.113791	0.648582	0.0475482	0.554717	0.234061	0.435703	2.24161	NoCRE	NoChange	NM_011590	Timm17a	129	1.119	0.576216	0.545747	0.0539908	0.787465
CREB_MergedSSI_Homer_06961	chr1:137246843-137246953	111	0.0644308	0.60993	0.419322	0.388172	0.921897	0.195284	0.448501	0.804478	0.284476	0.555928	0.0950963	0.221887	0.307205	0.377853	1.29194	HalfCRE	NoChange	NM_153774	Ipo9	4	1.039	0.288108	0.272873	0.107982	0.112495
CREB_MergedSSI_Homer_05215	chr1:137956490-137956598	109	0.100512	0.60993	0.943475	0.776344	0.263399	0.097642	0.448501	0.502799	0.455162	0.555928	0.237741	1.22038	0.49738	0.472941	0.905378	FullCRE	NoChange	NM_001039472	Kif21b	8731	1.221	0.864324	0.436597	0.0539908	0.337485
CREB_MergedSSI_Homer_01810	chr1:138231604-138231730	127	0.103089	1.62648	1.15314	2.13495	1.84379	0.97642	1.27469	0.905037	0.682743	1.76044	0.570578	1.10943	0.863101	1.06889	1.53827	HalfCRE	NoChange	NM_026500	Ddx59	14	1.134	0.672252	0.218299	0.107982	0.22499
CREB_MergedSSI_Homer_03454	chr1:138231894-138232004	111	0.0592764	0.508275	0.733814	1.94086	1.0536	0.781136	0.873398	0.703918	0.284476	0.741237	0.380385	0.33283	0.38035	0.626874	2.05403	HalfCRE	NoChange	NR_024328	9230116N13Rik	17	1	0.096036	0.272873	0.0539908	0.337485
CREB_MergedSSI_Homer_06073	chr1:138282652-138282789	138	0.0953577	0.40662	0.838645	1.55269	0.263399	0.390568	0.495712	0.804478	0.341372	0.370618	0.285289	0.33283	0.351092	0.423402	1.61714	HalfCRE	NoChange	NM_001081258	Kif14	1647	1	0	0.163724	0.0539908	0.44998
CREB_MergedSSI_Homer_04917	chr1:138445879-138445989	111	0.0927804	0.60993	0.628983	1.16452	0.263399	0.781136	0.590134	0.402239	0.455162	1.20451	0.0950963	0.554717	0.394978	0.492556	1.2715	FullCRE	FastedUp	NM_001160251	Zfp281	4621	1.543	3.55333	0.436597	0.485917	0.112495
CREB_MergedSSI_Homer_05481	chr1:138712454-138712598	145	0.0902032	0.60993	0.314492	0.388172	0.1317	1.1717	0.519318	0.301679	0.682743	0.370618	0.475482	0.221887	0.394978	0.457148	1.2746	NoCRE	NoChange	NM_001159769	Nr5a2	57515	1.178	3.36126	1.36437	0.701881	3.26236
CREB_MergedSSI_Homer_07484	chr1:140436112-140436222	111	0.0747398	0.508275	0.838645	0.776344	0.395099	0.48821	0.472107	0	0.170686	0.648582	0.237741	0.33283	0.234061	0.353084	2.16325	NoCRE	NoChange	NM_021605	Nek7	58	1.289	0.576216	0.382023	0.539908	0.337485
CREB_MergedSSI_Homer_05847	chr1:140912876-140913007	132	0.0618536	0.20331	0.419322	0.388172	0.526798	0.48821	0.401291	0.603358	0.512057	1.0192	0.237741	0.66566	0.468122	0.434707	0.666821	NoCRE	NoChange	NM_181347	Dennd1b	128809	1.048	1.82468	0.654896	0.161972	0.562475
CREB_MergedSSI_Homer_03289	chr1:145465082-145465219	138	0.0489674	0.60993	0.838645	0.97043	0.395099	1.07406	0.70816	0.804478	0.512057	1.38982	0.380385	0.554717	0.599782	0.653971	1.06775	NoCRE	NoChange	NM_145991	Cdc73	247	-1.218	0.288108	0.382023	0.0539908	0
CREB_MergedSSI_Homer_00925	chr1:145539399-145539522	124	0.0979349	2.84634	2.72559	2.32903	1.97549	1.46463	2.14809	2.11175	1.82065	1.76044	0.760771	1.66415	1.46288	1.80548	1.39707	HalfCRE	NoChange	NM_001159866	Uchl5	34	-1.065	1.15243	0.491172	0.107982	1.12495
CREB_MergedSSI_Homer_05142	chr1:145766524-145766634	111	0.087626	0.508275	0.628983	0.582258	1.0536	0.48821	0.590134	0.301679	0.625848	0.555928	0.332837	0	0.365721	0.477927	1.79559	HalfCRE	NoChange	NM_009061	Rgs2	210	1.216	0.288108	0.0545747	0.0539908	0.787465
CREB_MergedSSI_Homer_00030	chr1:152154925-152155043	119	0.108244	6.30261	8.38645	10.0925	9.21897	7.12786	7.83697	8.84925	4.32404	7.31971	3.70876	4.88151	5.20786	6.52242	1.41416	HalfCRE	NoChange	NM_133780	Tpr	71	-1.043	1.72865	0.327448	0.0539908	1.68743
CREB_MergedSSI_Homer_03220	chr1:153106639-153106765	127	0.0721625	0.20331	0.838645	0.388172	0.921897	0.878778	0.613739	0.804478	0.739638	1.20451	0.332837	1.66415	0.716813	0.665276	0.680797	HalfCRE	NoChange	NM_001039511	Ivns1abp	13	-1.127	0.48018	0.382023	0	0.787465
CREB_MergedSSI_Homer_02024	chr1:153107453-153107584	132	0.0644308	1.42317	1.04831	1.74677	1.4487	0.878778	1.18027	1.60896	0.739638	0.833892	0.380385	1.10943	0.789957	0.985112	1.40096	HalfCRE	NoChange	NM_001039511	Ivns1abp	802	-1.127	0.384144	0.163724	0.0539908	0.337485
CREB_MergedSSI_Homer_03463	chr1:153190776-153190918	143	0.100512	1.1182	0.943475	0.582258	0.395099	0.781136	0.755371	0.905037	0.625848	0.463273	0.380385	0.554717	0.49738	0.626376	1.30414	NoCRE	FastedDown	NM_025819	1200016B10Rik	192	-1.639	0.672252	0.272873	0	0.787465
CREB_MergedSSI_Homer_02814	chr1:153263136-153263258	123	0.0515447	1.01655	1.25797	1.16452	0.921897	1.36699	1.06224	0.905037	0.284476	1.11186	0.142645	0.66566	0.424236	0.743238	1.84197	NoCRE	NoChange	NM_011277	Rnf2	154	1.146	0.192072	0.218299	0	0.22499
CREB_MergedSSI_Homer_02465	chr1:154528663-154528790	128	0.0412357	0.711585	1.3628	1.16452	1.0536	1.36699	0.873398	1.10616	0.398267	1.29716	0.427934	1.55321	0.775328	0.824363	1.18332	NoCRE	NoChange	NM_026369	Arpc5	32	-1.021	0.48018	0.0545747	0.0539908	0.337485
CREB_MergedSSI_Homer_02257	chr1:154665365-154665492	128	0.0670081	1.01655	1.25797	0.776344	2.10719	0.97642	1.01503	1.40784	0.568953	1.66778	0.380385	0.66566	0.760699	0.887864	1.30782	HalfCRE	NoChange	NM_001005507	Smg7	563	1.026	0.096036	0.327448	0.107982	0.44998
CREB_MergedSSI_Homer_01127	chr1:154666864-154666975	112	0.118553	1.82979	1.46763	3.49355	2.10719	1.36699	1.81761	1.10616	1.42238	2.31637	0.998512	1.44226	1.34585	1.58173	1.40895	HalfCRE	NoChange	NM_001005507	Smg7	2054	1.026	7.87495	1.36437	0	2.02491
CREB_MergedSSI_Homer_01641	chr1:155423694-155423810	117	0.0721625	2.33806	0.943475	1.74677	1.317	1.1717	1.48714	2.01119	0.512057	1.0192	0.618126	0.99849	0.863101	1.17512	1.45705	FullCRE	NoChange	NM_026380	Rgs8	8496	1	4.60973	1.03692	0.431927	1.79992
CREB_MergedSSI_Homer_02413	chr1:155794897-155795014	118	0.108244	1.01655	1.25797	1.16452	0.263399	0.781136	0.755371	1.20672	0.796534	2.40902	0.618126	0.66566	0.921616	0.838494	0.787135	HalfCRE	Unassigned	---	---	NA	NA	1.24847	1.41894	0.0539908	0.67497
CREB_MergedSSI_Homer_01848	chr1:156909012-156909133	122	0.0850487	1.01655	1.78212	1.3586	0.790198	1.65991	1.25108	0.603358	1.1948	1.29716	0.570578	1.22038	0.863101	1.05709	1.35223	NoCRE	NoChange	NM_008209	Mr1	73	1.066	0.384144	0	0.107982	0.112495
CREB_MergedSSI_Homer_02923	chr1:156920726-156920905	180	0.0670081	0.60993	1.25797	1.16452	0.395099	1.36699	0.897003	0.905037	0.398267	1.0192	0.380385	0.776604	0.541267	0.719135	1.37793	HalfCRE	NoChange	NM_021433	Stx6	104	1.056	2.49694	0.272873	0.0539908	0.44998
CREB_MergedSSI_Homer_03028	chr1:157179638-157179770	133	0.077317	1.32151	1.15314	0.776344	0.658498	0.683494	0.849792	0.703918	0.284476	1.0192	0.618126	0.66566	0.541267	0.695529	1.39546	FullCRE	NoChange	NM_011273	Xpr1	40	1.123	0.192072	0.163724	0.0539908	0.337485
CREB_MergedSSI_Homer_05807	chr1:157558117-157558227	111	0.0798943	0.40662	0.838645	0.776344	0.263399	0.683494	0.566528	0.603358	0.341372	0.185309	0.0950963	0.99849	0.307205	0.436867	1.33498	NoCRE	NoChange	NM_001024945	Qsox1	16945	1.114	8.35513	2.83788	0.269954	6.07473
CREB_MergedSSI_Homer_00399	chr1:157798280-157798403	124	0.113398	4.0662	3.24975	3.29946	3.02909	4.19861	3.37556	3.01679	2.16202	3.42822	1.3789	3.43924	2.32598	2.85077	1.32908	HalfCRE	NoChange	NM_001160182	Tor1aip2	87	1.219	0.672252	0.600321	0.107982	0.67497
CREB_MergedSSI_Homer_03819	chr1:157803024-157803134	111	0.103089	0.711585	0.419322	1.55269	1.1853	0.683494	0.802582	0.402239	0.341372	1.0192	0.142645	0.554717	0.365721	0.584151	1.85043	FullCRE	NoChange	NM_001160181	Tor1aip2	0	1.219	0.576216	0.327448	0	0.562475
CREB_MergedSSI_Homer_05010	chr1:158395387-158395497	111	0.0541219	0.81324	0.733814	1.55269	0.526798	0.390568	0.70816	0.201119	0.113791	0.648582	0.190193	0.443773	0.263319	0.48574	2.51469	NoCRE	NoChange	NM_001136104	Abl2	21	1.167	0.288108	0.382023	0.0539908	0.112495
CREB_MergedSSI_Homer_02179	chr1:159249246-159249383	138	0.110821	1.1182	0.524153	1.74677	1.4487	0.781136	1.01503	1.5084	0.625848	1.29716	0.475482	0.99849	0.819214	0.917122	1.14547	NoCRE	NoChange	NM_177644	Rasal2	41	1.099	3.45729	0.654896	0.0539908	0.67497
CREB_MergedSSI_Homer_06559	chr1:161068730-161068838	109	0.0824715	0.40662	0.314492	0.388172	0.658498	0.585852	0.401291	0.703918	0.398267	0.555928	0.237741	0.776604	0.394978	0.398135	0.8807	NoCRE	NoChange	NM_011931	Rfwd2	218	-1.03	0.48018	0.218299	0.107982	0.337485
CREB_MergedSSI_Homer_02711	chr1:161880967-161881089	123	0.0747398	1.93144	1.3628	0.97043	1.0536	0.683494	1.13306	0.905037	0.512057	0.555928	0.237741	0.33283	0.394978	0.764017	2.35956	HalfCRE	NoChange	NM_001162896	4930523C07Rik	28	1.072	1.15243	0.81862	0.269954	1.68743
CREB_MergedSSI_Homer_05950	chr1:162049617-162049727	111	0.0927804	0.508275	0.314492	0.582258	0.395099	0.585852	0.448501	0.402239	0.398267	0.833892	0.237741	0.99849	0.409607	0.429054	0.831168	NoCRE	FastedDown	NM_009786	Cacybp	101	-2.5	0.864324	0.382023	0.107982	0.899961
CREB_MergedSSI_Homer_06227	chr1:162210171-162210279	109	0.100512	0.101655	0.419322	0.776344	0.1317	0.781136	0.377685	0.804478	0.512057	0.555928	0.190193	0.776604	0.453494	0.41559	0.778427	NoCRE	NoChange	NM_001038621	Rabgap1l	21975	1.434	4.70576	1.14607	0.161972	0.44998
CREB_MergedSSI_Homer_03760	chr1:162742898-162743006	109	0.0670081	0.508275	0.524153	0.97043	0.790198	1.1717	0.684555	1.0056	0.512057	0.463273	0.380385	0.554717	0.49738	0.590968	1.35964	NoCRE	NoChange	NM_001024952	Rc3h1	135	1.412	0.768288	0.491172	0.0539908	0.67497
CREB_MergedSSI_Homer_07019	chr1:162824011-162824121	111	0.0644308	0.508275	0.524153	0.776344	0.658498	0.390568	0.472107	0.402239	0.284476	0.185309	0.237741	0.554717	0.277948	0.375027	1.71695	FullCRE	NoChange	NM_080844	Serpinc1	8782	1.009	2.4009	2.29214	1.1878	4.16232
CREB_MergedSSI_Homer_00427	chr1:162871737-162871855	119	0.12113	2.74468	4.50771	3.10537	2.37059	3.41747	3.18672	2.31287	2.33271	3.70618	1.61664	3.3283	2.35524	2.77098	1.21427	FullCRE	NoChange	NR_002840	Gas5	46	-1.429	0.576216	0.218299	0.269954	0.67497
CREB_MergedSSI_Homer_02113	chr1:162907286-162907394	109	0.0618536	0.508275	0.943475	2.32903	1.1853	0.781136	0.897003	0.703918	0.910324	1.57513	0.950963	1.22038	0.99476	0.945882	1.0721	HalfCRE	NoChange	NM_172644	Dars2	29	-1.001	5.18594	0.382023	0.0539908	0.899961
CREB_MergedSSI_Homer_05107	chr1:163087754-163087864	111	0.0695853	0.81324	1.04831	1.3586	0.1317	0.195284	0.637344	0.703918	0.227581	0.277964	0.285289	0.33283	0.321834	0.479589	1.94089	HalfCRE	NoChange	NM_007453	Prdx6	34	-1.038	0.288108	0.491172	0	0
CREB_MergedSSI_Homer_02650	chr1:163713433-163713549	117	0.0850487	1.01655	1.25797	1.74677	1.317	0.781136	1.01503	1.0056	0.512057	1.11186	0.332837	1.10943	0.541267	0.778148	1.50289	HalfCRE	NoChange	NM_172645	AI848100	151	-1.277	0.48018	0.272873	0.0539908	0.112495
CREB_MergedSSI_Homer_00754	chr1:164577175-164577299	125	0.103089	2.64303	2.72559	3.29946	2.23889	2.63633	2.59659	2.41343	1.82065	1.94575	1.09361	1.55321	1.56528	2.08094	1.53437	HalfCRE	NoChange	NM_001081290	Prrc2c	4	1.055	2.11279	0.491172	0.0539908	0.67497
CREB_MergedSSI_Homer_04342	chr1:166085405-166085564	160	0.115976	0.60993	0.419322	0.97043	0.526798	1.1717	0.613739	0.804478	0.398267	0.648582	0.237741	0.776604	0.453494	0.533616	1.29051	FullCRE	FastedUp	NM_054087	Slc19a2	244	1.563	0.768288	0.873195	0.0539908	0.67497
CREB_MergedSSI_Homer_04008	chr1:166291485-166291650	166	0.0953577	0.40662	1.04831	0.776344	0.658498	0.390568	0.590134	0.502799	0.170686	1.11186	0.475482	0.887547	0.541267	0.5657	1.04192	FullCRE	NoChange	NM_009721	Atp1b1	3462	1.033	0.288108	0.0545747	0.107982	0.44998
CREB_MergedSSI_Homer_05339	chr1:167031406-167031516	111	0.105667	0.508275	0.733814	0.582258	0.921897	0.195284	0.566528	0.201119	0.227581	0.555928	0.665674	0.221887	0.365721	0.466124	1.57117	HalfCRE	NoChange	NM_145512	Sft2d2	351	-1.183	2.59297	0.382023	0.107982	0.787465
CREB_MergedSSI_Homer_01226	chr1:167073721-167073835	115	0.0798943	1.82979	1.99178	1.74677	1.4487	0.878778	1.43993	2.01119	1.1948	3.52088	0.760771	1.66415	1.5214	1.48066	0.862762	FullCRE	NoChange	NM_145513	Tiprl	143	-1.007	0.768288	0.327448	0.0539908	0.22499
CREB_MergedSSI_Homer_01801	chr1:167297234-167297364	131	0.146902	1.32151	1.25797	1.3586	2.10719	1.65991	1.48714	1.70952	0.568953	0.833892	0.380385	0.554717	0.658297	1.07272	1.90371	HalfCRE	NoChange	NM_028759	Dcaf6	159	1.494	0.576216	0.327448	0	0.787465
CREB_MergedSSI_Homer_06334	chr1:167297648-167297756	109	0.0953577	0.914894	0.419322	0.388172	0.1317	0.390568	0.424896	0.603358	0.341372	0.463273	0.427934	0.443773	0.394978	0.409937	0.984624	NoCRE	NoChange	NM_027430	Brp44	180	-1.087	7.68288	0.545747	0.0539908	2.92487
CREB_MergedSSI_Homer_01627	chr1:167420299-167420429	131	0.128862	2.0331	1.04831	0.97043	1.84379	1.07406	1.29829	1.30728	0.910324	1.76044	0.760771	1.44226	1.0679	1.1831	1.12759	HalfCRE	Unassigned	---	---	NA	NA	0.192072	0.600321	0.107982	0.67497
CREB_MergedSSI_Homer_03905	chr1:167431742-167431852	111	0.0927804	0.508275	0.943475	0.582258	0.395099	1.26935	0.684555	1.0056	0.341372	1.0192	0.285289	0.443773	0.468122	0.576339	1.19489	HalfCRE	FastedUp	NM_001001880	Mpzl1	39419	1.9	1.72865	0.873195	0.0539908	3.48735
CREB_MergedSSI_Homer_04778	chr1:167600369-167600479	111	0.108244	0.508275	0.628983	0.388172	1.4487	0.878778	0.637344	0.201119	0.284476	0.833892	0.380385	0.66566	0.365721	0.501532	1.62877	HalfCRE	NoChange	NM_011804	Creg1	30	-1.074	1.3445	0.873195	0	0.44998
CREB_MergedSSI_Homer_07497	chr1:167839434-167839568	135	0.0695853	0.711585	0.419322	0.194086	0.658498	0.48821	0.35408	0.703918	0.398267	0.555928	0.0950963	0.443773	0.351092	0.352586	1.12504	NoCRE	NoChange	NM_011137	Pou2f1	190	1.468	0.384144	0.327448	0.0539908	0.787465
CREB_MergedSSI_Homer_01190	chr1:168246494-168246613	120	0.0463902	1.72813	2.4111	1.94086	1.4487	1.95284	1.84122	1.20672	1.02411	2.50167	0.713223	1.55321	1.19956	1.52039	1.35472	FullCRE	NoChange	NM_001142948	Pogk	49	1.072	0.096036	0.327448	0	0.112495
CREB_MergedSSI_Homer_06723	chr1:169145270-169145404	135	0.0798943	0.40662	0.838645	1.16452	0.790198	0.48821	0.472107	0.502799	0.284476	0.648582	0.237741	0.66566	0.307205	0.389656	1.57665	NoCRE	NoChange	NM_001039483	Tmco1	7	1.005	0.576216	0.545747	0.107982	1.01246
CREB_MergedSSI_Homer_07207	chr1:169186485-169186644	160	0.087626	0.508275	0.314492	0.194086	0.526798	0.292926	0.35408	0.502799	0.512057	0.463273	0.332837	0.443773	0.38035	0.367215	0.814541	NoCRE	NoChange	NM_019993	Aldh9a1	100	1.065	0.864324	0.81862	0.107982	6.18723
CREB_MergedSSI_Homer_06722	chr1:170199288-170199398	111	0.0850487	0.508275	0.419322	0.388172	0.921897	0.585852	0.472107	0.301679	0.455162	0.648582	0.190193	0.443773	0.307205	0.389656	1.38449	HalfCRE	NoChange	NM_008783	Pbx1	69590	1.188	5.08991	1.80096	0.161972	1.57493
CREB_MergedSSI_Homer_05226	chr1:170511815-170511925	111	0.0644308	0.20331	0.209661	0.388172	0.526798	1.8552	0.637344	0.301679	0.682743	0.277964	0.190193	0.110943	0.307205	0.472275	2.03588	NoCRE	Unassigned	---	---	NA	NA	0.672252	0.0545747	0.107982	0.112495
CREB_MergedSSI_Homer_03788	chr1:171368161-171368277	117	0.12113	1.01655	0.838645	0.582258	0.658498	0.48821	0.590134	0.301679	0.341372	1.11186	0.760771	1.10943	0.585153	0.587643	0.988704	HalfCRE	NoChange	NM_023284	Nuf2	78	1	2.97711	0.600321	0.0539908	2.02491
CREB_MergedSSI_Homer_02236	chr1:171805845-171805970	126	0.087626	0.81324	0.838645	1.3586	1.5804	1.07406	1.01503	0.603358	0.796534	1.38982	0.427934	1.55321	0.775328	0.895179	1.18741	HalfCRE	NoChange	NM_010476	Hsd17b7	26	1.204	1.15243	0.327448	0.107982	0.337485
CREB_MergedSSI_Homer_01027	chr1:172011591-172011741	151	0.0592764	1.82979	2.20144	1.55269	1.84379	2.44105	1.95924	2.01119	1.08101	3.15026	0.713223	2.10792	1.43363	1.69643	1.08883	FullCRE	FastedDown	NM_133806	Uap1	43	-1.757	2.88108	0.327448	0.0539908	0.67497
CREB_MergedSSI_Homer_06318	chr1:172459862-172459972	111	0.105667	0.508275	0.419322	1.16452	0.526798	0.781136	0.542923	0.502799	0.170686	0.833892	0.332837	0.110943	0.277948	0.410435	1.74258	FullCRE	Unassigned	---	---	NA	NA	4.03351	0.873195	0.0539908	1.34994
CREB_MergedSSI_Homer_02890	chr1:172704483-172704600	118	0.087626	0.711585	0.838645	1.3586	0.921897	0.878778	0.778976	1.5084	0.568953	0.833892	0.570578	0.554717	0.672926	0.725951	1.16672	FullCRE	NoChange	NM_001081304	Atf6	94	-1.05	2.88108	3.05618	0.377936	2.3624
CREB_MergedSSI_Homer_03605	chr1:172875184-172875294	111	0.110821	0.60993	0.314492	1.3586	0.526798	1.07406	0.66095	1.10616	0.455162	0.648582	0.285289	0.776604	0.555895	0.608423	1.18708	HalfCRE	Unassigned	---	---	NA	NA	0.672252	0.218299	0.215963	0.67497
CREB_MergedSSI_Homer_06721	chr1:172950729-172950839	111	0.0824715	0.20331	0.943475	0.582258	1.1853	0.390568	0.472107	0.502799	0.227581	1.0192	0.190193	0.33283	0.307205	0.389656	1.45424	NoCRE	NoChange	NM_001081275	1700009P17Rik	7551	1.098	0.48018	0.491172	0.0539908	1.01246
CREB_MergedSSI_Homer_01497	chr1:172987237-172987364	128	0.0850487	1.72813	1.46763	2.32903	1.0536	0.97642	1.3455	1.20672	1.02411	2.31637	0.903415	1.10943	1.18493	1.26522	1.15164	HalfCRE	NoChange	NM_025321	Sdhc	21	-1.012	0.288108	0.218299	0.0539908	1.12495
CREB_MergedSSI_Homer_07041	chr1:173041066-173041176	111	0.0902032	0.508275	0.943475	0.776344	0.658498	0.48821	0.542923	0.301679	0.227581	0.463273	0.0475482	0.554717	0.204804	0.373863	2.11613	FullCRE	NoChange	NM_025557	Pcp4l1	8176	-1.284	8.64324	4.14768	0.215963	6.8622
CREB_MergedSSI_Homer_06226	chr1:173092820-173092958	139	0.0850487	0.40662	0.733814	0.194086	0.263399	0.48821	0.377685	0.301679	0.284476	0.741237	0.475482	0.66566	0.453494	0.41559	0.845088	HalfCRE	NoChange	NM_172845	Adamts4	5791	1	0.576216	0.491172	0.323945	0.337485
CREB_MergedSSI_Homer_00594	chr1:173106946-173107064	119	0.087626	3.25296	3.56424	2.91129	1.97549	2.63633	2.83264	3.31847	1.64996	3.24291	1.04606	1.55321	1.84323	2.33794	1.3265	FullCRE	NoChange	NM_020579	B4galt3	1	1.084	0.288108	0.327448	0	1.23745
CREB_MergedSSI_Homer_02343	chr1:173117907-173118038	132	0.0927804	1.1182	1.04831	0.776344	1.317	1.07406	1.01503	0.603358	0.853429	0.833892	0.808319	0.776604	0.702184	0.858607	1.37628	HalfCRE	NoChange	NM_008911	Ppox	110	-1.034	0.672252	0.163724	0.107982	0.562475
CREB_MergedSSI_Homer_04393	chr1:173131027-173131135	109	0.103089	0.711585	0.524153	0.582258	0.395099	0.195284	0.401291	0.804478	0.568953	1.0192	0.808319	0.66566	0.658297	0.529794	0.622865	HalfCRE	NoChange	NM_025388	Ufc1	576	-1.036	0.096036	0.491172	0.0539908	0.787465
CREB_MergedSSI_Homer_00554	chr1:173182295-173182412	118	0.110821	2.33806	4.71738	3.10537	2.10719	2.34341	2.80904	2.91623	1.42238	3.33557	1.23625	3.10641	2.03341	2.42122	1.21591	HalfCRE	NoChange	NM_011070	Pfdn2	19	-1.045	1.0564	0.382023	0.0539908	0.787465
CREB_MergedSSI_Homer_06533	chr1:173247913-173248021	109	0.0798943	0.40662	1.25797	0	0.263399	0.390568	0.448501	0.402239	0.625848	0.277964	0.0950963	0.776604	0.351092	0.399797	1.06466	NoCRE	NoChange	NM_009480	Usf1	388	1.074	0.48018	0.163724	0.161972	1.12495
CREB_MergedSSI_Homer_01301	chr1:173340721-173340832	112	0.115976	1.1182	1.88695	3.29946	1.5804	1.95284	1.7704	2.01119	1.1948	2.40902	0.285289	0.99849	1.05328	1.41184	1.42602	FullCRE	NoChange	NM_019484	Refbp2	623	-1.175	2.30486	0.982344	0	1.23745
CREB_MergedSSI_Homer_03079	chr1:173919399-173919548	150	0.0927804	1.1182	0.628983	0.388172	0.658498	0.97642	0.731766	0.804478	0.512057	1.48247	0.427934	0.99849	0.643668	0.687717	0.892282	HalfCRE	NoChange	NM_021607	Ncstn	48	1	0.384144	0.327448	0.0539908	0.899961
CREB_MergedSSI_Homer_07214	chr1:173963348-173963458	111	0.0721625	0.60993	0.419322	0.388172	0.790198	0.585852	0.542923	0.301679	0.341372	0.0926546	0.142645	0.221887	0.190175	0.366549	2.53898	NoCRE	NoChange	NM_001159525	Pex19	26	1.089	0.576216	0.163724	0.107982	0.562475
CREB_MergedSSI_Homer_03698	chr1:173984683-173984838	156	0.0979349	0.711585	0.943475	0.776344	0.658498	1.1717	0.755371	1.10616	0.398267	0.463273	0.237741	0.887547	0.438865	0.597118	1.37783	HalfCRE	NoChange	NM_153555	Dcaf8	70	1.324	0.384144	0.382023	0	0.44998
CREB_MergedSSI_Homer_03855	chr1:174212972-174213080	109	0.0798943	0.20331	0.838645	0	0.921897	0.781136	0.472107	1.5084	0.682743	0.926546	0.285289	0.776604	0.687555	0.579831	0.656762	NoCRE	NoChange	NM_026234	Pigm	179	1.17	0.672252	0.545747	0.107982	2.92487
CREB_MergedSSI_Homer_02519	chr1:174469627-174469739	113	0.0695853	1.52482	0.943475	0.776344	0.526798	1.36699	1.01503	0.804478	0.625848	0.741237	0.427934	0.99849	0.599782	0.807406	1.42814	HalfCRE	NoChange	NM_026725	Dusp23	32	-1.045	0.96036	0.873195	0.0539908	1.23745
CREB_MergedSSI_Homer_03630	chr1:174489192-174489315	124	0.0927804	1.01655	0.838645	1.55269	0.526798	0.097642	0.684555	1.0056	0.113791	1.0192	0.475482	0.776604	0.526638	0.605596	1.18924	HalfCRE	Unassigned	---	---	NA	NA	1.15243	1.74639	0.809862	1.34994
CREB_MergedSSI_Homer_04939	chr1:174534574-174534694	121	0.0644308	0.40662	0.314492	0.388172	0.790198	0.48821	0.424896	0.703918	0.625848	1.11186	0.285289	0.554717	0.555895	0.490396	0.727594	HalfCRE	NoChange	NM_007768	Crp	96	-1.105	2.4009	0.709471	0.269954	0.787465
CREB_MergedSSI_Homer_02649	chr1:175198485-175198601	117	0.0695853	0.914894	0.628983	1.3586	2.23889	0.683494	1.01503	1.20672	0.512057	0.555928	0.380385	0.554717	0.541267	0.778148	1.81471	NoCRE	NoChange	NM_053199	Cadm3	5827	1.035	0.192072	0.163724	0.107982	0
CREB_MergedSSI_Homer_06191	chr1:176637139-176637250	112	0.0798943	0.711585	0.733814	0.97043	0.658498	0.195284	0.542923	0.603358	0.284476	0.277964	0.380385	0.443773	0.292577	0.41775	1.64306	NoCRE	FastedUp	NM_019445	Fmn2	298694	1.627	0.768288	0.272873	0.0539908	0.112495
CREB_MergedSSI_Homer_06886	chr1:176744413-176744523	111	0.0747398	0.40662	0.524153	1.74677	0.395099	0.390568	0.542923	0.10056	0.284476	0.370618	0.237741	0.110943	0.219432	0.381178	3.13601	NoCRE	NoChange	NM_011825	Grem2	14026	1.348	4.12955	2.23756	0.215963	2.58739
CREB_MergedSSI_Homer_01729	chr1:177438981-177439092	112	0.0850487	1.42317	2.09661	0.776344	1.97549	1.65991	1.51074	0.402239	0.625848	1.29716	0.570578	1.33132	0.716813	1.11378	1.87633	FullCRE	NoChange	NM_010209	Fh1	23273	1.471	5.28198	0.873195	0.0539908	0.22499
CREB_MergedSSI_Homer_06532	chr1:177444772-177444882	111	0.113398	0.40662	0.943475	0.194086	0.263399	0.48821	0.448501	0.201119	0.625848	0.370618	0.285289	0.554717	0.351092	0.399797	1.12672	HalfCRE	NoChange	NM_010209	Fh1	17483	1.471	8.5472	2.51043	1.1878	1.68743
CREB_MergedSSI_Homer_05278	chr1:177460463-177460573	111	0.0798943	0.40662	0.628983	0.776344	0.526798	1.36699	0.66095	0.603358	0.341372	0.463273	0.0475482	0.221887	0.277948	0.469449	2.20916	HalfCRE	NoChange	NM_010209	Fh1	1792	1.471	3.64937	1.09149	0.377936	0.67497
CREB_MergedSSI_Homer_01064	chr1:177462244-177462376	133	0.108244	2.33806	2.83043	2.13495	2.37059	1.95284	2.1953	1.81007	1.02411	2.22371	0.570578	0.99849	1.09716	1.64623	1.75448	HalfCRE	NoChange	NM_010209	Fh1	0	1.471	0.672252	0.491172	0.107982	1.23745
CREB_MergedSSI_Homer_01442	chr1:177717364-177717484	121	0.0979349	1.52482	1.67729	1.74677	1.0536	0.97642	1.3455	1.60896	1.36549	1.66778	0.855867	1.66415	1.27271	1.30911	0.974402	FullCRE	NoChange	NM_012012	Exo1	28	1	0.192072	0.109149	0	0.562475
CREB_MergedSSI_Homer_06317	chr1:178655670-178655780	111	0.115976	0.40662	0.524153	0.582258	0.921897	0.781136	0.542923	0.301679	0.284476	0.741237	0.0475482	0.221887	0.277948	0.410435	2.01403	FullCRE	NoChange	NM_029756	Sdccag8	4237	1.113	3.7454	0.600321	0.161972	2.92487
CREB_MergedSSI_Homer_06869	chr1:179278653-179278763	111	0.0592764	0.40662	0.943475	0.776344	0.263399	0.585852	0.472107	0.201119	0.284476	0.926546	0.0950963	0.33283	0.292577	0.382342	1.61716	HalfCRE	NoChange	NM_001012330	Zfp238	2627	-1.359	0.192072	0	0.0539908	0.22499
CREB_MergedSSI_Homer_05938	chr1:179797233-179797343	111	0.0798943	0.304965	0.209661	0	0.790198	1.26935	0.566528	0.402239	0.284476	0.0926546	0.332837	0.33283	0.292577	0.429552	1.78139	NoCRE	Unassigned	---	---	NA	NA	0.768288	0.0545747	0.107982	0.337485
CREB_MergedSSI_Homer_03593	chr1:180025213-180025343	131	0.0953577	0.508275	0.419322	1.94086	0.921897	0.683494	0.70816	0.804478	0.227581	0.463273	0.52303	0.887547	0.512009	0.610085	1.53957	FullCRE	NoChange	NM_024282	Pppde1	1185	1.24	3.07315	0.436597	0.107982	0.899961
CREB_MergedSSI_Homer_03845	chr1:180155055-180155199	145	0.0824715	0.508275	1.04831	1.16452	1.1853	0.48821	0.637344	0.905037	0.512057	0.648582	0.332837	0.776604	0.526638	0.581991	1.38408	HalfCRE	NoChange	NM_025511	Fam36a	700	-1.198	1.24847	1.25522	1.29578	4.16232
CREB_MergedSSI_Homer_04564	chr1:180155410-180155518	109	0.0747398	0.508275	1.46763	0.388172	0.263399	0.48821	0.566528	0.402239	0.625848	0.741237	0.380385	0.443773	0.468122	0.517325	1.20135	HalfCRE	NoChange	NM_025511	Fam36a	363	-1.198	0.384144	0.654896	0.161972	1.12495
CREB_MergedSSI_Homer_00681	chr1:180173194-180173312	119	0.0541219	2.0331	2.4111	4.26989	2.37059	3.22219	2.62019	2.61455	1.1948	3.33557	0.855867	2.44075	1.74083	2.18051	1.37019	FullCRE	NoChange	NM_016805	Hnrnpu	1206	1.033	4.89783	0.491172	0	0.562475
CREB_MergedSSI_Homer_03138	chr1:180174367-180174512	146	0.0747398	0.508275	0.733814	1.55269	0.921897	1.07406	0.755371	0.603358	0.341372	1.11186	0.570578	1.22038	0.599782	0.677576	1.24514	NoCRE	NoChange	NM_016805	Hnrnpu	19	1.033	1.3445	0.491172	0.161972	0.44998
CREB_MergedSSI_Homer_02753	chr1:180205713-180205889	177	0.0979349	0.508275	1.67729	0.97043	0.658498	1.07406	0.826187	1.0056	0.455162	0.741237	0.903415	0.776604	0.687555	0.756871	1.25928	HalfCRE	Unassigned	---	---	NA	NA	1.44054	0.927769	0.107982	2.3624
CREB_MergedSSI_Homer_04765	chr1:180242327-180242439	113	0.0644308	1.01655	0.524153	0.97043	0.263399	0.292926	0.566528	0.502799	0.341372	0.741237	0.427934	0.554717	0.438865	0.502697	1.19447	FullCRE	NoChange	NM_026626	Efcab2	172	1.061	0.672252	3.49278	0	0.787465
CREB_MergedSSI_Homer_04106	chr1:181382975-181383085	111	0.118553	0.60993	0.838645	0.97043	0.526798	0.683494	0.613739	0.603358	0.455162	1.29716	0.285289	0.66566	0.49738	0.55556	1.09758	NoCRE	NoChange	NM_008249	Tfb2m	86	1.247	1.44054	0.709471	0.107982	1.01246
CREB_MergedSSI_Homer_06451	chr1:181640297-181640407	111	0.0953577	0	0.524153	0.97043	0.526798	0.683494	0.472107	0.703918	0.227581	0.648582	0.190193	0.887547	0.336463	0.404285	1.0177	NoCRE	NoChange	NM_026375	Ahctf1	338	1.086	0.768288	0.218299	0.107982	0.67497
CREB_MergedSSI_Homer_04252	chr1:182032643-182032753	111	0.0670081	0.508275	0.628983	1.55269	0.790198	0.781136	0.613739	0.502799	0.284476	1.20451	0.380385	0.554717	0.468122	0.540931	1.45591	NoCRE	FastedUp	NM_023341	Adck3	1	1.591	0.192072	0.327448	0.917844	0.899961
CREB_MergedSSI_Homer_05050	chr1:182032758-182032866	109	0.0979349	0.20331	0.419322	0.97043	0.790198	0.48821	0.424896	0.804478	0.284476	1.0192	0.427934	0.66566	0.541267	0.483081	0.896844	NoCRE	FastedUp	NM_023341	Adck3	115	1.591	0.384144	0.272873	0.215963	1.23745
CREB_MergedSSI_Homer_03785	chr1:182057882-182057992	111	0.0953577	0.304965	0.628983	1.94086	0.790198	0.683494	0.70816	0.201119	0.398267	1.29716	0.380385	0.221887	0.468122	0.588141	1.74022	HalfCRE	Unassigned	---	---	NA	NA	0.576216	1.20064	0.107982	1.79992
CREB_MergedSSI_Homer_04306	chr1:182086837-182086958	122	0.0902032	0.60993	0.733814	0	0.790198	0.683494	0.590134	0.905037	0.170686	0.648582	0.332837	0.887547	0.482751	0.536442	0.956785	FullCRE	NoChange	NM_011183	Psen2	4271	1.063	0.288108	0.491172	0.0539908	0.112495
CREB_MergedSSI_Homer_04924	chr1:182092931-182093112	182	0.113398	0.81324	0.733814	0.776344	0.395099	0.292926	0.472107	0.603358	0.455162	0.463273	0.665674	0.66566	0.512009	0.492058	1.05548	NoCRE	NoChange	NM_001128605	Psen2	45	1.063	0.672252	0.600321	0.161972	0.562475
CREB_MergedSSI_Homer_00545	chr1:182224259-182224377	119	0.0902032	3.25296	2.93526	3.88172	2.63399	2.73398	2.85625	2.11175	1.53617	3.98415	0.903415	3.55019	2.03341	2.44483	1.27737	FullCRE	NoChange	NR_003623	Gm5069	57092	-1.083	1.15243	0.600321	0.107982	0.44998
CREB_MergedSSI_Homer_05717	chr1:182562654-182562764	111	0.0927804	0.711585	0.628983	0.194086	0.526798	0.48821	0.519318	0.905037	0.284476	0.555928	0.285289	0.221887	0.365721	0.442519	1.13187	NoCRE	NoChange	NM_133225	Acbd3	8	-1.299	0.096036	0.218299	0.107982	1.34994
CREB_MergedSSI_Homer_06316	chr1:182614983-182615093	111	0.0953577	0.304965	0.838645	1.16452	0.263399	0.878778	0.542923	0.603358	0.170686	0.463273	0.237741	0	0.277948	0.410435	2.3391	NoCRE	Unassigned	---	---	NA	NA	0.864324	0.218299	0.215963	0.67497
CREB_MergedSSI_Homer_00038	chr1:182687729-182687839	111	0.128862	6.30261	9.9589	9.89838	6.32158	7.51843	7.74255	6.33526	4.09646	7.78299	3.13818	5.54717	4.769	6.25577	1.48698	HalfCRE	NoChange	NM_145943	BC031781	41	-1.067	1.24847	0.382023	0.107982	0.899961
CREB_MergedSSI_Homer_06885	chr1:182846478-182846588	111	0.0953577	0.40662	0.628983	0.388172	1.0536	0.390568	0.542923	0.201119	0.170686	0.370618	0.237741	0.554717	0.219432	0.381178	1.86851	NoCRE	NoChange	NM_010145	Ephx1	7637	-1.026	2.49694	6.00321	0.377936	6.52471
CREB_MergedSSI_Homer_03274	chr1:183048608-183048753	146	0.0798943	0.304965	0.943475	2.52312	0.395099	0.292926	0.684555	0.905037	0.227581	0.926546	0.52303	1.33132	0.62904	0.656797	1.13953	FullCRE	NoChange	NM_145514	Wdr26	26	1.277	1.82468	0.163724	0.0539908	0.22499
CREB_MergedSSI_Homer_04288	chr1:183679086-183679194	109	0.077317	0.508275	1.15314	0.582258	0.658498	0.781136	0.637344	0.402239	0.455162	0.741237	0.380385	0.443773	0.438865	0.538105	1.52027	NoCRE	NoChange	NM_133815	Lbr	62	-1.079	0.384144	0.218299	0	0.337485
CREB_MergedSSI_Homer_05212	chr1:183961312-183961487	176	0.0902032	0.81324	0.419322	0.97043	0.790198	0.878778	0.566528	0.502799	0.227581	0.833892	0.237741	0.554717	0.38035	0.473439	1.64294	NoCRE	NoChange	NM_012058	Srp9	11	-1.188	0.672252	0.327448	0.215963	0.337485
CREB_MergedSSI_Homer_03442	chr1:183961865-183961975	111	0.115976	0.711585	1.04831	0.776344	0	0.683494	0.613739	1.10616	0.512057	0.926546	0.285289	1.22038	0.643668	0.628704	0.794911	NoCRE	NoChange	NM_012058	Srp9	507	-1.188	0.288108	0.545747	0.161972	0.337485
CREB_MergedSSI_Homer_05018	chr1:184119420-184119530	111	0.087626	0.508275	0.524153	1.55269	0.658498	0.781136	0.590134	0.301679	0.341372	0.926546	0.237741	0.554717	0.38035	0.485242	1.70392	NoCRE	NoChange	NM_007853	Degs1	39	1.071	0.48018	0.272873	0.0539908	0.787465
CREB_MergedSSI_Homer_01657	chr1:184178259-184178373	115	0.0850487	1.52482	1.78212	2.13495	0.395099	0.781136	1.22748	1.81007	0.853429	1.57513	0.570578	1.88604	1.09716	1.16232	0.988481	HalfCRE	NoChange	NM_175127	Fbxo28	33	1.191	0.672252	0.327448	0	0.562475
CREB_MergedSSI_Homer_03197	chr1:184354188-184354310	123	0.0541219	0.711585	1.67729	0.97043	0.921897	0.48821	0.826187	0.905037	0.398267	0.648582	0.332837	0.554717	0.512009	0.669098	1.6797	NoCRE	NoChange	NM_009794	Capn2	89	-1.043	0.48018	0.218299	0	0.22499
CREB_MergedSSI_Homer_04634	chr1:184376139-184376249	111	0.113398	1.32151	0.838645	0.388172	0	0.878778	0.731766	0.502799	0.113791	0.555928	0.0950963	0.887547	0.292577	0.512171	1.59019	FullCRE	Unassigned	---	---	NA	NA	3.26522	0.81862	0.107982	0.899961
CREB_MergedSSI_Homer_03450	chr1:185735582-185735690	109	0.103089	0.60993	0.419322	0.97043	0.526798	1.56227	0.684555	1.10616	0.398267	1.20451	0.332837	0.554717	0.570524	0.62754	1.13687	NoCRE	FastedUp	NM_028516	1700056E22Rik	380	1.66	0.96036	0.218299	0	0.67497
CREB_MergedSSI_Homer_02279	chr1:186904815-186904959	145	0.131439	1.42317	1.46763	2.7172	0.526798	0.585852	1.13306	1.30728	0.341372	1.11186	0.285289	0.99849	0.62904	0.881048	1.66177	NoCRE	NoChange	NM_001163754	Rab3gap2	68	-1.049	0.48018	0.491172	0.0539908	0.67497
CREB_MergedSSI_Homer_04237	chr1:187032776-187032910	135	0.100512	0.711585	0.524153	1.3586	0.526798	1.07406	0.66095	0.603358	0.512057	0.741237	0.285289	0.33283	0.424236	0.542593	1.69519	FullCRE	NoChange	NM_011794	Bpnt1	103	-1.136	0.192072	0.382023	0.0539908	0.337485
CREB_MergedSSI_Homer_00096	chr1:187063680-187063823	144	0.105667	5.69268	6.4995	9.12204	5.26798	4.97974	5.50004	5.63134	3.69819	8.33892	2.5676	5.32528	4.46179	4.98092	1.23475	HalfCRE	NoChange	NM_029735	Eprs	130	-1.1	0.864324	0.81862	0.0539908	1.23745
CREB_MergedSSI_Homer_04678	chr1:187818045-187818155	111	0.0850487	0.508275	0.628983	1.3586	0.790198	0.585852	0.637344	0.402239	0.284476	1.20451	0.142645	0.443773	0.38035	0.508847	1.56274	HalfCRE	NoChange	NM_146106	Lyplal1	0	-1.073	0.192072	0.382023	0.0539908	0.337485
CREB_MergedSSI_Homer_06680	chr1:190708605-190708715	111	0.0618536	0.304965	0.733814	1.74677	0.1317	0.683494	0.519318	0.301679	0.455162	0.185309	0.0475482	0.776604	0.263319	0.391318	2.03858	NoCRE	NoChange	NM_172650	Kctd3	30	1.128	0.288108	0.163724	0.0539908	0.22499
CREB_MergedSSI_Homer_04117	chr1:191623055-191623203	149	0.0463902	0.508275	0.524153	0.388172	1.0536	0.781136	0.566528	0.301679	0.398267	1.48247	0.285289	0.887547	0.541267	0.553897	0.970219	HalfCRE	NoChange	NM_026796	Smyd2	51	-1.122	0.192072	0.600321	0.0539908	0.22499
CREB_MergedSSI_Homer_02692	chr1:191823238-191823363	126	0.100512	0.914894	1.04831	1.16452	0.658498	0.585852	0.731766	1.0056	0.910324	1.48247	0.380385	0.554717	0.804585	0.768176	1.0089	NoCRE	NoChange	NM_008937	Prox1	48167	1.322	0.192072	0.545747	2.05165	0.787465
CREB_MergedSSI_Homer_02464	chr1:191871458-191871596	139	0.087626	1.32151	1.3628	0.388172	0.526798	0.585852	0.873398	1.40784	0.682743	1.29716	0.332837	0.776604	0.775328	0.824363	0.930612	HalfCRE	NoChange	NM_008937	Prox1	57	1.322	0.48018	0.272873	0.0539908	0.67497
CREB_MergedSSI_Homer_02660	chr1:192183682-192183797	116	0.043813	0.81324	0.419322	0.582258	0.395099	2.24577	0.967819	0.502799	0.455162	0.648582	0.380385	1.33132	0.585153	0.776486	1.34278	NoCRE	Unassigned	---	---	NA	NA	0.768288	0.0545747	0.269954	0.22499
CREB_MergedSSI_Homer_04726	chr1:192763514-192763624	111	0.12113	0.508275	0.524153	0.582258	0.658498	0.585852	0.542923	0.201119	0.796534	0.741237	0.332837	0.443773	0.468122	0.505523	1.13657	NoCRE	NoChange	NM_001163421	Tatdn3	20	1.088	0.192072	0.709471	0.0539908	0.562475
CREB_MergedSSI_Homer_07452	chr1:192883021-192883131	111	0.108244	0.914894	0.943475	0.582258	0.1317	0.292926	0.519318	0.502799	0.227581	0.185309	0.0950963	0.110943	0.190175	0.354746	2.55432	FullCRE	NoChange	NM_007498	Atf3	872	-1.435	1.24847	0.600321	0.107982	0.337485
CREB_MergedSSI_Homer_04740	chr1:192884139-192884253	115	0.0798943	0.20331	1.15314	1.55269	0.526798	0.48821	0.613739	0.703918	0.341372	0.555928	0.237741	0.443773	0.394978	0.504359	1.71906	NoCRE	NoChange	NM_007498	Atf3	246	-1.435	2.4009	0.764045	0.0539908	1.57493
CREB_MergedSSI_Homer_01011	chr1:192924973-192925088	116	0.0747398	2.0331	1.78212	4.26989	2.23889	1.75756	2.00645	1.60896	1.42238	1.85309	1.33135	1.77509	1.40437	1.70541	1.51192	FullCRE	Unassigned	---	---	NA	NA	1.24847	0.654896	0.0539908	1.12495
CREB_MergedSSI_Homer_06250	chr1:192978375-192978483	109	0.0824715	0.101655	0.628983	1.16452	0.395099	0.390568	0.330475	0.804478	0.568953	0.741237	0.570578	0	0.49738	0.413927	0.998352	FullCRE	Unassigned	---	---	NA	NA	6.24234	0.709471	0.539908	1.79992
CREB_MergedSSI_Homer_07451	chr1:193097596-193097706	111	0.0721625	0.60993	0.209661	1.16452	0.263399	0.683494	0.519318	0.201119	0.227581	0.277964	0.142645	0.221887	0.190175	0.354746	2.73619	NoCRE	NoChange	NM_144880	Ppp2r5a	5	1.335	0.096036	0.109149	0	0.22499
CREB_MergedSSI_Homer_01692	chr1:193097888-193098011	124	0.113398	1.21986	1.67729	2.32903	1.317	0.878778	1.3455	1.70952	1.02411	1.38982	0.52303	0.887547	0.921616	1.13356	1.34115	HalfCRE	NoChange	NM_144880	Ppp2r5a	292	1.335	0.864324	0.382023	0	0.44998
CREB_MergedSSI_Homer_02415	chr1:193098170-193098280	111	0.103089	0.914894	1.25797	1.3586	0.921897	1.26935	1.06224	1.5084	0.455162	1.11186	0.475482	0.776604	0.614411	0.838326	1.32241	HalfCRE	NoChange	NM_144880	Ppp2r5a	567	1.335	5.18594	0.545747	0.107982	0.899961
CREB_MergedSSI_Homer_03870	chr1:193146205-193146315	111	0.118553	0.711585	0.314492	1.3586	0.658498	0.97642	0.66095	1.10616	0.341372	1.11186	0.332837	0.33283	0.49738	0.579165	1.24637	FullCRE	Unassigned	---	---	NA	NA	8.25909	1.52809	0.593899	2.81238
CREB_MergedSSI_Homer_01298	chr1:193276118-193276237	120	0.0979349	2.33806	1.25797	1.74677	2.10719	1.1717	1.62877	1.10616	1.1948	1.85309	0.760771	1.99698	1.19956	1.41417	1.24739	FullCRE	NoChange	NM_029766	Dtl	27	1	0.384144	0.0545747	0.107982	0.112495
CREB_MergedSSI_Homer_04720	chr1:193521917-193522027	111	0.105667	0.304965	1.3628	0.776344	0.790198	0.683494	0.66095	0.201119	0.113791	1.20451	0.285289	0.33283	0.351092	0.506021	1.83285	NoCRE	NoChange	NM_010892	Nek2	115	1.244	0.288108	0.382023	0	1.34994
CREB_MergedSSI_Homer_02723	chr1:193607240-193607362	123	0.0618536	1.21986	1.25797	1.74677	0.921897	0.97642	0.967819	0.603358	0.682743	1.11186	0.427934	0.33283	0.555895	0.761857	1.93842	NoCRE	NoChange	NM_009579	Slc30a1	94	-1.032	0.192072	0.0545747	0	0.22499
CREB_MergedSSI_Homer_05402	chr1:194245818-194245933	116	0.0850487	0.508275	0.733814	0.776344	0.790198	0.195284	0.542923	0.703918	0.568953	0.370618	0.190193	0.33283	0.38035	0.461636	1.38652	FullCRE	NoChange	NM_144881	Hhat	226067	1.122	1.53658	0.436597	0.107982	0.337485
CREB_MergedSSI_Homer_07458	chr1:194313215-194313331	117	0.0644308	0.60993	0.524153	0.776344	0.263399	0.195284	0.401291	0.603358	0.227581	0.463273	0.237741	0.554717	0.307205	0.354248	1.13535	NoCRE	NoChange	NM_144881	Hhat	158670	1.122	1.3445	1.14607	0.161972	2.69988
CREB_MergedSSI_Homer_05292	chr1:194471368-194471501	134	0.0850487	0.711585	0.419322	0.97043	0.921897	0.097642	0.542923	0.502799	0.568953	0.741237	0.285289	0.443773	0.394978	0.468951	1.2277	HalfCRE	NoChange	NM_144881	Hhat	508	1.122	0.672252	0.654896	0	0.44998
CREB_MergedSSI_Homer_02330	chr1:194830956-194831074	119	0.141748	1.01655	1.15314	0.97043	1.4487	0.781136	0.920608	0.905037	0.682743	1.11186	0.618126	1.22038	0.804585	0.862597	1.18329	NoCRE	NoChange	NM_145415	Diexf	38	-1.036	1.44054	0.600321	0.0539908	1.01246
CREB_MergedSSI_Homer_00612	chr1:194874211-194874321	111	0.139171	3.1513	3.24975	3.88172	2.23889	2.24577	2.73822	3.31847	1.53617	2.87229	1.09361	1.77509	1.87249	2.30535	1.39373	FullCRE	NoChange	NM_001160359	A130010J15Rik	34	-1.016	1.24847	0.927769	0.107982	0.787465
CREB_MergedSSI_Homer_04725	chr1:194990069-194990179	111	0.0927804	0.40662	1.15314	0.776344	0.263399	0.683494	0.542923	1.10616	0.284476	0.741237	0.142645	0.776604	0.468122	0.505523	1.076	FullCRE	Unassigned	---	---	NA	NA	3.36126	1.69181	0.323945	4.27481
CREB_MergedSSI_Homer_04430	chr1:195027306-195027434	129	0.0798943	0.40662	0.838645	0.388172	0.526798	1.26935	0.66095	0.301679	0.512057	0.741237	0.237741	0.554717	0.394978	0.527964	1.46099	HalfCRE	NoChange	NM_008484	Lamb3	24651	1.405	2.78504	0.982344	0.107982	4.4998
CREB_MergedSSI_Homer_06960	chr1:196677053-196677163	111	0.077317	0.304965	0.628983	0.97043	0.395099	0.48821	0.448501	0.301679	0.398267	0.555928	0.142645	0.443773	0.307205	0.377853	1.51316	NoCRE	Unassigned	---	---	NA	NA	0.48018	0.545747	0.0539908	0.787465
CREB_MergedSSI_Homer_03540	chr1:196717598-196717746	149	0.0747398	0.711585	0.838645	0.582258	0.790198	0.585852	0.66095	0.402239	0.398267	1.29716	0.237741	1.22038	0.570524	0.615737	0.986711	HalfCRE	NoChange	NR_015566	A330023F24Rik	450	1.349	1.0564	4.20225	0.485917	0.787465
CREB_MergedSSI_Homer_05141	chr1:196718955-196719065	111	0.113398	0.304965	0.943475	0	0.395099	1.26935	0.590134	0.603358	0.227581	0.741237	0.285289	0.33283	0.365721	0.477927	1.3299	NoCRE	NoChange	NR_015566	A330023F24Rik	886	1.349	0.48018	0.382023	0.809862	0.44998
CREB_MergedSSI_Homer_00961	chr10:3134197-3134326	130	0.0566991	1.01655	2.72559	3.29946	1.84379	1.75756	1.91203	1.91063	0.796534	3.42822	0.855867	2.88453	1.6238	1.76792	1.07768	HalfCRE	NoChange	NM_172546	Cnksr3	41	1.293	0.768288	0.163724	0.161972	0.67497
CREB_MergedSSI_Homer_07227	chr10:4540461-4540571	111	0.0721625	0.60993	0.733814	0.194086	0.263399	0.48821	0.424896	1.20672	0.227581	0.648582	0.0950963	0.221887	0.307205	0.366051	0.953987	NoCRE	NoChange	NM_025995	Fbxo5	559	1.014	0.48018	0.272873	0	0.44998
CREB_MergedSSI_Homer_05246	chr10:5721020-5721153	134	0.0824715	0.81324	0.419322	0	0.263399	0.585852	0.401291	0.804478	0.512057	0.741237	0.475482	0.554717	0.541267	0.471279	0.674169	FullCRE	FastedDown	NM_007956	Esr1	13408	-1.522	2.49694	2.67416	1.34977	1.01246
CREB_MergedSSI_Homer_03629	chr10:5729952-5730077	126	0.077317	0.711585	0.524153	0.388172	0.658498	0.97642	0.684555	0.402239	0.739638	0.555928	0.427934	0.66566	0.526638	0.605596	1.16745	NoCRE	FastedDown	NM_007956	Esr1	4480	-1.522	0.576216	0.163724	0.269954	0.22499
CREB_MergedSSI_Homer_05606	chr10:5913890-5913998	109	0.0515447	0.304965	0.838645	0.194086	0.263399	0.195284	0.35408	0.402239	0.682743	1.11186	0.332837	0.776604	0.541267	0.447673	0.543323	NoCRE	NoChange	NM_024261	1700052N19Rik	6	-1.071	0.672252	0.600321	0.0539908	4.4998
CREB_MergedSSI_Homer_07206	chr10:5959357-5959465	109	0.077317	0.40662	0.209661	0.776344	0.658498	0.48821	0.35408	0.402239	0.341372	0.277964	0.237741	1.10943	0.38035	0.367215	1.07201	NoCRE	NoChange	NM_001033466	Zbtb2	977	1.216	0.576216	0.163724	0.161972	0.112495
CREB_MergedSSI_Homer_02210	chr10:6178577-6178690	114	0.0850487	0.81324	0.524153	1.55269	0.790198	1.65991	1.03864	1.10616	0.739638	0.555928	0.570578	1.22038	0.775328	0.906981	1.27369	NoCRE	Unassigned	---	---	NA	NA	1.15243	0.0545747	0.269954	0.44998
CREB_MergedSSI_Homer_04719	chr10:6788955-6789063	109	0.0721625	0.304965	0.104831	0.388172	0.395099	1.95284	0.66095	0.603358	0.341372	0.185309	0.332837	0.33283	0.351092	0.506021	1.7519	NoCRE	Unassigned	---	---	NA	NA	0.576216	0	0.215963	0
CREB_MergedSSI_Homer_01844	chr10:7279959-7280071	113	0.0644308	1.1182	0.943475	0.97043	1.71209	1.36699	1.18027	1.60896	0.341372	1.94575	0.380385	1.77509	0.936245	1.05826	1.00986	NoCRE	NoChange	NM_172784	Lrp11	24	-1.185	0.48018	0.382023	0.0539908	0.44998
CREB_MergedSSI_Homer_05657	chr10:7353461-7353571	111	0.0644308	1.01655	0.314492	0.194086	0.526798	0.390568	0.495712	0.804478	0.341372	0.741237	0.142645	0.554717	0.394978	0.445345	0.945074	HalfCRE	NoChange	NM_008786	Pcmt1	258	1.027	0.384144	0.491172	0.107982	0.112495
CREB_MergedSSI_Homer_07483	chr10:7353758-7353868	111	0.0721625	0.60993	0.419322	0.388172	0.1317	0.781136	0.472107	0.603358	0.170686	0.277964	0.190193	0.221887	0.234061	0.353084	1.59161	HalfCRE	NoChange	NM_008786	Pcmt1	37	1.027	1.24847	0.436597	0.107982	0.562475
CREB_MergedSSI_Homer_03869	chr10:7371036-7371144	109	0.0927804	0.60993	0.628983	2.52312	0.658498	0.390568	0.66095	0.804478	0.455162	0.741237	0.237741	0.99849	0.49738	0.579165	1.48623	FullCRE	NoChange	NR_033219	BC020402	258	1.005	0.192072	0.272873	0.107982	0.899961
CREB_MergedSSI_Homer_02451	chr10:7471168-7471278	111	0.0798943	0.81324	1.67729	0.388172	0.526798	1.07406	0.967819	1.10616	0.512057	0.926546	0.332837	1.10943	0.687555	0.827687	1.12353	FullCRE	NoChange	NM_145418	BC013529	114	1.088	0.48018	0.0545747	0.0539908	0
CREB_MergedSSI_Homer_00003	chr10:7482999-7483109	111	0.110821	9.55556	11.3217	18.4382	12.1164	9.0807	11.2125	11.5644	5.57574	11.4892	5.08765	10.8724	7.82642	9.51948	1.35711	FullCRE	NoChange	NM_026141	Ppil4	29	-1.068	1.0564	0.600321	0.107982	1.01246
CREB_MergedSSI_Homer_04450	chr10:7646427-7646539	113	0.0463902	0.711585	0.943475	0.194086	0.526798	0.683494	0.613739	0.804478	0.0568953	0.926546	0.332837	0.66566	0.438865	0.526302	1.09798	HalfCRE	FastedUp	NM_138667	Tab2	168	1.686	0.384144	0.163724	0.0539908	0.112495
CREB_MergedSSI_Homer_03005	chr10:8576122-8576239	118	0.0695853	0.508275	0.943475	1.55269	0.921897	0.683494	0.755371	1.20672	0.512057	1.0192	0.427934	1.10943	0.643668	0.69952	1.07824	HalfCRE	NoChange	NM_175155	Sash1	79	1.452	1.0564	1.03692	0.215963	0.67497
CREB_MergedSSI_Homer_04641	chr10:10971029-10971156	128	0.0618536	0.40662	0.628983	1.3586	1.0536	0.683494	0.613739	0.502799	0.170686	1.11186	0.237741	0.776604	0.409607	0.511673	1.47563	HalfCRE	NoChange	NM_027968	Fbxo30	426	-1.144	0.768288	0.600321	0.0539908	0.899961
CREB_MergedSSI_Homer_00746	chr10:12698611-12698735	125	0.0927804	2.13475	2.20144	2.7172	2.50229	3.31983	2.38414	2.51399	1.53617	3.89149	0.713223	2.10792	1.79935	2.09174	1.1963	NoCRE	NoChange	NM_175102	Sf3b5	24	-1.041	1.3445	0.382023	0.0539908	0.562475
CREB_MergedSSI_Homer_02418	chr10:12882953-12883070	118	0.0979349	0.40662	1.46763	0.776344	1.317	1.65991	1.13306	0.603358	0.341372	1.0192	0.427934	1.22038	0.541267	0.837162	1.5579	HalfCRE	NoChange	NM_181470	Ltv1	323	-1.263	0.48018	0.327448	0	0.787465
CREB_MergedSSI_Homer_01265	chr10:12883294-12883418	125	0.0747398	2.33806	1.99178	1.74677	2.10719	1.07406	1.58156	1.40784	1.36549	1.94575	0.570578	2.44075	1.30197	1.44176	1.19759	HalfCRE	NoChange	NM_181470	Ltv1	19	-1.263	0.768288	0.327448	0.107982	0.44998
CREB_MergedSSI_Homer_04120	chr10:13559079-13559189	111	0.0257723	0.60993	0.733814	0.776344	1.0536	1.07406	0.755371	0.905037	0.227581	0.277964	0.0950963	0.66566	0.351092	0.553231	1.95628	FullCRE	NoChange	NM_025446	Aig1	104	1.151	0.672252	0.218299	0.0539908	0.112495
CREB_MergedSSI_Homer_04982	chr10:13655821-13655953	133	0.0644308	0.81324	0.314492	0.582258	0.658498	0.97642	0.566528	0.603358	0.341372	0.926546	0.285289	0.33283	0.409607	0.488068	1.34366	FullCRE	NoChange	NM_010437	Hivep2	689	1.07	0.288108	0.600321	0	0.562475
CREB_MergedSSI_Homer_02594	chr10:13657701-13657819	119	0.087626	1.32151	1.04831	1.94086	0.921897	0.878778	1.08585	0.402239	0.398267	0.926546	0.427934	0.554717	0.49738	0.791613	2.25536	HalfCRE	NoChange	NM_010437	Hivep2	1182	1.07	0.384144	0.327448	0.0539908	0.337485
CREB_MergedSSI_Homer_01415	chr10:13673169-13673279	111	0.0721625	1.72813	1.15314	1.94086	2.23889	1.95284	1.7468	1.40784	0.853429	2.0384	0.618126	0.776604	0.906987	1.32689	1.58294	FullCRE	NoChange	NM_010437	Hivep2	16646	1.07	3.07315	0.491172	0	1.46244
CREB_MergedSSI_Homer_05468	chr10:14395731-14395841	111	0.0953577	0.60993	1.3628	0.388172	0.395099	0.683494	0.637344	0.301679	0.341372	0.185309	0.285289	0.33283	0.277948	0.457646	2.37784	NoCRE	NoChange	NM_025418	Vta1	97	-1.048	0.768288	0.163724	0	1.46244
CREB_MergedSSI_Homer_02947	chr10:17411758-17411890	133	0.136593	0.81324	0.733814	0.776344	1.4487	0.781136	0.826187	0.603358	0.682743	1.38982	0.285289	0.66566	0.599782	0.712984	1.25542	NoCRE	NoChange	NM_010828	Cited2	819	-1.147	2.78504	2.12841	1.1878	2.02491
CREB_MergedSSI_Homer_02620	chr10:17412490-17412613	124	0.126284	0.304965	1.3628	1.16452	1.1853	0.683494	0.826187	1.5084	0.853429	0.463273	0.665674	1.10943	0.74607	0.786129	1.02193	NoCRE	NoChange	NM_010828	Cited2	91	-1.147	0.576216	0.327448	0.107982	1.01246
CREB_MergedSSI_Homer_00244	chr10:17637542-17637653	112	0.0670081	3.45627	5.76568	5.82258	5.00459	4.10096	4.50862	3.21791	2.50339	4.54008	1.56909	4.32679	2.6917	3.60016	1.49469	FullCRE	FastedUp	NM_001033432	Heca	113	1.768	0.96036	0.272873	0.0539908	0.562475
CREB_MergedSSI_Homer_07280	chr10:17755623-17755733	111	0.0798943	0.508275	0.419322	1.16452	0.395099	0.683494	0.448501	0.402239	0.284476	0.370618	0.142645	0.443773	0.277948	0.363225	1.92894	NoCRE	NoChange	NM_001111065	Reps1	10321	1.415	0.672252	0.545747	0.539908	0.44998
CREB_MergedSSI_Homer_01007	chr10:17924347-17924462	116	0.105667	1.62648	2.09661	4.0758	2.10719	1.46463	1.95924	1.81007	1.30859	2.40902	1.09361	1.66415	1.46288	1.71106	1.37237	FullCRE	FastedUp	NM_144820	Ccdc28a	6	1.904	1.72865	0.436597	0.971835	0.562475
CREB_MergedSSI_Homer_07028	chr10:17926709-17926916	208	0.0927804	0.20331	0.419322	0.388172	0.526798	0.48821	0.35408	0.804478	0.512057	0.555928	0.190193	0.33283	0.394978	0.374529	0.845679	NoCRE	FastedUp	NM_144820	Ccdc28a	2414	1.904	2.49694	0.382023	0.0539908	1.01246
CREB_MergedSSI_Homer_01136	chr10:18704939-18705055	117	0.0902032	1.82979	1.88695	1.16452	2.50229	1.65991	1.79401	1.20672	1.47928	2.40902	0.855867	1.33132	1.34585	1.56993	1.24186	HalfCRE	NoChange	NM_009397	Tnfaip3	169	-1.001	2.01676	0.600321	0.269954	1.46244
CREB_MergedSSI_Homer_00819	chr10:18875486-18875602	117	0.14948	2.43972	1.78212	2.91129	1.4487	2.83162	2.2189	2.21231	1.59307	2.31637	1.52154	1.33132	1.69694	1.95792	1.27175	FullCRE	Unassigned	---	---	NA	NA	0.672252	0.218299	0.161972	0.44998
CREB_MergedSSI_Homer_05149	chr10:19281382-19281494	113	0.0798943	0.508275	0.943475	0.388172	0.1317	0.781136	0.472107	1.30728	0.398267	0.370618	0.190193	0.66566	0.482751	0.477429	0.938862	FullCRE	NoChange	NM_010511	Ifngr1	63	1.11	0.768288	0.436597	0.0539908	0.562475
CREB_MergedSSI_Homer_02374	chr10:19596773-19596883	111	0.0566991	0.60993	1.25797	2.13495	0.526798	0.781136	0.920608	0.703918	0.853429	1.29716	0.618126	0.99849	0.775328	0.847968	1.18779	NoCRE	NoChange	NM_001161825	Pex7	262	1.022	0.48018	0.163724	0.215963	0.562475
CREB_MergedSSI_Homer_01520	chr10:19597050-19597164	115	0.077317	1.42317	1.88695	2.13495	1.0536	0.683494	1.3219	1.5084	0.739638	2.50167	0.618126	1.99698	1.18493	1.25342	0.975198	HalfCRE	NoChange	NM_001161825	Pex7	15	1.022	0.288108	0.163724	0	0
CREB_MergedSSI_Homer_06117	chr10:19766327-19766435	109	0.0798943	0	0.524153	0	1.1853	0.683494	0.448501	0.603358	0.341372	0.648582	0.285289	0.554717	0.394978	0.42174	0.983408	FullCRE	NoChange	NM_001198635	Mtap7	71954	1.092	2.97711	0.873195	0.215963	2.13741
CREB_MergedSSI_Homer_02171	chr10:19838344-19838457	114	0.0489674	0.81324	1.25797	1.16452	1.317	1.07406	1.06224	1.0056	0.625848	1.48247	0.475482	0.887547	0.775328	0.918784	1.25683	HalfCRE	NoChange	NM_001198635	Mtap7	64	1.092	0.288108	0.0545747	0	0
CREB_MergedSSI_Homer_07062	chr10:19856315-19856425	111	0.0721625	0.914894	0.419322	1.3586	0.263399	0.292926	0.424896	0.905037	0.398267	0.185309	0.142645	0.443773	0.321834	0.373365	1.56583	NoCRE	NoChange	NM_001198635	Mtap7	18033	1.092	9.79567	0.873195	0.161972	1.57493
CREB_MergedSSI_Homer_02233	chr10:20001351-20001464	114	0.0979349	1.1182	1.3628	1.55269	0.790198	0.683494	1.06224	0.703918	0.455162	1.66778	0.427934	1.10943	0.731441	0.896841	1.26194	HalfCRE	FastedUp	NM_001025392	Bclaf1	476	1.519	0.288108	0.327448	0.0539908	0.67497
CREB_MergedSSI_Homer_03418	chr10:20001851-20001970	120	0.110821	0.508275	0.943475	1.74677	0.263399	0.878778	0.70816	0.804478	0.625848	0.741237	0.570578	0.887547	0.555895	0.632028	1.19589	HalfCRE	FastedUp	NM_001025392	Bclaf1	25	1.519	0.288108	0.382023	0.161972	0.337485
CREB_MergedSSI_Homer_02951	chr10:20478328-20478438	111	0.16752	0.40662	0.733814	0.582258	1.4487	0.878778	0.778976	0.804478	0.568953	0.833892	0.808319	0.110943	0.643668	0.711322	1.2954	NoCRE	Unassigned	---	---	NA	NA	0.672252	0.272873	0.215963	0.562475
CREB_MergedSSI_Homer_00619	chr10:20641967-20642079	113	0.0850487	3.04965	2.83043	2.52312	1.84379	3.0269	2.57298	3.62015	1.53617	3.15026	0.998512	2.88453	2.01878	2.29588	1.08895	FullCRE	NoChange	NM_026203	Ahi1	59	1	0.384144	0.436597	0	0.337485
CREB_MergedSSI_Homer_07130	chr10:20834383-20834493	111	0.077317	0.20331	0.838645	0.776344	0.263399	0.390568	0.448501	0.301679	0.170686	0.370618	0.380385	0.443773	0.292577	0.370539	1.48294	FullCRE	NoChange	NM_001198914	Myb	15962	1	0.096036	0.218299	0.0539908	0.112495
CREB_MergedSSI_Homer_02672	chr10:20985302-20985420	119	0.0695853	1.32151	1.15314	1.16452	1.317	0.585852	0.873398	1.20672	0.682743	0.833892	0.332837	1.22038	0.672926	0.773162	1.2959	FullCRE	NoChange	NM_001042593	Hbs1l	33	1.095	3.7454	0.982344	0.107982	2.47489
CREB_MergedSSI_Homer_04466	chr10:21133928-21134065	138	0.0670081	0.60993	1.04831	1.16452	0	1.1717	0.684555	0.703918	0.568953	0.463273	0.237741	0.221887	0.365721	0.525138	1.81916	FullCRE	Unassigned	---	---	NA	NA	3.7454	1.58267	0.269954	2.58739
CREB_MergedSSI_Homer_02954	chr10:21278050-21278172	123	0.0618536	0.914894	0.104831	0.776344	0.790198	2.05048	0.967819	0.502799	0.512057	0.185309	0.475482	0.554717	0.453494	0.710656	2.07892	NoCRE	NoChange	NR_027968	1700020N01Rik	4449	1	0.576216	0.0545747	0.323945	0.112495
CREB_MergedSSI_Homer_04840	chr10:24443002-24443124	123	0.077317	0.711585	0.943475	0.388172	0	0.781136	0.613739	0.10056	0.568953	0.833892	0.0950963	0.554717	0.38035	0.497044	1.3117	FullCRE	Unassigned	---	---	NA	NA	0.576216	1.20064	0.107982	0.562475
CREB_MergedSSI_Homer_05923	chr10:25309299-25309407	109	0.0489674	0.20331	0.628983	0.388172	0	0.878778	0.377685	0.603358	0.568953	0.741237	0.475482	0.443773	0.482751	0.430218	0.741048	NoCRE	Unassigned	---	---	NA	NA	4.32162	0.873195	1.1878	1.57493
CREB_MergedSSI_Homer_03725	chr10:26539417-26539531	115	0.0747398	0.81324	0.943475	0.388172	0.921897	0.683494	0.70816	0.10056	0.568953	1.0192	0.380385	0.99849	0.482751	0.595456	1.22255	FullCRE	NoChange	NM_176837	Arhgap18	77545	1.199	4.89783	1.09149	0.485917	1.23745
CREB_MergedSSI_Homer_02288	chr10:27764146-27764263	118	0.0566991	1.01655	1.15314	0.388172	0.790198	0.97642	0.849792	1.30728	0.682743	1.76044	0.570578	1.22038	0.906987	0.87839	0.780392	FullCRE	NoChange	NM_008983	Ptprk	30	-1.006	2.20883	0.873195	0	0.899961
CREB_MergedSSI_Homer_07528	chr10:29051163-29051273	111	0.0412357	0.711585	0.314492	0.776344	0.263399	0.195284	0.424896	0.804478	0.227581	0.277964	0.0950963	0.554717	0.277948	0.351422	1.15372	HalfCRE	NoChange	NM_001110196	Rnf146	640	1.229	0.096036	0.0545747	0.0539908	0
CREB_MergedSSI_Homer_00756	chr10:29889957-29890076	120	0.0927804	1.62648	2.72559	2.7172	1.4487	2.92926	2.12448	2.41343	1.70686	3.33557	1.52154	2.5517	2.03341	2.07894	0.992899	FullCRE	NoChange	NM_001109747	Cenpw	59	1.049	0.096036	0.327448	0.0539908	0.112495
CREB_MergedSSI_Homer_00145	chr10:30307906-30308023	118	0.118553	4.0662	4.29805	5.43441	5.79478	4.58917	4.72107	5.32966	3.47061	6.67113	2.23476	5.10339	3.97904	4.35005	1.0602	HalfCRE	NoChange	NM_025798	Hint3	181	-1.04	1.44054	0.545747	0.161972	0.67497
CREB_MergedSSI_Homer_07406	chr10:30492771-30492879	109	0.0721625	0.304965	0.209661	0.388172	0.790198	0.292926	0.377685	0.402239	0.398267	0.648582	0.190193	0.33283	0.336463	0.357074	1.007	HalfCRE	NoChange	NM_172495	Ncoa7	300	1	0.096036	0.163724	0	0.562475
CREB_MergedSSI_Homer_05656	chr10:31206781-31206891	111	0.103089	0.508275	0.628983	0.776344	0.526798	0.781136	0.495712	0.10056	0.512057	0.833892	0.332837	0.110943	0.394978	0.445345	1.70426	HalfCRE	NoChange	NM_009413	Tpd52l1	71497	1.204	1.82468	1.03692	0.107982	0.562475
CREB_MergedSSI_Homer_04991	chr10:33709103-33709213	111	0.0798943	0.60993	1.15314	0.582258	1.4487	0.683494	0.637344	0.804478	0.284476	0.463273	0.190193	0.554717	0.336463	0.486904	1.94917	NoCRE	NoChange	NM_025614	Rwdd1	124	-1.125	0.48018	0.491172	0	0.562475
CREB_MergedSSI_Homer_01827	chr10:33971525-33971646	122	0.123707	1.1182	1.88695	2.91129	1.1853	1.07406	1.43993	1.20672	0.739638	1.0192	0.52303	0.66566	0.687555	1.06374	1.96806	FullCRE	NoChange	NM_009433	Tspyl1	19	-1.001	1.3445	0.327448	0.269954	0.67497
CREB_MergedSSI_Homer_00591	chr10:33986741-33986863	123	0.152057	2.94799	3.87873	1.74677	2.50229	2.53869	2.76183	3.41903	1.36549	2.77964	1.3789	2.10792	1.94563	2.35373	1.23197	FullCRE	NoChange	NM_030203	Tspyl4	34	1.151	0.48018	0.272873	0.0539908	0.787465
CREB_MergedSSI_Homer_05917	chr10:36663907-36664015	109	0.0566991	1.21986	0.209661	0.582258	0.263399	0.292926	0.495712	0.804478	0.398267	0.463273	0.142645	0.33283	0.365721	0.430716	1.19921	NoCRE	NoChange	NM_008229	Hdac2	0	-1.045	0.096036	0.109149	0.161972	0.337485
CREB_MergedSSI_Homer_07358	chr10:36828323-36828457	135	0.0927804	0.508275	0.314492	0.388172	0.658498	0.292926	0.35408	0.201119	0.512057	0.648582	0.190193	0.887547	0.365721	0.3599	0.886396	HalfCRE	NoChange	NM_008538	Marcks	46	-1.208	0.288108	0.163724	0.107982	0.44998
CREB_MergedSSI_Homer_02678	chr10:36953145-36953255	111	0.0670081	0.60993	0.524153	0.582258	0.658498	2.53869	1.06224	0.301679	0.512057	0.370618	0.380385	0.99849	0.482751	0.772496	1.91693	NoCRE	Unassigned	---	---	NA	NA	0.384144	0.0545747	0.323945	0.112495
CREB_MergedSSI_Homer_07527	chr10:39069586-39069696	111	0.0902032	0.508275	0.628983	0.388172	0.526798	0.585852	0.424896	0.301679	0.512057	0.370618	0.0950963	0.33283	0.277948	0.351422	1.63624	HalfCRE	NoChange	NM_001122892	Fyn	10425	1.025	0.768288	0.218299	0.377936	0.787465
CREB_MergedSSI_Homer_04688	chr10:39421518-39421626	109	0.0592764	0.40662	0.733814	0.582258	0.395099	0.292926	0.401291	0.603358	0.512057	1.11186	0.427934	0.99849	0.614411	0.507851	0.659802	FullCRE	NoChange	NM_011264	Rev3l	3	-1.044	0.48018	0.218299	0.0539908	0.112495
CREB_MergedSSI_Homer_07526	chr10:39588594-39588704	111	0.0721625	0.81324	0.524153	0.582258	0.1317	0.390568	0.424896	0.804478	0.227581	0.463273	0.0475482	0.33283	0.277948	0.351422	1.30186	NoCRE	Unassigned	---	---	NA	NA	0.096036	0.272873	0.107982	2.2499
CREB_MergedSSI_Homer_05862	chr10:39758810-39758920	111	0.113398	1.1182	0.628983	0.97043	0.790198	0.195284	0.590134	0.301679	0.455162	0.370618	0.237741	0.33283	0.277948	0.434041	2.18082	HalfCRE	NoChange	NM_144821	AI317395	44179	1.058	4.51369	1.58267	0.107982	1.23745
CREB_MergedSSI_Homer_04227	chr10:39814698-39814808	111	0.110821	0.60993	0.838645	0.388172	0.263399	0.878778	0.590134	0.201119	0.512057	0.555928	0.808319	0.110943	0.49738	0.543757	1.36125	HalfCRE	NoChange	NM_001114332	Slc16a10	16917	-1.404	5.76216	1.80096	0.64789	2.02491
CREB_MergedSSI_Homer_07101	chr10:39947089-39947197	109	0.108244	0	0.628983	0.194086	0.526798	0.097642	0.259659	0.502799	0.625848	0.555928	0.332837	0.443773	0.482751	0.371205	0.588135	NoCRE	NoChange	NM_026113	Gtf3c6	60	-1.326	1.0564	0.272873	0.215963	0.44998
CREB_MergedSSI_Homer_00644	chr10:39991617-39991729	113	0.100512	2.13475	2.09661	4.0758	2.50229	2.53869	2.47856	2.51399	1.87754	3.52088	0.855867	2.77358	2.00415	2.24136	1.1565	FullCRE	FastedDown	NM_007444	Amd2	69	-1.815	0.768288	0.382023	0.107982	1.01246
CREB_MergedSSI_Homer_01916	chr10:40038173-40038285	113	0.139171	1.32151	1.99178	1.3586	0.658498	0.48821	1.08585	1.40784	0.682743	1.38982	0.618126	2.21887	0.965503	1.02567	0.921045	FullCRE	NoChange	NM_001168304	Cdk19	494	1.107	4.03351	0.327448	0.161972	0.67497
CREB_MergedSSI_Homer_06248	chr10:41138756-41138878	123	0.0798943	0.20331	0.628983	0.776344	0.526798	0.48821	0.448501	0.502799	0.512057	0.463273	0.380385	0.221887	0.38035	0.414426	1.26112	NoCRE	NoChange	NM_153398	Zbtb24	5	-1.085	0.192072	0.491172	0.0539908	1.12495
CREB_MergedSSI_Homer_01022	chr10:41207545-41207655	111	0.0747398	2.23641	1.88695	1.3586	1.317	2.63633	1.81761	1.70952	1.1948	2.87229	1.14116	1.88604	1.57991	1.69876	1.07173	HalfCRE	NoChange	NM_016898	Cd164	314	-1.018	0.576216	0.436597	0	0.787465
CREB_MergedSSI_Homer_05764	chr10:41241340-41241450	111	0.110821	0.508275	0.628983	0.582258	0.395099	0.585852	0.542923	0.10056	0.284476	1.11186	0.237741	0.33283	0.336463	0.439693	1.30617	NoCRE	Unassigned	---	---	NA	NA	5.57009	1.25522	0.107982	1.57493
CREB_MergedSSI_Homer_04916	chr10:41437503-41437611	109	0.0566991	0.40662	0	0.194086	0	1.95284	0.590134	0.603358	0.455162	0.277964	0.380385	0.221887	0.394978	0.492556	1.3171	NoCRE	NoChange	NM_029132	Cep57l1	60488	-1.11	0.768288	0.0545747	0.161972	0.562475
CREB_MergedSSI_Homer_02652	chr10:41498028-41498153	126	0.118553	1.1182	0.524153	1.55269	0.395099	1.36699	0.897003	1.10616	0.739638	1.11186	0.475482	0.776604	0.658297	0.77765	1.17754	NoCRE	NoChange	NM_029132	Cep57l1	44	-1.11	1.44054	0.327448	0.0539908	0.562475
CREB_MergedSSI_Homer_07279	chr10:41498409-41498519	111	0.0850487	0.508275	0.733814	0.194086	0.263399	0.48821	0.448501	0.402239	0.341372	0.463273	0.0950963	0.221887	0.277948	0.363225	1.43568	NoCRE	NoChange	NM_029132	Cep57l1	417	-1.11	0.192072	0.272873	0	0.44998
CREB_MergedSSI_Homer_03190	chr10:41575762-41575892	131	0.0541219	1.01655	0.628983	1.94086	0.526798	0.585852	0.755371	0.804478	0.512057	1.0192	0.332837	0.887547	0.585153	0.670262	1.3214	HalfCRE	NoChange	NM_001013370	Sesn1	26	1.086	0.192072	0.218299	0.107982	0.22499
CREB_MergedSSI_Homer_01524	chr10:41777923-41778033	111	0.108244	1.42317	2.09661	2.91129	1.71209	0.97642	1.65237	1.10616	0.455162	1.48247	0.760771	1.33132	0.848472	1.25042	1.77566	FullCRE	Unassigned	---	---	NA	NA	1.3445	3.11076	0.161972	0.112495
CREB_MergedSSI_Homer_07173	chr10:41914051-41914159	109	0.0979349	0.304965	0.419322	0.776344	0	0.195284	0.283264	0.10056	0.398267	1.11186	0.380385	0.66566	0.453494	0.368379	0.638347	HalfCRE	NoChange	NM_019740	Foxo3	51052	1.011	1.44054	2.40129	0.161972	2.58739
CREB_MergedSSI_Homer_03139	chr10:41965118-41965228	111	0.0695853	1.1182	0.628983	2.13495	1.1853	1.1717	1.06224	0.201119	0.398267	0.185309	0.475482	0.443773	0.292577	0.677408	3.66157	HalfCRE	NoChange	NM_019740	Foxo3	14	1.011	0.576216	0.436597	0.107982	0.22499
CREB_MergedSSI_Homer_00798	chr10:41966080-41966211	132	0.0850487	1.52482	2.93526	3.49355	2.10719	1.95284	2.1953	2.71511	1.1948	3.79884	0.808319	2.66264	1.81397	2.00464	1.07459	FullCRE	NoChange	NM_019740	Foxo3	987	1.011	0.768288	0.272873	0.0539908	0.67497
CREB_MergedSSI_Homer_04160	chr10:42190581-42190689	109	0.0824715	0.711585	0.419322	0.776344	0.921897	0.390568	0.542923	0.905037	0.568953	0.648582	0.380385	0.66566	0.555895	0.549409	1.01613	NoCRE	NoChange	NM_017472	Snx3	165	-1.362	0.288108	0.218299	0.0539908	0.22499
CREB_MergedSSI_Homer_02328	chr10:42367255-42367373	119	0.0798943	0.40662	1.46763	1.55269	0.790198	1.26935	1.03864	0.905037	0.967219	1.0192	0.380385	0.66566	0.687555	0.863095	1.39339	HalfCRE	NoChange	NM_172416	Ostm1	16	-1.055	0.192072	0.327448	0.0539908	0.337485
CREB_MergedSSI_Homer_03174	chr10:42411882-42412021	140	0.087626	0.711585	0.838645	0.97043	1.1853	0.683494	0.802582	0.603358	0.512057	0.648582	0.427934	1.10943	0.541267	0.671924	1.32959	FullCRE	Unassigned	---	---	NA	NA	6.53045	1.20064	0	2.3624
CREB_MergedSSI_Homer_06340	chr10:42909757-42909867	111	0.0927804	0.711585	0.524153	1.16452	0.526798	0.683494	0.613739	0.301679	0.284476	0.277964	0.142645	0.554717	0.204804	0.409271	2.31226	NoCRE	NoChange	NM_001168289	Pdss2	88	1.074	0.672252	0.600321	0.215963	0.337485
CREB_MergedSSI_Homer_06897	chr10:43168254-43168364	111	0.0360813	0.508275	0.628983	0.582258	0.526798	0.48821	0.424896	0.804478	0.284476	0.648582	0.0475482	0.33283	0.336463	0.38068	1.29114	NoCRE	NoChange	NM_199028	Bend3	753	-1.044	0.192072	0.218299	0.0539908	0.337485
CREB_MergedSSI_Homer_03273	chr10:43229399-43229511	113	0.103089	0.81324	0.104831	0.582258	1.317	0.97642	0.684555	1.30728	0.227581	0.833892	0.618126	0.776604	0.62904	0.656797	1.00804	NoCRE	NoChange	NM_026411	1700021F05Rik	44	-1.024	0.768288	0.600321	0.161972	0.562475
CREB_MergedSSI_Homer_05861	chr10:43691136-43691246	111	0.0721625	0.20331	1.46763	0.776344	0.263399	0.48821	0.590134	0.402239	0.284476	0.277964	0.190193	0.554717	0.277948	0.434041	1.87115	NoCRE	FastedUp	NM_172393	Aim1	2070	2.071	4.70576	1.74639	0.215963	0.67497
CREB_MergedSSI_Homer_00316	chr10:43956704-43956820	117	0.087626	4.26951	4.08839	4.26989	3.42419	4.10096	3.94209	3.41903	1.99133	3.0576	1.94947	3.88302	2.47227	3.20718	1.40925	FullCRE	NoChange	NM_053069	Atg5	10	1.067	1.0564	0.272873	0.107982	1.12495
CREB_MergedSSI_Homer_04854	chr10:44755456-44755566	111	0.0592764	0.508275	0.943475	1.16452	0.263399	0.97642	0.684555	0.804478	0.568953	0.185309	0.142645	0.554717	0.307205	0.49588	1.70918	NoCRE	NoChange	NM_011156	Prep	117	-1.022	0.288108	0.163724	0.107982	0.44998
CREB_MergedSSI_Homer_00107	chr10:50281006-50281117	112	0.0927804	4.77778	7.02365	8.92795	5.66308	5.17503	5.92494	5.53078	3.12924	5.55928	2.09212	5.32528	3.73035	4.82765	1.45898	HalfCRE	NoChange	NM_001146089	Ascc3	21	1.079	0.768288	0.272873	0.107982	0.44998
CREB_MergedSSI_Homer_06720	chr10:51590645-51590764	120	0.0670081	0.81324	0.104831	0.582258	0.395099	0.48821	0.472107	0.10056	0.341372	0.0926546	0.427934	0.443773	0.307205	0.389656	1.69498	NoCRE	Unassigned	---	---	NA	NA	0.288108	0.109149	0	0.112495
CREB_MergedSSI_Homer_02373	chr10:52105819-52105930	112	0.0927804	0.81324	0.524153	1.55269	1.1853	1.26935	0.920608	1.0056	0.967219	1.38982	0.380385	1.10943	0.775328	0.847968	1.10145	NoCRE	NoChange	NM_030250	Nus1	86	-1.159	0.864324	0.491172	0	0.44998
CREB_MergedSSI_Homer_03658	chr10:53285102-53285270	169	0.077317	0.711585	0.628983	1.55269	1.317	0.48821	0.778976	0.502799	0.568953	0.741237	0.285289	0.33283	0.424236	0.601606	1.93264	NoCRE	NoChange	NM_025541	Asf1a	189	-1.115	0.48018	0.436597	0	0.67497
CREB_MergedSSI_Homer_05878	chr10:53317851-53318010	160	0.0824715	0.304965	0.524153	0.776344	0.526798	0.781136	0.472107	0	0.512057	0.926546	0.332837	0.554717	0.394978	0.433543	1.25245	NoCRE	NoChange	NM_027830	Mcm9	923	1.07	0.48018	0.163724	0.107982	0.44998
CREB_MergedSSI_Homer_02211	chr10:53318604-53318724	121	0.108244	0.81324	0.838645	1.55269	1.5804	1.36699	1.10945	0.703918	0.739638	1.57513	0.52303	0.66566	0.702184	0.905817	1.46218	HalfCRE	NoChange	NM_027830	Mcm9	190	1.07	0.096036	0.382023	0.107982	0.112495
CREB_MergedSSI_Homer_01170	chr10:53764142-53764268	127	0.0850487	1.93144	2.20144	2.52312	2.10719	1.65991	1.86482	1.20672	0.796534	2.31637	0.570578	2.32981	1.21419	1.53951	1.44364	HalfCRE	NoChange	NM_008548	Man1a	6	1.15	0.288108	0.218299	0.0539908	0.337485
CREB_MergedSSI_Homer_03322	chr10:54576918-54577028	111	0.14948	0.914894	0.943475	0.776344	0.526798	0.878778	0.826187	0.703918	0.227581	0.463273	0.380385	0.887547	0.468122	0.647155	1.51736	NoCRE	Unassigned	---	---	NA	NA	0.096036	0.272873	0.0539908	0.899961
CREB_MergedSSI_Homer_00667	chr10:55917333-55917443	111	0.12113	2.94799	2.93526	2.32903	2.89739	2.14812	2.54938	2.81567	1.99133	2.77964	0.998512	2.21887	1.88712	2.21825	1.22712	FullCRE	NoChange	NM_001033385	D630037F22Rik	282	1.138	0.192072	0.109149	0.0539908	0.899961
CREB_MergedSSI_Homer_00789	chr10:57220878-57220991	114	0.0798943	1.62648	2.83043	2.52312	1.4487	3.22219	2.31332	2.11175	1.59307	2.77964	1.14116	2.88453	1.74083	2.02708	1.10854	HalfCRE	NoChange	NM_019760	Serinc1	9	1.18	0.672252	0.272873	0.64789	0.44998
CREB_MergedSSI_Homer_03554	chr10:57650737-57650854	118	0.100512	0.711585	0.733814	1.16452	0.395099	0.585852	0.613739	0.804478	0.853429	0.833892	0.237741	0.887547	0.614411	0.614075	0.992751	NoCRE	NoChange	NM_027375	Gcc2	86	1.041	0.48018	0.491172	0.161972	1.12495
CREB_MergedSSI_Homer_00106	chr10:57842128-57842252	125	0.077317	4.87944	6.28983	6.98709	5.53138	5.07738	5.47644	5.7319	3.01545	6.48582	2.61515	6.54566	4.2131	4.84477	1.17919	HalfCRE	NoChange	NM_011240	Ranbp2	18	-1.071	3.93747	0.600321	0.0539908	1.12495
CREB_MergedSSI_Homer_01269	chr10:57893213-57893335	123	0.103089	2.43972	1.99178	1.3586	1.317	1.75756	1.72319	1.5084	1.02411	1.57513	0.570578	2.5517	1.15568	1.43943	1.22611	FullCRE	NoChange	NM_001162956	Ccdc138	19	1.126	0.192072	0.0545747	0.0539908	0.787465
CREB_MergedSSI_Homer_03592	chr10:58718579-58718718	140	0.0721625	0.81324	0.524153	0.582258	0.790198	0.97642	0.70816	0.502799	0.568953	0.926546	0.427934	0.887547	0.512009	0.610085	1.11241	NoCRE	FastedDown	NM_011030	P4ha1	3	-2.591	0.48018	0.436597	0	0.22499
CREB_MergedSSI_Homer_06030	chr10:59097879-59097989	111	0.0902032	0.508275	0.524153	1.55269	0.1317	0.781136	0.542923	0.502799	0.455162	0.185309	0.190193	0.33283	0.307205	0.425064	2.09924	NoCRE	NoChange	NM_144822	Cbara1	57	1	0.768288	0.272873	0.0539908	0.44998
CREB_MergedSSI_Homer_03602	chr10:59172715-59172825	111	0.0850487	1.1182	0.943475	0.582258	0.395099	0.878778	0.778976	0.402239	0.625848	1.29716	0.142645	0.221887	0.438865	0.608921	1.45655	FullCRE	NoChange	NM_144822	Cbara1	74777	1	1.72865	1.20064	0.269954	0.67497
CREB_MergedSSI_Homer_00388	chr10:59274881-59275001	121	0.108244	2.13475	2.72559	4.65806	3.02909	3.80804	3.02148	4.02239	1.99133	5.096	1.42645	4.21585	2.77948	2.90048	0.976332	NoCRE	NoChange	NM_019965	Dnajb12	6	1.092	1.44054	0.709471	0.107982	1.34994
CREB_MergedSSI_Homer_06743	chr10:59347156-59347266	111	0.123707	0.304965	0.838645	0	0.658498	0.781136	0.542923	0.502799	0.398267	0.648582	0.0475482	0.221887	0.234061	0.388492	1.42008	NoCRE	NoChange	NM_029083	Ddit4	82	1.629	0.768288	0.491172	0.107982	0.67497
CREB_MergedSSI_Homer_04881	chr10:59365598-59365708	111	0.0979349	0.60993	0.943475	0.582258	0.921897	0.585852	0.637344	0.402239	0.739638	0.555928	0.190193	0.221887	0.351092	0.494218	1.72683	HalfCRE	Unassigned	---	---	NA	NA	0.096036	1.09149	0.107982	0.337485
CREB_MergedSSI_Homer_03239	chr10:59398123-59398233	111	0.115976	1.21986	0.733814	1.16452	0.790198	0.781136	0.826187	1.0056	0.568953	0.555928	0.427934	0.776604	0.49738	0.661784	1.40615	HalfCRE	NoChange	NM_026937	Ascc1	15	1.006	0.672252	0.327448	0.0539908	0.22499
CREB_MergedSSI_Homer_06294	chr10:59672959-59673069	111	0.113398	0.81324	0.838645	0.97043	0.1317	0.292926	0.472107	0.703918	0.227581	0.463273	0.142645	0.887547	0.351092	0.411599	1.25649	NoCRE	NoChange	NM_001146120	Psap	28	1.185	0.576216	0.272873	0.0539908	1.01246
CREB_MergedSSI_Homer_07018	chr10:60543072-60543214	143	0.0515447	0.40662	0.943475	0.776344	0.1317	0.48821	0.472107	0.402239	0.227581	0.463273	0.190193	0.443773	0.277948	0.375027	1.59019	NoCRE	NoChange	NM_009163	Sgpl1	119	-1.203	0.288108	0.327448	0.107982	0.22499
CREB_MergedSSI_Homer_04472	chr10:60708328-60708438	111	0.0798943	0.711585	0.838645	0.388172	0.526798	0.48821	0.566528	0.402239	0.455162	0.926546	0.52303	0.221887	0.482751	0.52464	1.16788	FullCRE	Unassigned	---	---	NA	NA	5.76216	1.30979	0.917844	2.81238
CREB_MergedSSI_Homer_00783	chr10:60848155-60848279	125	0.0824715	2.0331	1.99178	1.16452	2.89739	2.92926	2.24251	2.11175	1.2517	3.61353	1.42645	1.99698	1.84323	2.04287	1.05919	HalfCRE	NoChange	NM_010124	Eif4ebp2	189	-1.049	0.192072	0.545747	0.161972	0.787465
CREB_MergedSSI_Homer_04002	chr10:60917706-60917816	111	0.0721625	0.40662	0.314492	0.776344	1.0536	1.07406	0.70816	0.603358	0.455162	0.463273	0.237741	0.554717	0.424236	0.566198	1.56643	NoCRE	NoChange	NM_153542	Lrrc20	46570	1.097	0.96036	0	0.269954	0.337485
CREB_MergedSSI_Homer_07357	chr10:61052443-61052551	109	0.100512	0	0.733814	0.388172	0.790198	0.292926	0.35408	0.201119	0.341372	0.555928	0.380385	0.66566	0.365721	0.3599	1.02828	NoCRE	NoChange	NM_026438	Ppa1	8518	-1.212	1.44054	1.09149	0.0539908	2.81238
CREB_MergedSSI_Homer_00341	chr10:61075548-61075698	151	0.0902032	3.76123	4.19322	4.85215	4.60949	3.61275	3.91849	3.72071	1.76375	4.35477	1.2838	3.77207	2.29673	3.10761	1.4118	HalfCRE	NoChange	NM_009120	Sar1a	54	-1.225	0.384144	0.382023	0.0539908	0.44998
CREB_MergedSSI_Homer_00144	chr10:61090836-61090949	114	0.0824715	5.08275	5.45119	4.0758	5.92648	4.8821	4.95712	5.12855	3.12924	6.1152	2.32986	4.54868	3.77424	4.36568	1.19607	NoCRE	NoChange	NM_027912	Tysnd1	21	-1.285	1.72865	0.491172	0.215963	1.01246
CREB_MergedSSI_Homer_00064	chr10:61845051-61845165	115	0.108244	4.47282	6.81399	9.89838	6.58498	4.8821	6.04297	6.7375	3.29993	7.59768	3.42347	7.10038	4.98843	5.5157	1.15957	HalfCRE	NoChange	NM_181423	Supv3l1	56	-1.091	0.288108	0.491172	0	1.23745
CREB_MergedSSI_Homer_03157	chr10:61882226-61882343	118	0.0979349	0.304965	0.733814	1.55269	1.317	0.781136	0.66095	0.703918	0.568953	1.20451	0.237741	1.55321	0.687555	0.674252	1.0987	FullCRE	NoChange	NM_133672	Vps26a	121	1.048	0.672252	0.491172	0	0.787465
CREB_MergedSSI_Homer_07464	chr10:61903139-61903247	109	0.0850487	0	0.314492	0.388172	0.526798	0.292926	0.283264	0.10056	0.227581	1.29716	0.332837	0.66566	0.424236	0.35375	0.580222	HalfCRE	NoChange	NM_011157	Srgn	79	1.011	0.096036	0.109149	0.161972	0.112495
CREB_MergedSSI_Homer_03591	chr10:61973755-61973894	140	0.103089	0.914894	0.419322	0.582258	1.5804	0.390568	0.70816	0.804478	0.341372	0.370618	0.475482	0.776604	0.512009	0.610085	1.40414	NoCRE	NoChange	NM_028197	2510003E04Rik	9	-1.244	3.36126	0.436597	0.161972	0.337485
CREB_MergedSSI_Homer_02342	chr10:61985674-61985813	140	0.0902032	0.81324	1.25797	2.13495	0.790198	0.781136	1.01503	1.10616	0.853429	1.57513	0.332837	0.221887	0.702184	0.858607	1.41278	HalfCRE	NoChange	NM_019553	Ddx21	11911	-1.23	2.88108	0.109149	0.161972	0.337485
CREB_MergedSSI_Homer_04177	chr10:61997332-61997442	111	0.113398	0.508275	1.15314	1.16452	0.395099	0.390568	0.613739	0.905037	0.455162	1.0192	0.142645	0.776604	0.482751	0.548245	1.09487	HalfCRE	NoChange	NM_019553	Ddx21	268	-1.23	0.384144	0.382023	0.0539908	0.44998
CREB_MergedSSI_Homer_00674	chr10:61997601-61997724	124	0.0979349	2.94799	3.45941	4.85215	2.76569	1.07406	2.6674	3.11735	1.64996	2.68698	0.808319	2.44075	1.74083	2.20412	1.41071	HalfCRE	NoChange	NM_019553	Ddx21	6	-1.23	0.48018	0.272873	0.0539908	0.44998
CREB_MergedSSI_Homer_00975	chr10:62046539-62046649	111	0.077317	2.0331	2.51593	2.13495	1.5804	1.95284	1.81761	2.11175	1.42238	2.87229	1.23625	1.77509	1.68232	1.74996	1.08489	HalfCRE	NoChange	NM_053183	Ddx50	37	-1.342	0.384144	0.218299	0	0.337485
CREB_MergedSSI_Homer_04685	chr10:62187611-62187719	109	0.0824715	1.32151	0.104831	0.194086	0.790198	0.48821	0.519318	0.703918	0.398267	0.833892	0.475482	0.776604	0.49738	0.508349	0.909251	NoCRE	NoChange	NM_026201	Ccar1	60	1.041	0.384144	0.382023	0.0539908	0.67497
CREB_MergedSSI_Homer_00089	chr10:62315921-62316036	116	0.077317	4.98109	7.86229	7.37527	6.71668	6.0538	6.32623	6.03358	3.6413	6.30051	1.80683	5.65811	3.99367	5.15995	1.40737	HalfCRE	NoChange	NM_175194	Slc25a16	10	1.097	1.15243	0.327448	0.107982	0.44998
CREB_MergedSSI_Homer_05984	chr10:62367475-62367583	109	0.105667	0.60993	0.314492	0.388172	0.263399	0.683494	0.401291	0.502799	0.113791	0.741237	0.570578	0.66566	0.453494	0.427392	0.871022	FullCRE	NoChange	NM_027425	Rufy2	8050	1.165	1.24847	0.436597	0.215963	0.899961
CREB_MergedSSI_Homer_05001	chr10:62419306-62419463	158	0.110821	0.40662	0.314492	1.3586	0.790198	0.48821	0.519318	0.703918	0.398267	0.741237	0.427934	0.776604	0.453494	0.486406	1.10176	NoCRE	NoChange	NM_001079824	Hnrnph3	177	-1.143	0.48018	0.491172	0.107982	1.12495
CREB_MergedSSI_Homer_01082	chr10:62518048-62518158	111	0.12113	2.0331	1.88695	2.32903	0.921897	3.31983	2.00645	1.5084	1.59307	2.0384	0.903415	0.99849	1.24345	1.62495	1.4898	FullCRE	NoChange	NM_016864	Atoh7	22589	1	5.76216	0.272873	0.161972	1.79992
CREB_MergedSSI_Homer_05602	chr10:62639166-62639285	120	0.087626	0.20331	0.628983	0.388172	0.658498	0.585852	0.472107	0.402239	0.512057	0.555928	0.285289	0.66566	0.424236	0.448171	1.01803	NoCRE	NoChange	NM_026101	Herc4	71	1.204	0.096036	0.272873	0.0539908	0.22499
CREB_MergedSSI_Homer_05539	chr10:62824952-62825062	111	0.164943	0.60993	0.943475	0.582258	0.1317	0.292926	0.495712	0.502799	0.398267	0.926546	0.332837	0.110943	0.409607	0.45266	1.12719	NoCRE	NoChange	NM_177612	Ctnna3	447	1	0.96036	0.491172	0.863853	0.899961
CREB_MergedSSI_Homer_06636	chr10:64615913-64616021	109	0.0824715	0.40662	0.419322	0.388172	0.1317	0.48821	0.377685	0.703918	0.341372	0.463273	0.380385	0.221887	0.409607	0.393646	0.868862	NoCRE	Unassigned	---	---	NA	NA	0.096036	0.327448	0	0.44998
CREB_MergedSSI_Homer_00813	chr10:66680615-66680735	121	0.0257723	2.13475	1.99178	4.46398	2.37059	1.26935	2.1953	3.01679	1.59307	2.77964	0.570578	2.5517	1.77009	1.98269	1.1635	FullCRE	NoChange	NM_001036293	Nrbf2	35	1.091	0.096036	0.109149	0	0.112495
CREB_MergedSSI_Homer_02567	chr10:66933104-66933240	137	0.113398	0.508275	1.3628	1.3586	0.921897	1.07406	0.920608	0.905037	0.682743	1.11186	0.427934	0.776604	0.672926	0.796767	1.33847	FullCRE	NoChange	NM_010118	Egr2	53	1	0.384144	0.218299	0.0539908	0.22499
CREB_MergedSSI_Homer_04267	chr10:66944974-66945084	111	0.105667	1.01655	0.628983	1.16452	0.921897	0.390568	0.684555	0.301679	0.568953	0.463273	0.285289	0.33283	0.394978	0.539767	2.11192	HalfCRE	NoChange	NM_001005419	Ado	715	-1.227	0.384144	0.218299	0.107982	1.91242
CREB_MergedSSI_Homer_07356	chr10:67831599-67831707	109	0.0592764	0.40662	0.314492	0.388172	0.790198	0.097642	0.35408	0.603358	0.625848	1.0192	0.142645	0.110943	0.365721	0.3599	0.798212	FullCRE	NoChange	NM_028491	1700040L02Rik	105579	1.15	0.864324	0.109149	0.161972	0.562475
CREB_MergedSSI_Homer_01295	chr10:68608353-68608478	126	0.0850487	2.0331	2.20144	2.13495	1.71209	1.1717	1.65237	1.40784	1.30859	1.76044	0.713223	1.66415	1.18493	1.41865	1.35001	FullCRE	NoChange	NM_001081347	Rhobtb1	401	1.099	1.3445	1.63724	0.0539908	2.47489
CREB_MergedSSI_Homer_04213	chr10:68609478-68609586	109	0.100512	0.20331	0.209661	0.97043	0.395099	0.781136	0.401291	1.20672	0.568953	1.20451	0.380385	0.99849	0.687555	0.544423	0.5872	HalfCRE	NoChange	NM_001081347	Rhobtb1	1517	1.099	2.49694	1.52809	0.323945	0.562475
CREB_MergedSSI_Homer_01881	chr10:69590534-69590647	114	0.0902032	1.01655	0.733814	1.3586	0.790198	2.83162	1.39272	0.603358	0.682743	0.370618	0.808319	0.887547	0.687555	1.04014	2.00764	NoCRE	NoChange	NR_038041	2310015B20Rik	9432	1	0.768288	0.109149	0.323945	0.44998
CREB_MergedSSI_Homer_05716	chr10:69725455-69725563	109	0.077317	0.304965	0.104831	0.388172	0.395099	1.46463	0.519318	0.301679	0.568953	0.185309	0.285289	0.443773	0.365721	0.442519	1.4889	NoCRE	Unassigned	---	---	NA	NA	0.48018	0.0545747	0.323945	0.112495
CREB_MergedSSI_Homer_06141	chr10:70740257-70740367	111	0.0979349	0.40662	0.419322	1.16452	1.0536	0.390568	0.519318	0.301679	0.512057	0.555928	0.237741	0.221887	0.321834	0.420576	1.87757	NoCRE	FastedUp	NM_027184	Ipmk	2780	1.88	1.72865	0.927769	0.107982	2.2499
CREB_MergedSSI_Homer_01761	chr10:72050085-72050197	113	0.115976	1.21986	1.25797	3.29946	1.1853	0.97642	1.22748	1.5084	1.30859	1.29716	0.380385	1.10943	0.965503	1.09649	1.41667	FullCRE	NoChange	NM_025635	Zwint	53	-1.111	0.576216	0.272873	0	0.22499
CREB_MergedSSI_Homer_06558	chr10:74573224-74573340	117	0.0798943	0.508275	0.419322	0.776344	0.790198	0.097642	0.401291	0.402239	0.227581	1.0192	0.285289	0.887547	0.394978	0.398135	0.918466	FullCRE	NoChange	NM_001081412	Bcr	68669	-1.149	0.672252	0.654896	0.0539908	1.01246
CREB_MergedSSI_Homer_05817	chr10:74872813-74872923	111	0.0979349	1.01655	0.209661	0.97043	0.395099	0.195284	0.448501	0.201119	0.227581	1.38982	0.380385	0.221887	0.424236	0.436369	1.15129	NoCRE	NoChange	NM_133995	Upb1	22117	1.079	1.92072	1.58267	2.32161	0.562475
CREB_MergedSSI_Homer_06474	chr10:74961289-74961399	111	0.105667	0.711585	0.524153	0.582258	0.395099	0.781136	0.542923	0.502799	0.113791	0.648582	0.142645	0.110943	0.263319	0.403121	1.9715	NoCRE	NoChange	NM_175133	1110038D17Rik	304	-1.016	0.096036	0.109149	0.0539908	0.22499
CREB_MergedSSI_Homer_06390	chr10:74961615-74961723	109	0.0953577	0	0.419322	0.194086	0.395099	0.683494	0.330475	0.703918	0.284476	0.741237	0.427934	0.887547	0.482751	0.406613	0.555645	NoCRE	NoChange	NM_026095	Snrpd3	88	-1.117	0.768288	0.81862	0.107982	0.899961
CREB_MergedSSI_Homer_06868	chr10:75233838-75233948	111	0.0902032	0.304965	0.628983	0.776344	0.658498	0.48821	0.472107	0.201119	0.398267	0.463273	0.237741	0.554717	0.292577	0.382342	1.54006	FullCRE	NoChange	NM_008185	Gstt1	8407	-1.029	8.64324	4.20225	2.75353	3.14986
CREB_MergedSSI_Homer_02922	chr10:75281105-75281241	137	0.141748	0.711585	1.57246	0.776344	1.1853	0.48821	0.897003	0.603358	0.398267	0.926546	0.570578	0.776604	0.541267	0.719135	1.44531	NoCRE	NoChange	NM_010361	Gstt2	2574	-1.012	2.4009	1.36437	0.107982	8.32463
CREB_MergedSSI_Homer_01039	chr10:75303969-75304085	117	0.0953577	2.0331	2.62076	1.94086	1.97549	1.8552	2.03006	2.01119	1.13791	1.85309	1.04606	1.22038	1.33122	1.68064	1.4343	FullCRE	NoChange	NM_010798	Mif	59	-1.071	0.672252	0.327448	0.0539908	0.337485
CREB_MergedSSI_Homer_03916	chr10:75316812-75316932	121	0.12113	1.01655	0.733814	0.388172	0.658498	0.878778	0.755371	0.502799	0.568953	0.648582	0.237741	0.110943	0.394978	0.575175	1.7766	HalfCRE	Unassigned	---	---	NA	NA	1.0564	0.218299	0.0539908	0.337485
CREB_MergedSSI_Homer_02884	chr10:75365268-75365399	132	0.0798943	0.711585	1.25797	0.97043	0.658498	0.683494	0.826187	0.905037	0.796534	0.833892	0.380385	0.776604	0.62904	0.727613	1.15966	HalfCRE	NoChange	NM_001161853	Smarcb1	2	-1.274	0.48018	0.109149	0.107982	0.562475
CREB_MergedSSI_Homer_07278	chr10:75379384-75379494	111	0.0850487	0.81324	0.314492	0.388172	0.395099	0.585852	0.448501	0.301679	0.227581	0.648582	0.332837	0.554717	0.277948	0.363225	1.2089	NoCRE	NoChange	NM_175329	Chchd10	149	1.082	1.53658	0.982344	0.0539908	0.787465
CREB_MergedSSI_Homer_04889	chr10:75476203-75476325	123	0.077317	0.60993	0.314492	0.388172	0.658498	0.878778	0.519318	0.603358	0.227581	0.833892	0.332837	0.99849	0.468122	0.49372	0.951174	NoCRE	NoChange	NM_177475	Zfp280b	63	-1.368	0.192072	0.327448	0	0.67497
CREB_MergedSSI_Homer_03296	chr10:75886000-75886110	111	0.0721625	1.52482	0.314492	1.55269	0.790198	0.97642	0.967819	0.603358	0.284476	0.648582	0.475482	0.66566	0.336463	0.652141	1.92661	HalfCRE	NoChange	NM_008787	Pcnt	573	1.333	0.288108	0.272873	0.161972	0.112495
CREB_MergedSSI_Homer_02854	chr10:75886472-75886580	109	0.0979349	1.01655	0.733814	0.776344	1.1853	0.585852	0.70816	0.804478	0.853429	1.0192	0.618126	0.99849	0.760699	0.73443	1.00096	HalfCRE	NoChange	NM_008787	Pcnt	102	1.333	0.192072	0.109149	0.161972	0.112495
CREB_MergedSSI_Homer_06355	chr10:75912552-75912662	111	0.077317	0.20331	1.04831	0	1.317	0.292926	0.495712	0.804478	0.284476	0.277964	0.237741	0.554717	0.321834	0.408773	1.32517	NoCRE	NoChange	NM_019434	Mcm3ap	79	-1.063	0.288108	0.218299	0.215963	0.44998
CREB_MergedSSI_Homer_04320	chr10:75975164-75975291	128	0.115976	0.304965	0.628983	0.97043	0.526798	1.1717	0.66095	1.30728	0.227581	0.463273	0.285289	0.554717	0.409607	0.535278	1.26945	NoCRE	FastedDown	NM_146006	Lss	114	-2.041	0.288108	0.382023	0.0539908	0.112495
CREB_MergedSSI_Homer_05140	chr10:76441604-76441729	126	0.0695853	0.81324	0.628983	0	0.526798	0.781136	0.590134	0.402239	0.284476	0.370618	0.190193	1.10943	0.365721	0.477927	1.16682	FullCRE	Unassigned	---	---	NA	NA	0.48018	0.0545747	0.0539908	0.112495
CREB_MergedSSI_Homer_05432	chr10:76476820-76476930	111	0.0902032	0.914894	0.209661	1.74677	0.658498	0.585852	0.684555	0.301679	0.455162	0.555928	0.142645	0.33283	0.234061	0.459308	2.30152	NoCRE	NoChange	NM_031196	Slc19a1	52	1.329	0.288108	0.218299	0.0539908	0.22499
CREB_MergedSSI_Homer_07156	chr10:76560364-76560474	111	0.077317	0.508275	1.04831	0.388172	0.395099	0.48821	0.519318	0.201119	0.398267	0.185309	0.0475482	0.887547	0.219432	0.369375	1.64442	NoCRE	NoChange	NM_001109991	Col18a1	2996	1.466	8.16306	3.60193	0.161972	5.51226
CREB_MergedSSI_Homer_01770	chr10:76702958-76703073	116	0.0979349	1.21986	1.46763	2.32903	1.1853	1.36699	1.3455	2.11175	0.739638	1.0192	0.427934	0.99849	0.833843	1.08967	1.42888	NoCRE	NoChange	NM_030262	Pofut2	0	-1.053	0.288108	0.272873	0	0.562475
CREB_MergedSSI_Homer_02479	chr10:76862002-76862138	137	0.0747398	1.32151	0.628983	1.74677	0.921897	1.1717	0.967819	0.905037	0.341372	1.29716	0.380385	1.44226	0.672926	0.820373	1.32629	HalfCRE	NoChange	NR_027377	LOC100045653	21	1	0.576216	0.327448	0.0539908	0.44998
CREB_MergedSSI_Homer_02042	chr10:76959560-76959672	113	0.108244	1.01655	1.67729	2.13495	0.790198	1.1717	1.13306	1.20672	0.853429	1.48247	0.237741	1.55321	0.819214	0.976135	1.2732	NoCRE	NoChange	NM_133998	1810008A18Rik	85	-1.052	0.864324	0.382023	0	0.67497
CREB_MergedSSI_Homer_02263	chr10:76972483-76972617	135	0.108244	1.42317	0.838645	0.582258	1.71209	1.1717	1.15666	0.301679	0.568953	1.20451	0.380385	1.10943	0.614411	0.885536	1.60671	FullCRE	NoChange	NM_008404	Itgb2	1513	1.029	4.89783	0.764045	0	1.68743
CREB_MergedSSI_Homer_04128	chr10:77025280-77025434	155	0.0979349	0.60993	0.209661	1.16452	1.0536	0.878778	0.637344	0.703918	0.682743	0.741237	0.427934	0.554717	0.468122	0.552733	1.2591	HalfCRE	NoChange	NM_145925	Pttg1ip	125	1.212	1.92072	0.272873	0.161972	1.46244
CREB_MergedSSI_Homer_03818	chr10:77049704-77049816	113	0.0902032	0.508275	0.733814	1.55269	1.317	0.585852	0.802582	0.402239	0.284476	0.833892	0.190193	0.554717	0.365721	0.584151	2.07353	HalfCRE	NoChange	NM_019929	Sumo3	189	-1.276	0.288108	0.109149	0.0539908	0.44998
CREB_MergedSSI_Homer_06896	chr10:77050317-77050427	111	0.0953577	0.40662	0.524153	0.776344	0.263399	0.292926	0.424896	0.301679	0.568953	0.185309	0.332837	0.33283	0.336463	0.38068	1.31473	HalfCRE	NoChange	NM_019929	Sumo3	421	-1.276	0.288108	0.491172	0.107982	0.67497
CREB_MergedSSI_Homer_01472	chr10:77065895-77066018	124	0.0644308	1.21986	1.46763	2.13495	1.0536	1.36699	1.20387	2.31287	0.853429	2.50167	0.760771	1.99698	1.37511	1.28949	0.859631	HalfCRE	FastedDown	NM_019803	Ube2g2	79	-1.529	0	0.218299	0.0539908	0.337485
CREB_MergedSSI_Homer_06116	chr10:77381628-77381778	151	0.077317	0.508275	0.628983	1.16452	0.395099	0.292926	0.448501	0.502799	0.227581	0.833892	0.285289	0.776604	0.394978	0.42174	1.13847	NoCRE	NoChange	NM_026431	1810043G02Rik	75	1.116	0.48018	0.163724	0.0539908	0
CREB_MergedSSI_Homer_06174	chr10:77412936-77413046	111	0.0927804	0.508275	0.419322	0.582258	0.921897	0.292926	0.472107	0.703918	0.455162	0.370618	0.285289	0.221887	0.365721	0.418914	1.33768	NoCRE	NoChange	NM_008826	Pfkl	64	-1.005	0.192072	0.109149	0	0.562475
CREB_MergedSSI_Homer_06385	chr10:77572842-77572991	150	0.105667	0.81324	0.419322	0.582258	0.526798	0.292926	0.448501	0.703918	0.284476	0.833892	0.142645	0.33283	0.365721	0.407111	1.14657	NoCRE	NoChange	NM_138601	D10Jhu81e	18	1.036	0.288108	0.436597	0.0539908	0.899961
CREB_MergedSSI_Homer_06613	chr10:77588235-77588345	111	0.0824715	0.101655	0.314492	0.776344	0.921897	0.48821	0.424896	0.603358	0.512057	0.555928	0.237741	0.33283	0.365721	0.395308	1.16088	NoCRE	NoChange	NM_029546	Pwp2	10	-1.493	0.384144	0.163724	0.0539908	0.22499
CREB_MergedSSI_Homer_01653	chr10:77647739-77647855	117	0.0592764	1.42317	0.628983	2.52312	0.921897	1.95284	1.3219	2.01119	0.682743	1.20451	0.618126	1.66415	1.00939	1.16564	1.20536	NoCRE	NoChange	NM_001081055	Trappc10	24	-1.052	0.384144	0.109149	0	0.562475
CREB_MergedSSI_Homer_06247	chr10:77755496-77755639	144	0.033504	0.60993	0.733814	0.776344	0.526798	0.390568	0.448501	0.804478	0.341372	0.833892	0.190193	0.33283	0.38035	0.414426	1.21364	NoCRE	NoChange	NM_053014	Agpat3	737	1.148	0.096036	0.272873	0.0539908	0.337485
CREB_MergedSSI_Homer_00034	chr10:77816119-77816232	114	0.126284	6.0993	5.87051	8.73387	10.0092	8.49485	7.38847	7.54198	4.49473	9.08015	3.28082	6.10189	5.39804	6.39325	1.28552	FullCRE	NoChange	NM_010925	Rrp1	2	1.086	0.96036	0.654896	0.0539908	0.67497
CREB_MergedSSI_Homer_03017	chr10:77861064-77861202	139	0.0566991	0.40662	0.209661	1.55269	0.921897	1.1717	0.70816	0.905037	0.455162	1.66778	0.332837	0.99849	0.687555	0.697858	0.977808	HalfCRE	NoChange	NM_172134	Pdxk	6944	-1.164	1.53658	0.163724	0	0.44998
CREB_MergedSSI_Homer_05605	chr10:77977527-77977635	109	0.0979349	0.20331	0.524153	0.582258	0.526798	0.292926	0.35408	0.905037	0.227581	0.463273	0.427934	1.22038	0.541267	0.447673	0.656385	NoCRE	NoChange	NM_173751	Ilvbl	47	1.171	0.96036	0.272873	0.0539908	5.06228
CREB_MergedSSI_Homer_01215	chr10:77977971-77978118	148	0.105667	1.93144	2.62076	0.97043	1.4487	1.36699	1.65237	2.11175	1.08101	2.40902	0.665674	1.99698	1.33122	1.4918	1.00894	FullCRE	NoChange	NM_173751	Ilvbl	415	1.171	1.63261	0.272873	0.161972	1.57493
CREB_MergedSSI_Homer_07412	chr10:79072516-79072626	111	0.0747398	0.508275	0.314492	0.97043	0.526798	0.878778	0.566528	0.603358	0.0568953	0.277964	0.142645	0	0.146288	0.356408	2.95946	NoCRE	NoChange	NM_148934	Gm16517	31	1.105	0.288108	0.327448	0.0539908	1.01246
CREB_MergedSSI_Homer_02494	chr10:79084825-79084933	109	0.0850487	0.60993	1.04831	1.16452	1.0536	0.97642	0.897003	0.804478	0.796534	1.57513	0.475482	0.66566	0.731441	0.814222	1.12403	HalfCRE	FastedDown	NM_177613	Cdc34	444	-1.513	0.672252	0.436597	0	0.67497
CREB_MergedSSI_Homer_02005	chr10:79107500-79107621	122	0.0824715	1.32151	1.46763	1.3586	0.658498	1.1717	1.10945	1.20672	0.910324	1.76044	0.475482	0.99849	0.87773	0.99359	1.11707	NoCRE	NoChange	NM_001077184	Bsg	73	-1.035	0.48018	0.218299	0.107982	0.44998
CREB_MergedSSI_Homer_04207	chr10:79170024-79170134	111	0.0695853	0.711585	0.838645	0.776344	1.0536	0.878778	0.637344	0.502799	0.512057	1.20451	0.332837	0.776604	0.453494	0.545419	1.27942	NoCRE	NoChange	NR_027505	Rnf126	7	-1.087	0.48018	0.764045	0	0.44998
CREB_MergedSSI_Homer_02816	chr10:79183206-79183316	111	0.087626	1.1182	0.733814	1.94086	1.317	0.585852	0.944214	0.905037	0.284476	1.0192	0.237741	1.10943	0.541267	0.74274	1.60177	HalfCRE	NoChange	NM_031380	Fstl3	2857	1	0.384144	0.0545747	0	0.112495
CREB_MergedSSI_Homer_02784	chr10:79257571-79257681	111	0.0824715	0.81324	0.524153	1.55269	0.921897	1.07406	0.826187	0.703918	0.512057	1.29716	0.52303	0.887547	0.672926	0.749557	1.24526	HalfCRE	NoChange	NM_001077363	Ptbp1	107	-1.071	0.288108	0.218299	0	0.787465
CREB_MergedSSI_Homer_05538	chr10:79258548-79258658	111	0.0798943	0.20331	0.733814	1.16452	0.263399	0.683494	0.495712	0.703918	0.284476	0.648582	0.285289	0.776604	0.409607	0.45266	1.12956	HalfCRE	NoChange	NM_001077363	Ptbp1	868	-1.071	0.384144	0.436597	0.0539908	0.44998
CREB_MergedSSI_Homer_01907	chr10:79320004-79320126	123	0.0953577	0.81324	1.57246	1.55269	1.5804	0.683494	1.10945	1.30728	0.682743	2.13106	0.570578	0.99849	0.950874	1.03016	1.09	HalfCRE	NoChange	NM_177994	C030046I01Rik	4	-1.018	0.384144	0.327448	0.0539908	0.337485
CREB_MergedSSI_Homer_06742	chr10:79328500-79328610	111	0.110821	0.20331	0.838645	0.582258	1.1853	0.292926	0.542923	0.201119	0.170686	0.277964	0.285289	0.443773	0.234061	0.388492	2.25005	NoCRE	FastedDown	NM_007880	Arid3a	1645	-1.508	0.576216	0.382023	0	0.899961
CREB_MergedSSI_Homer_02217	chr10:79340108-79340220	113	0.0747398	1.1182	1.04831	1.74677	0.921897	1.26935	1.13306	1.0056	0.625848	1.0192	0.380385	1.44226	0.672926	0.902991	1.36466	HalfCRE	FastedDown	NM_007880	Arid3a	9962	-1.508	0.96036	1.47352	0.107982	3.71234
CREB_MergedSSI_Homer_07040	chr10:79361402-79361512	111	0.128862	0.40662	0.943475	0.776344	0.526798	0.48821	0.542923	0.402239	0.170686	0.463273	0.285289	0	0.204804	0.373863	2.37721	NoCRE	NoChange	NM_175450	Wdr18	1823	-1.222	1.3445	0.654896	0.107982	1.12495
CREB_MergedSSI_Homer_04111	chr10:79387376-79387486	111	0.0670081	1.01655	0.628983	1.3586	0.526798	0.781136	0.802582	0.603358	0.113791	0.555928	0.190193	0.443773	0.307205	0.554894	2.26113	NoCRE	NoChange	NM_001003949	ORF61	28	1.188	0.96036	0.163724	0.107982	0.562475
CREB_MergedSSI_Homer_06271	chr10:79388014-79388122	109	0.0824715	0.101655	0.524153	0.97043	0.263399	0.781136	0.401291	0.603358	0.398267	0.833892	0.285289	0.221887	0.424236	0.412763	1.12724	NoCRE	NoChange	NM_001003949	ORF61	607	1.188	0.768288	0.327448	1.83569	0.337485
CREB_MergedSSI_Homer_05447	chr10:79390259-79390369	111	0.0850487	0.60993	0.943475	0.582258	0.263399	0.585852	0.566528	0.201119	0.227581	0.833892	0.190193	0.66566	0.351092	0.45881	1.40901	NoCRE	NoChange	NM_007725	Cnn2	1414	-1.129	0.192072	0.163724	0.0539908	0.112495
CREB_MergedSSI_Homer_05980	chr10:79442918-79443028	111	0.0953577	0.81324	0.524153	1.3586	0.526798	0.48821	0.519318	0.502799	0.113791	0.926546	0.332837	0.554717	0.336463	0.42789	1.52673	NoCRE	NoChange	NM_025554	Polr2e	183	-1.041	0.672252	0.272873	0.323945	1.12495
CREB_MergedSSI_Homer_04045	chr10:79456621-79456729	109	0.0902032	0.40662	0.419322	0.582258	0.526798	1.07406	0.448501	0.905037	0.682743	1.29716	0.332837	1.77509	0.672926	0.560714	0.602671	FullCRE	NoChange	NM_008162	Gpx4	35	1.002	0.576216	0.109149	0.161972	0.22499
CREB_MergedSSI_Homer_00887	chr10:79518508-79518638	131	0.0824715	3.04965	2.51593	2.7172	1.71209	2.05048	2.24251	1.91063	1.08101	2.31637	1.09361	2.10792	1.49214	1.86732	1.41551	HalfCRE	NoChange	NM_011492	Stk11	1091	1.054	0.672252	0.272873	0.0539908	1.23745
CREB_MergedSSI_Homer_01757	chr10:79518871-79518981	111	0.0850487	1.01655	1.15314	1.16452	2.50229	1.26935	1.27469	0.703918	0.853429	1.66778	0.713223	1.55321	0.921616	1.09815	1.29396	NoCRE	NoChange	NM_011492	Stk11	738	1.054	0.576216	0.163724	0.215963	0.562475
CREB_MergedSSI_Homer_00465	chr10:79544485-79544619	135	0.108244	2.54137	3.45941	3.49355	2.63399	4.00332	3.02148	3.72071	1.93444	3.70618	1.61664	2.66264	2.32598	2.67373	1.18262	FullCRE	NoChange	NM_025313	Atp5d	891	1.033	0.768288	0.545747	0.161972	0.787465
CREB_MergedSSI_Homer_02759	chr10:79545393-79545525	133	0.128862	0.711585	0.733814	2.52312	0.658498	0.781136	0.897003	1.0056	0.512057	0.741237	0.52303	0.887547	0.614411	0.755707	1.47382	NoCRE	NoChange	NM_025313	Atp5d	14	1.033	0.96036	0.600321	0.0539908	0.899961
CREB_MergedSSI_Homer_02838	chr10:79551270-79551385	116	0.0798943	0.914894	0.838645	0.776344	0.921897	0.878778	0.731766	1.5084	0.455162	0.833892	0.427934	1.33132	0.74607	0.738918	0.950371	HalfCRE	NoChange	NM_021565	Midn	90	1.015	0.192072	0.163724	0.107982	0.67497
CREB_MergedSSI_Homer_01158	chr10:79551908-79552030	123	0.0747398	2.33806	1.88695	2.7172	1.4487	1.75756	1.79401	1.81007	1.30859	1.85309	0.855867	1.44226	1.30197	1.54799	1.39596	FullCRE	NoChange	NM_021565	Midn	549	1.015	0.288108	0.382023	0.107982	0.899961
CREB_MergedSSI_Homer_01719	chr10:79562965-79563085	121	0.113398	1.01655	1.25797	1.16452	1.0536	1.65991	1.18027	1.0056	0.796534	2.22371	0.903415	1.88604	1.05328	1.11677	0.902755	FullCRE	FastedUp	NM_007705	Cirbp	7944	4.448	0.192072	0.382023	0.0539908	0.337485
CREB_MergedSSI_Homer_04287	chr10:79570798-79570982	185	0.105667	0.81324	0.419322	1.3586	0.526798	0.585852	0.637344	0.703918	0.455162	0.833892	0.380385	0.33283	0.438865	0.538105	1.36865	NoCRE	FastedUp	NM_007705	Cirbp	79	4.448	0.48018	0.218299	0.107982	0.337485
CREB_MergedSSI_Homer_05291	chr10:79576221-79576331	111	0.103089	0.60993	0.419322	0.582258	1.0536	0.683494	0.542923	0.603358	0.284476	0.926546	0.237741	0.887547	0.394978	0.468951	1.13911	NoCRE	NoChange	NM_027207	1600002K03Rik	202	-1.03	0.768288	0.272873	0.0539908	0.562475
CREB_MergedSSI_Homer_06980	chr10:79629435-79629545	111	0.087626	0.711585	0.524153	0.388172	0.921897	0.390568	0.519318	0.201119	0.170686	0.463273	0.142645	0.443773	0.234061	0.376689	2.06569	NoCRE	NoChange	NM_023431	Mum1	236	-1.096	0.48018	0.382023	0	0.562475
CREB_MergedSSI_Homer_01478	chr10:79652405-79652515	111	0.12113	1.01655	1.04831	0.97043	1.5804	1.75756	1.20387	2.31287	1.30859	2.13106	0.52303	1.55321	1.36048	1.28218	0.81408	NoCRE	NoChange	NM_029272	Ndufs7	120	1.024	2.30486	0.382023	0.107982	0.899961
CREB_MergedSSI_Homer_03792	chr10:79667945-79668055	111	0.164943	0.508275	0.838645	2.32903	0.658498	0.97642	0.778976	0.603358	0.284476	0.833892	0.332837	0.110943	0.394978	0.586977	2.45248	NoCRE	NoChange	NM_001122604	Dazap1	119	1.233	1.0564	0.545747	0	1.01246
CREB_MergedSSI_Homer_02946	chr10:79732942-79733050	109	0.136593	0.40662	2.09661	1.3586	0.395099	0.585852	0.826187	0.603358	0.625848	0.648582	0.52303	1.44226	0.599782	0.712984	1.26013	HalfCRE	NoChange	NM_001204931	Reep6	277	-1.035	1.24847	0.327448	0.107982	0.67497
CREB_MergedSSI_Homer_04368	chr10:79790814-79790930	117	0.0386585	0.60993	0.733814	1.3586	0.263399	0.48821	0.566528	0.703918	0.284476	0.741237	0.142645	1.33132	0.49738	0.531954	1.07815	FullCRE	NoChange	NM_198615	Mex3d	90	-1.052	0.096036	0.0545747	0.0539908	0
CREB_MergedSSI_Homer_03238	chr10:79802115-79802225	111	0.0721625	0.81324	1.04831	0.388172	0.790198	1.1717	0.826187	0.804478	0.455162	0.926546	0.475482	0.443773	0.49738	0.661784	1.35621	NoCRE	NoChange	NM_013595	Mbd3	438	-1.3	0.384144	0.491172	0.161972	0.112495
CREB_MergedSSI_Homer_06315	chr10:79809955-79810065	111	0.134016	0.81324	0.733814	0.97043	0.658498	0.48821	0.542923	0.10056	0.284476	0.463273	0.427934	0.554717	0.277948	0.410435	2.00124	NoCRE	NoChange	NM_025650	Uqcr11	58	-1.015	0.48018	0.218299	0	0.899961
CREB_MergedSSI_Homer_03644	chr10:79836825-79836935	111	0.113398	1.21986	0.733814	1.16452	0.790198	0.683494	0.826187	0.402239	0.625848	0.370618	0.285289	0.443773	0.38035	0.603268	2.15807	NoCRE	NoChange	NM_001164147	Tcf3	96	1.083	0.576216	0.491172	0.0539908	0.44998
CREB_MergedSSI_Homer_02739	chr10:79837029-79837137	109	0.14948	0.60993	1.15314	1.16452	1.0536	0.585852	0.802582	0.603358	0.739638	1.38982	0.475482	0.887547	0.716813	0.759697	1.11504	HalfCRE	NoChange	NM_001164147	Tcf3	299	1.083	2.49694	0.654896	0.107982	0.562475
CREB_MergedSSI_Homer_05786	chr10:79912908-79913026	119	0.0721625	1.01655	0.209661	0.388172	0.526798	0.390568	0.495712	0.703918	0.455162	0.833892	0.0950963	0.554717	0.38035	0.438031	0.957985	FullCRE	NoChange	NM_139226	Onecut3	14931	1	0.096036	0.218299	0.161972	0.787465
CREB_MergedSSI_Homer_05156	chr10:79980533-79980643	111	0.077317	0.304965	0.733814	1.94086	1.1853	0.292926	0.66095	0.703918	0.284476	0.463273	0.142645	0.443773	0.292577	0.476763	2.18728	NoCRE	NoChange	NM_078477	Klf16	161	-1.126	0	0.272873	0	0.337485
CREB_MergedSSI_Homer_02381	chr10:79993424-79993541	118	0.0824715	0.914894	0.524153	1.16452	1.0536	1.26935	0.873398	1.5084	0.682743	1.48247	0.475482	0.776604	0.819214	0.846306	1.00016	NoCRE	NoChange	NM_145421	Fam108a	11	-1.027	1.72865	0.0545747	0.0539908	0.337485
CREB_MergedSSI_Homer_07061	chr10:80005931-80006041	111	0.105667	0.508275	0.419322	0.776344	0.526798	0.390568	0.424896	0.402239	0.227581	0.648582	0.285289	0.554717	0.321834	0.373365	1.23739	NoCRE	NoChange	NM_001100606	Adat3	22	-1.046	0.48018	0.545747	0.0539908	0.562475
CREB_MergedSSI_Homer_00273	chr10:80025111-80025230	120	0.12113	3.65958	6.185	3.88172	3.81929	3.51511	4.08372	3.11735	2.56029	5.00335	0.998512	4.99245	2.80873	3.44623	1.26324	FullCRE	NoChange	NM_134002	Csnk1g2	737	1.278	5.76216	0.272873	0	0.67497
CREB_MergedSSI_Homer_00492	chr10:80025720-80025853	134	0.141748	4.0662	3.24975	5.04623	3.16079	3.31983	3.56441	2.51399	1.47928	2.22371	0.808319	2.32981	1.57991	2.57216	2.01417	HalfCRE	NoChange	NM_134002	Csnk1g2	121	1.278	1.3445	0.654896	0.0539908	2.13741
CREB_MergedSSI_Homer_06371	chr10:80059560-80059670	111	0.0541219	0.60993	0.838645	0.776344	0.658498	0.390568	0.566528	0.201119	0.398267	0.185309	0.190193	0.443773	0.24869	0.407609	2.3078	NoCRE	NoChange	NM_145361	Btbd2	585	1.098	0.192072	0.0545747	0	0.22499
CREB_MergedSSI_Homer_03609	chr10:80068319-80068429	111	0.0592764	0.508275	1.15314	1.3586	1.1853	0.48821	0.849792	0.402239	0.341372	0.648582	0.190193	0.66566	0.365721	0.607756	2.08782	FullCRE	NoChange	NM_021462	Mknk2	6731	1.502	2.4009	1.09149	0.161972	1.57493
CREB_MergedSSI_Homer_03130	chr10:80080397-80080567	171	0.144325	0.304965	0.419322	1.3586	0.921897	1.65991	0.684555	0.502799	0.625848	0.648582	0.570578	1.55321	0.672926	0.67874	1.19577	FullCRE	FastedUp	NM_021462	Mknk2	5375	1.502	2.97711	1.63724	0.215963	1.57493
CREB_MergedSSI_Homer_05456	chr10:80081416-80081524	109	0.0927804	0.101655	1.15314	0.388172	0.526798	0.48821	0.448501	0.402239	0.455162	0.926546	0.570578	0.554717	0.468122	0.458312	0.91363	NoCRE	FastedUp	NM_021462	Mknk2	6363	1.502	1.24847	1.09149	0.377936	1.57493
CREB_MergedSSI_Homer_06719	chr10:80105366-80105476	111	0.110821	0.711585	0.419322	0.776344	0.395099	0.292926	0.472107	0.301679	0.682743	0.185309	0.142645	0.33283	0.307205	0.389656	1.57748	NoCRE	NoChange	NM_027829	Izumo4	400	1.295	0.48018	0.218299	0.0539908	1.12495
CREB_MergedSSI_Homer_06029	chr10:80105746-80105856	111	0.087626	0.914894	0.419322	0.582258	0.526798	0.48821	0.542923	0.402239	0.341372	0.370618	0.380385	0.110943	0.307205	0.425064	1.82583	NoCRE	NoChange	NM_027829	Izumo4	20	1.295	1.63261	0.218299	0.0539908	0.337485
CREB_MergedSSI_Homer_02468	chr10:80158117-80158231	115	0.0798943	0.81324	0.628983	1.16452	0.790198	1.36699	0.826187	1.40784	0.682743	1.29716	0.52303	0.887547	0.819214	0.822701	0.992832	NoCRE	NoChange	NM_199322	Dot1l	160	1.232	0.768288	0.545747	0.107982	0.67497
CREB_MergedSSI_Homer_01088	chr10:80201631-80201741	111	0.0979349	1.32151	2.09661	2.32903	3.55589	2.05048	2.00645	2.61455	0.739638	1.94575	0.713223	2.44075	1.22882	1.61764	1.34299	NoCRE	NoChange	NM_023900	Plekhj1	69	-1.125	0.288108	0.327448	0.107982	0.337485
CREB_MergedSSI_Homer_01749	chr10:80229373-80229483	111	0.105667	1.32151	1.99178	2.13495	1.4487	1.1717	1.41632	1.30728	0.967219	1.20451	0.665674	0.887547	0.789957	1.10314	1.60339	FullCRE	NoChange	NM_008753	Oaz1	356	1.101	1.0564	0.163724	0.0539908	0.112495
CREB_MergedSSI_Homer_01597	chr10:80229716-80229826	111	0.0824715	1.32151	2.30627	0.97043	2.10719	1.07406	1.53435	1.40784	0.568953	1.66778	0.475482	1.22038	0.87773	1.20604	1.45671	HalfCRE	NoChange	NM_008753	Oaz1	13	1.101	0.384144	0.0545747	0.0539908	0.22499
CREB_MergedSSI_Homer_03439	chr10:80258337-80258461	125	0.118553	0.81324	0.943475	0.582258	1.5804	0.585852	0.731766	0.603358	0.739638	0.926546	0.237741	0.66566	0.526638	0.629202	1.41989	NoCRE	NoChange	NM_175195	3110056O03Rik	4	1.203	0.384144	0.272873	0.0539908	0.44998
CREB_MergedSSI_Homer_02887	chr10:80303945-80304056	112	0.0927804	0.60993	1.15314	1.55269	1.0536	0.97642	0.897003	1.0056	0.284476	1.0192	0.427934	0.887547	0.555895	0.726449	1.4748	HalfCRE	NoChange	NM_013895	Timm13	97	-1.085	0.96036	0.272873	0.0539908	0.562475
CREB_MergedSSI_Homer_00508	chr10:80403140-80403252	113	0.128862	3.25296	3.24975	3.88172	3.68759	2.44105	3.06869	3.01679	2.21892	3.61353	0.950963	1.55321	1.97489	2.52179	1.45446	FullCRE	NoChange	NM_001038655	Gng7	1298	1.028	1.0564	0.0545747	0.107982	0.22499
CREB_MergedSSI_Homer_05091	chr10:80440420-80440530	111	0.115976	0.508275	1.04831	0.97043	0.790198	0.585852	0.566528	0.402239	0.284476	0.741237	0.190193	0.887547	0.394978	0.480753	1.55768	NoCRE	NoChange	NM_134135	Slc39a3	3432	-1.112	1.24847	0.109149	0.107982	0.562475
CREB_MergedSSI_Homer_00609	chr10:80463357-80463493	137	0.103089	2.84634	1.78212	3.68763	2.89739	2.53869	2.54938	2.41343	2.16202	3.89149	1.14116	1.88604	2.07729	2.31334	1.19645	FullCRE	NoChange	NM_024499	Sgta	140	1.058	0.384144	0.491172	0.107982	0.67497
CREB_MergedSSI_Homer_06140	chr10:80495713-80495823	111	0.0798943	0.304965	0.628983	0.388172	1.4487	0.292926	0.519318	0.301679	0.398267	0.463273	0.237741	0.554717	0.321834	0.420576	1.56659	NoCRE	NoChange	NM_145365	Creb3l3	6233	1.266	2.59297	0.382023	0.323945	4.16232
CREB_MergedSSI_Homer_06336	chr10:80495854-80495962	109	0.0592764	0.304965	0.419322	0.582258	0.1317	0.878778	0.306869	1.10616	0.398267	0.277964	0.237741	1.10943	0.512009	0.409439	0.740366	NoCRE	NoChange	NM_145365	Creb3l3	6093	1.266	1.44054	0.545747	0.377936	7.08719
CREB_MergedSSI_Homer_05655	chr10:80509069-80509179	111	0.0902032	0.508275	0.314492	1.16452	0.921897	0.292926	0.495712	0.703918	0.170686	0.648582	0.332837	0.776604	0.394978	0.445345	1.21632	HalfCRE	NoChange	NM_023138	Map2k2	47	1.02	0.288108	0.218299	0.0539908	0.562475
CREB_MergedSSI_Homer_05824	chr10:80539649-80539759	111	0.0644308	0.40662	1.04831	0.97043	0.263399	0.878778	0.637344	0.603358	0.227581	0.463273	0.142645	0	0.234061	0.435703	2.48287	HalfCRE	NoChange	NM_010731	Zbtb7a	303	-1.083	0	0.218299	0.0539908	0.337485
CREB_MergedSSI_Homer_02570	chr10:80540409-80540550	142	0.0695853	1.01655	1.04831	0.97043	0.658498	0.683494	0.802582	1.30728	0.853429	0.741237	0.570578	0.99849	0.789957	0.796269	0.979035	NoCRE	NoChange	NM_010731	Zbtb7a	1079	-1.083	0.288108	0.163724	0.161972	0.562475
CREB_MergedSSI_Homer_05350	chr10:80541017-80541127	111	0.0386585	0.508275	1.04831	0.776344	0.526798	0.878778	0.637344	0.502799	0.341372	0.555928	0.142645	0.887547	0.292577	0.46496	1.53829	NoCRE	NoChange	NM_010731	Zbtb7a	1671	-1.083	0.288108	0.109149	0	0.22499
CREB_MergedSSI_Homer_03707	chr10:80570837-80571001	165	0.105667	0.60993	0.733814	0.776344	0.395099	1.26935	0.637344	0.905037	0.512057	1.11186	0.427934	0.66566	0.555895	0.59662	1.04472	HalfCRE	NoChange	NM_021501	Pias4	68	-1.072	1.0564	0.218299	0.0539908	0.337485
CREB_MergedSSI_Homer_01130	chr10:80579677-80579807	131	0.0927804	2.23641	1.57246	2.13495	1.0536	0.97642	1.41632	3.01679	1.70686	2.68698	0.713223	2.32981	1.74083	1.57858	0.762778	FullCRE	NoChange	NM_007907	Eef2	17	1.041	0.288108	0.218299	0.161972	1.34994
CREB_MergedSSI_Homer_00458	chr10:80585939-80586051	113	0.139171	4.26951	3.04009	2.52312	3.29249	2.83162	3.13951	2.61455	1.99133	3.15026	1.52154	3.21736	2.25284	2.69617	1.27705	FullCRE	NoChange	NM_001190474	Dapk3	140	-1.182	1.82468	0.272873	0	1.01246
CREB_MergedSSI_Homer_05374	chr10:80595495-80595605	111	0.0927804	0.60993	0.628983	0.776344	0.526798	0.781136	0.590134	0.201119	0.341372	0.370618	0.142645	0.99849	0.336463	0.463298	1.61772	NoCRE	NoChange	NR_015477	2310050B05Rik	2269	1	0	0.163724	0.215963	0.337485
CREB_MergedSSI_Homer_04312	chr10:80595867-80596022	156	0.0979349	0.20331	0.838645	0.388172	0.395099	0.683494	0.472107	1.40784	0.625848	0.926546	0.380385	0.33283	0.599782	0.535944	0.682934	NoCRE	NoChange	NR_015477	2310050B05Rik	1874	1	0.576216	0.327448	0.0539908	0.112495
CREB_MergedSSI_Homer_01596	chr10:80636235-80636350	116	0.103089	1.42317	2.51593	1.55269	1.317	1.46463	1.46353	1.20672	0.853429	2.0384	0.52303	1.44226	0.950874	1.2072	1.36439	FullCRE	NoChange	NM_001034895	Zfr2	0	1.103	0.48018	0.163724	0.215963	0.22499
CREB_MergedSSI_Homer_01576	chr10:80669973-80670134	162	0.0850487	1.62648	2.4111	1.16452	1.4487	1.1717	1.58156	0.804478	0.967219	1.38982	0.427934	1.66415	0.848472	1.21501	1.48898	FullCRE	NoChange	NM_025317	Mrpl54	1	1	1.3445	0.163724	0.107982	0.562475
CREB_MergedSSI_Homer_02361	chr10:80695944-80696103	160	0.0850487	1.1182	0.628983	0.97043	0.658498	0.97642	0.826187	0.804478	0.512057	1.48247	1.09361	1.33132	0.87773	0.851958	0.833191	NoCRE	NoChange	NM_001146687	Pip5k1c	76	1.008	0.384144	0.272873	0.107982	0.787465
CREB_MergedSSI_Homer_04319	chr10:80723905-80724081	177	0.0902032	1.1182	0.524153	1.74677	0.526798	0.683494	0.66095	0.603358	0.227581	0.741237	0.380385	0.66566	0.409607	0.535278	1.7567	NoCRE	NoChange	NM_027381	2510012J08Rik	238	-1.178	2.11279	0.218299	0.161972	0.67497
CREB_MergedSSI_Homer_04133	chr10:80724263-80724373	111	0.113398	0.60993	0.628983	0.776344	1.4487	0.97642	0.826187	0.703918	0.227581	0.463273	0.0950963	0.554717	0.277948	0.552067	2.17177	NoCRE	NoChange	NM_027381	2510012J08Rik	85	-1.178	0.288108	0.545747	0.107982	0.67497
CREB_MergedSSI_Homer_02550	chr10:80753676-80753784	109	0.0850487	1.01655	0.628983	0.582258	1.0536	0.97642	0.826187	1.10616	0.512057	1.38982	0.475482	1.44226	0.775328	0.800757	0.864393	HalfCRE	NoChange	NM_001163166	Hmg20b	142	1.027	0.288108	0.0545747	0.0539908	0.44998
CREB_MergedSSI_Homer_04981	chr10:80760495-80760624	130	0.077317	0.304965	0.524153	0.582258	0.1317	1.1717	0.566528	0.603358	0.455162	1.11186	0.427934	0.221887	0.409607	0.488068	0.962621	NoCRE	NoChange	NM_028657	F630110N24Rik	138	-1.351	0.192072	0.218299	0.0539908	0.337485
CREB_MergedSSI_Homer_03868	chr10:80781809-80781919	111	0.0824715	0.40662	1.15314	0.582258	0.921897	1.07406	0.66095	0.703918	0.341372	1.38982	0.332837	0.443773	0.49738	0.579165	1.2884	NoCRE	NoChange	NM_019757	Fzr1	363	-1.07	0.192072	0.218299	0.107982	0.337485
CREB_MergedSSI_Homer_02804	chr10:80787428-80787565	138	0.12113	0.914894	0.943475	1.3586	0.790198	0.878778	0.849792	1.40784	0.512057	0.741237	0.332837	0.887547	0.643668	0.74673	1.25877	NoCRE	NoChange	NM_133964	Dohh	59	-1.075	1.24847	0.382023	0.0539908	1.34994
CREB_MergedSSI_Homer_01629	chr10:80825472-80825594	123	0.077317	0.711585	1.78212	2.32903	1.71209	1.56227	1.48714	1.81007	0.682743	0.741237	0.570578	1.55321	0.87773	1.18243	1.51126	HalfCRE	NoChange	NM_008688	Nfic	4769	-1.157	0.768288	0.764045	0.863853	1.57493
CREB_MergedSSI_Homer_07251	chr10:80832848-80832958	111	0.0798943	0.711585	0.419322	0.388172	0.526798	0.48821	0.495712	0.402239	0.227581	0.555928	0.237741	0.221887	0.234061	0.364887	1.54013	NoCRE	NoChange	NM_008688	Nfic	2599	-1.157	0.768288	0.436597	0.215963	2.2499
CREB_MergedSSI_Homer_03549	chr10:80836147-80836263	117	0.0953577	1.1182	0.838645	1.3586	0.1317	0.585852	0.731766	0.301679	0.455162	0.926546	0.380385	0.776604	0.49738	0.614573	1.41988	NoCRE	NoChange	NM_008688	Nfic	5901	-1.157	0.384144	0.163724	0	0.22499
CREB_MergedSSI_Homer_04640	chr10:80899617-80899727	111	0.134016	0.40662	0.943475	0.582258	0.921897	0.585852	0.613739	0.502799	0.170686	1.0192	0.427934	0.66566	0.409607	0.511673	1.23466	NoCRE	NoChange	NM_134009	Ncln	178	1.058	0.288108	0.436597	0.0539908	0.337485
CREB_MergedSSI_Homer_03911	chr10:80905930-80906050	121	0.0850487	0.81324	0.419322	0.776344	0.790198	0.195284	0.566528	0.703918	0.455162	0.926546	0.475482	0.99849	0.585153	0.575841	0.841215	HalfCRE	NoChange	NM_010102	S1pr4	2722	1	0.096036	0.163724	0.0539908	0.562475
CREB_MergedSSI_Homer_03486	chr10:80948335-80948443	109	0.0824715	1.21986	0.524153	0.582258	0.526798	0.292926	0.542923	1.20672	0.512057	1.11186	0.475482	0.887547	0.702184	0.622553	0.750179	NoCRE	NoChange	NM_010301	Gna11	212	-1.326	0.96036	0.272873	0.0539908	0.22499
CREB_MergedSSI_Homer_04239	chr10:80954881-80954991	111	0.0953577	0.914894	1.3628	1.16452	1.0536	0.683494	0.849792	0.301679	0.455162	0.185309	0.237741	0.33283	0.234061	0.541927	3.42383	FullCRE	NoChange	NM_010301	Gna11	6759	-1.326	0.48018	0.327448	0.269954	0.337485
CREB_MergedSSI_Homer_01070	chr10:80974799-80974922	124	0.0927804	1.72813	2.4111	2.52312	1.71209	2.92926	2.17169	1.81007	1.36549	1.85309	0.475482	1.22038	1.11179	1.64174	1.68097	FullCRE	NoChange	NM_019725	Tle2	3799	1.028	0.288108	0.109149	0.107982	0.337485
CREB_MergedSSI_Homer_06991	chr10:81009238-81009348	111	0.0850487	0.304965	0.419322	1.16452	0.526798	0.781136	0.401291	0.301679	0.284476	0.648582	0.237741	0.776604	0.351092	0.376191	1.42135	NoCRE	NoChange	NR_030677	BC025920	143	-1.062	0.768288	0.327448	0.107982	0.67497
CREB_MergedSSI_Homer_05225	chr10:81030675-81030785	111	0.103089	0.60993	0.628983	2.13495	0.526798	0.585852	0.637344	0.603358	0.284476	0.463273	0.237741	0.221887	0.307205	0.472275	2.47773	NoCRE	NoChange	NM_181586	Sirt6	7	1.035	0.768288	0.600321	0.161972	1.68743
CREB_MergedSSI_Homer_07546	chr10:81427124-81427234	111	0.043813	0.20331	0.943475	0.582258	0.1317	0.585852	0.495712	0.201119	0.227581	0.185309	0.190193	0.221887	0.204804	0.350258	2.38439	HalfCRE	Unassigned	---	---	NA	NA	0.192072	0.436597	0	0.112495
CREB_MergedSSI_Homer_00931	chr10:81608417-81608527	111	0.108244	1.32151	2.4111	1.3586	1.71209	2.24577	1.81761	1.10616	2.3896	3.0576	0.950963	2.21887	1.78472	1.80116	0.93067	FullCRE	Unassigned	---	---	NA	NA	0.48018	0.327448	0.0539908	0.67497
CREB_MergedSSI_Homer_03478	chr10:81670707-81670817	111	0.0927804	0.81324	1.78212	0.776344	0.1317	0.48821	0.778976	0.301679	0.910324	0.833892	0.0950963	0.66566	0.468122	0.623549	1.4222	FullCRE	NoChange	NM_001105557	Zfp938	312	-1.119	0.192072	0.327448	0.107982	0.67497
CREB_MergedSSI_Homer_05654	chr10:81784316-81784426	111	0.103089	0.40662	0.524153	0.776344	0.526798	0.683494	0.495712	0.603358	0.284476	0.463273	0.190193	0.99849	0.394978	0.445345	1.14868	FullCRE	Unassigned	---	---	NA	NA	0.192072	0.272873	0.0539908	0.787465
CREB_MergedSSI_Homer_01470	chr10:82059468-82059579	112	0.0979349	1.82979	1.88695	2.13495	1.71209	1.65991	1.7468	1.60896	0.568953	1.20451	0.52303	1.33132	0.833843	1.29032	1.76133	FullCRE	NoChange	NM_011561	Tdg	112	-1.112	0.192072	0.327448	0.215963	0.787465
CREB_MergedSSI_Homer_05609	chr10:82128776-82128886	111	0.0592764	0.508275	0.733814	1.55269	0.658498	0.48821	0.66095	0.502799	0.284476	0.277964	0.142645	0.443773	0.234061	0.447505	2.38638	NoCRE	NoChange	NM_001081218	Hcfc2	24	-1.153	0.288108	0.0545747	0.0539908	0.44998
CREB_MergedSSI_Homer_02638	chr10:82193900-82194010	111	0.0541219	0.711585	1.3628	1.55269	1.0536	0.48821	0.920608	0.905037	0.512057	1.20451	0.427934	0.776604	0.643668	0.782138	1.35094	NoCRE	NoChange	NM_010914	Nfyb	13	-1.466	0.288108	0.218299	0.107982	0.22499
CREB_MergedSSI_Homer_07463	chr10:82225264-82225372	109	0.0798943	0.60993	0	0	0.263399	0.585852	0.283264	0.603358	0.512057	0.648582	0.285289	0.443773	0.424236	0.35375	0.585297	HalfCRE	Unassigned	---	---	NA	NA	2.30486	1.03692	0.107982	0.337485
CREB_MergedSSI_Homer_05569	chr10:82330101-82330211	111	0.0953577	1.01655	0.733814	0.582258	0.790198	0.292926	0.637344	0.703918	0.113791	0.463273	0.332837	0.110943	0.263319	0.450332	1.98041	FullCRE	Unassigned	---	---	NA	NA	0.384144	0.218299	0.0539908	0.337485
CREB_MergedSSI_Homer_07545	chr10:82385089-82385199	111	0.0721625	0.40662	0.838645	0.388172	0.263399	0.48821	0.495712	0.402239	0.284476	0.370618	0.0950963	0.221887	0.204804	0.350258	1.73544	NoCRE	Unassigned	---	---	NA	NA	0.288108	0.81862	0.0539908	0
CREB_MergedSSI_Homer_05243	chr10:83078482-83078646	165	0.087626	0.81324	0.419322	1.3586	0.526798	0.48821	0.519318	1.0056	0.341372	0.370618	0.332837	0.776604	0.424236	0.471777	1.27561	NoCRE	NoChange	NM_145220	Appl2	99	1.309	0.288108	0.218299	0.0539908	0.562475
CREB_MergedSSI_Homer_07027	chr10:83870568-83870692	125	0.043813	0.304965	0.419322	1.16452	0	0.878778	0.35408	1.0056	0.0568953	0.833892	0.237741	0.554717	0.394978	0.374529	1.02928	NoCRE	NoChange	NM_001004363	Nuak1	358	1	0.48018	0.218299	0.107982	0.22499
CREB_MergedSSI_Homer_02933	chr10:84006001-84006161	161	0.126284	1.21986	0.943475	0.97043	0.658498	0.585852	0.802582	0.502799	0.739638	0.926546	0.618126	0.66566	0.62904	0.715811	1.268	HalfCRE	FastedUp	NM_146008	Tcp11l2	664	3.032	0.288108	0.382023	0.539908	0.112495
CREB_MergedSSI_Homer_04064	chr10:84052350-84052460	111	0.128862	0.81324	0.524153	0.97043	0.526798	0.781136	0.637344	1.5084	0.341372	0.463273	0.332837	0.443773	0.482751	0.560048	1.17028	HalfCRE	NoChange	NM_027423	Polr3b	168	-1.127	0.768288	0.163724	0.0539908	0.899961
CREB_MergedSSI_Homer_00469	chr10:84347309-84347421	113	0.0618536	4.57447	3.04009	3.29946	3.95099	3.0269	3.44638	3.21791	1.13791	3.79884	0.665674	3.10641	1.88712	2.66675	1.50015	FullCRE	NoChange	NM_183172	Ric8b	49	1.102	0.192072	0.109149	0	1.91242
CREB_MergedSSI_Homer_06095	chr10:84541342-84541452	111	0.087626	0.508275	0.524153	0.97043	0.526798	0.781136	0.566528	0.10056	0.341372	0.370618	0.380385	0.221887	0.277948	0.422238	2.34008	FullCRE	NoChange	NM_001013028	AI597468	8970	-1.161	2.49694	0.218299	0.0539908	0.22499
CREB_MergedSSI_Homer_02073	chr10:84614815-84614939	125	0.0541219	1.72813	1.57246	0.388172	1.71209	0.781136	1.22748	1.0056	0.512057	1.11186	0.618126	0.554717	0.702184	0.964831	1.62583	HalfCRE	NoChange	NM_007771	Cry1	22	-1.015	0.192072	0.163724	0	1.01246
CREB_MergedSSI_Homer_00240	chr10:85301578-85301688	111	0.0824715	3.35461	5.1367	6.40484	3.68759	4.8821	4.39059	2.81567	2.10512	5.00335	1.66419	5.32528	2.85262	3.62161	1.38739	FullCRE	NoChange	NM_133993	Pwp1	2	-1.218	0.384144	0.327448	0.0539908	0.562475
CREB_MergedSSI_Homer_05076	chr10:85346819-85346929	111	0.0695853	0.40662	0.314492	0.582258	0.658498	0.878778	0.495712	0.703918	0.739638	0.833892	0.427934	0.554717	0.468122	0.481917	0.871337	NoCRE	NoChange	NM_181650	Prdm4	128	-1.038	1.92072	0.109149	0	0.112495
CREB_MergedSSI_Homer_06557	chr10:85451654-85451764	111	0.105667	0.711585	0.419322	0.582258	0.658498	0.48821	0.401291	0.804478	0.227581	0.648582	0.190193	0.887547	0.394978	0.398135	1.03679	NoCRE	NoChange	NM_153195	Fbxo7	18	1.006	0.096036	0.163724	0	0.22499
CREB_MergedSSI_Homer_05860	chr10:86135694-86135804	111	0.12113	0.60993	1.04831	0	0.658498	0.97642	0.590134	0.603358	0.284476	0.370618	0.427934	0.110943	0.277948	0.434041	1.83225	HalfCRE	FastedDown	NM_011631	Hsp90b1	504	-2.976	1.53658	0.272873	0.107982	1.34994
CREB_MergedSSI_Homer_05349	chr10:86948592-86948702	111	0.077317	0.20331	1.15314	0.582258	0.790198	0.585852	0.637344	0.201119	0.568953	0.370618	0.285289	0.110943	0.292577	0.46496	2.15675	FullCRE	NoChange	NM_008777	Pah	2946	1.081	4.8018	1.30979	0.0539908	1.23745
CREB_MergedSSI_Homer_02405	chr10:86951581-86951696	116	0.0747398	1.01655	1.3628	0.388172	0.790198	1.1717	0.920608	1.10616	0.512057	1.38982	0.427934	1.10943	0.760699	0.840654	1.04048	HalfCRE	NoChange	NM_008777	Pah	44	1.081	1.72865	1.80096	0.107982	1.57493
CREB_MergedSSI_Homer_02908	chr10:87327222-87327390	169	0.115976	1.01655	1.15314	1.3586	0.790198	0.585852	0.873398	0.502799	0.796534	0.833892	0.380385	0.887547	0.570524	0.721961	1.44196	HalfCRE	NoChange	NM_001111274	Igf1	36395	1.057	2.68901	7.36758	0.377936	0.67497
CREB_MergedSSI_Homer_04105	chr10:88161081-88161207	127	0.100512	0.81324	0.733814	0.582258	0.263399	0.97642	0.613739	0.804478	0.170686	1.0192	0.665674	0.443773	0.49738	0.55556	1.08548	NoCRE	NoChange	NM_025859	Arl1	68	-1.082	0.576216	0.327448	0.107982	1.23745
CREB_MergedSSI_Homer_00522	chr10:89116028-89116140	113	0.100512	3.1513	3.24975	4.46398	2.37059	1.95284	2.85625	3.01679	1.99133	3.0576	1.2838	2.99547	2.10655	2.4814	1.23033	FullCRE	NoChange	NM_198021	Scyl2	0	1.182	0.576216	0.218299	0	0.899961
CREB_MergedSSI_Homer_06333	chr10:89174773-89174881	109	0.0644308	1.01655	0.209661	0.194086	0.395099	0.390568	0.424896	0.201119	0.455162	0.555928	0.285289	0.887547	0.394978	0.409937	0.924915	HalfCRE	NoChange	NM_029166	Uhrf1bp1l	36	1.18	0.288108	0.272873	0	0.22499
CREB_MergedSSI_Homer_06571	chr10:89175272-89175382	111	0.0463902	0.711585	0.314492	0.776344	0.1317	1.1717	0.590134	0.301679	0.341372	0	0.190193	0.221887	0.204804	0.397469	2.94355	HalfCRE	NoChange	NM_029166	Uhrf1bp1l	536	1.18	0.576216	0.218299	0.323945	0.44998
CREB_MergedSSI_Homer_03829	chr10:90512659-90512769	111	0.0721625	0.914894	0.314492	0.388172	0.658498	1.07406	0.684555	0.703918	0.512057	0.648582	0.380385	0.554717	0.482751	0.583653	1.19662	NoCRE	NoChange	NM_026166	Ikbip	123	-1.312	0.384144	0.218299	0.0539908	0
CREB_MergedSSI_Homer_00166	chr10:90553780-90553893	114	0.118553	4.47282	4.61255	5.82258	4.87289	6.34673	5.07515	4.42463	2.67408	5.55928	1.61664	5.10339	3.27686	4.176	1.34831	HalfCRE	NoChange	NM_133668	Slc25a3	73	-1.047	0.384144	0.272873	0.107982	0.787465
CREB_MergedSSI_Homer_03380	chr10:90611523-90611639	117	0.0902032	0.60993	0.524153	0.97043	1.0536	0.97642	0.66095	1.30728	0.796534	0.741237	0.190193	0.887547	0.614411	0.63768	1.05398	NoCRE	Unassigned	---	---	NA	NA	0.96036	0.491172	0.161972	1.12495
CREB_MergedSSI_Homer_05859	chr10:91125421-91125532	112	0.043813	0.711585	0.209661	0.388172	0.263399	1.1717	0.590134	0.502799	0.398267	0.0926546	0.190193	0.33283	0.277948	0.434041	1.80948	NoCRE	Unassigned	---	---	NA	NA	0.48018	0.109149	0.161972	0
CREB_MergedSSI_Homer_00701	chr10:92152177-92152295	119	0.087626	2.33806	2.93526	3.29946	1.71209	2.63633	2.43135	2.01119	1.47928	2.96495	1.56909	2.32981	1.87249	2.15192	1.24791	FullCRE	NoChange	NM_008682	Nedd1	17	1.266	0.96036	0.436597	0.215963	0.44998
CREB_MergedSSI_Homer_03385	chr10:92554182-92554369	188	0.0902032	0.711585	0.524153	0	1.317	0.97642	0.731766	0.402239	0.341372	1.57513	0.380385	0.776604	0.541267	0.636516	1.01537	FullCRE	Unassigned	---	---	NA	NA	0.384144	0.272873	0.215963	0.67497
CREB_MergedSSI_Homer_06297	chr10:92590400-92590508	109	0.0644308	0.304965	0.419322	0.388172	0.263399	0.683494	0.35408	0.703918	0.170686	1.38982	0.237741	0.776604	0.468122	0.411101	0.628087	NoCRE	NoChange	NM_146239	Cdk17	220	1.257	0.192072	0.109149	0	1.12495
CREB_MergedSSI_Homer_06115	chr10:92592012-92592120	109	0.0979349	0.60993	0.943475	0	0.526798	0.292926	0.448501	0.603358	0.739638	0.463273	0.237741	0.443773	0.394978	0.42174	0.953913	FullCRE	NoChange	NM_146239	Cdk17	1390	1.257	1.3445	0.545747	0.107982	0.67497
CREB_MergedSSI_Homer_06884	chr10:92883059-92883169	111	0.113398	0.508275	0.628983	0.776344	0.921897	0.195284	0.542923	0.201119	0.284476	0.463273	0.142645	0.33283	0.219432	0.381178	2.12785	NoCRE	NoChange	NM_008517	Lta4h	80	1.066	0.48018	0.436597	0.107982	0.44998
CREB_MergedSSI_Homer_06003	chr10:92969726-92969836	111	0.077317	0.508275	0.733814	0.776344	0.921897	0.390568	0.590134	0.301679	0.227581	0.741237	0	0.66566	0.263319	0.426726	1.72037	HalfCRE	NoChange	NM_027908	Amdhd1	51	1.267	0.48018	0.327448	0.0539908	0.44998
CREB_MergedSSI_Homer_04373	chr10:93465591-93465701	111	0.110821	0.40662	0.943475	0.388172	1.317	0.878778	0.755371	0.502799	0.170686	0.370618	0.190193	0.887547	0.307205	0.531288	1.85407	NoCRE	NoChange	NM_172538	Vezt	97	1.292	0.192072	0.163724	0.0539908	0.44998
CREB_MergedSSI_Homer_02314	chr10:93577637-93577780	144	0.0721625	0.711585	0.943475	2.52312	1.0536	2.05048	1.22748	0.603358	0.455162	0.926546	0.237741	0.776604	0.512009	0.869743	2.4279	HalfCRE	NoChange	NM_011629	Nr2c1	20	1.273	0.768288	0.81862	0	1.57493
CREB_MergedSSI_Homer_03590	chr10:93628714-93628829	116	0.0824715	0.304965	1.3628	0.388172	0.790198	0.683494	0.70816	0.502799	0.341372	1.0192	0.285289	0.887547	0.512009	0.610085	1.16251	HalfCRE	NoChange	NM_025551	Ndufa12	35	-1.074	0.48018	0.382023	0.215963	1.12495
CREB_MergedSSI_Homer_01452	chr10:93828114-93828227	114	0.126284	1.62648	1.57246	1.3586	1.4487	1.46463	1.46353	2.01119	0.682743	2.22371	0.903415	0.66566	1.14105	1.30229	1.15172	FullCRE	Unassigned	---	---	NA	NA	4.60973	1.09149	0.917844	2.92487
CREB_MergedSSI_Homer_00739	chr10:94118357-94118475	119	0.0695853	1.72813	2.83043	2.52312	3.68759	1.8552	2.31332	2.61455	1.64996	4.0768	0.713223	2.77358	1.88712	2.10022	1.06733	HalfCRE	NoChange	NM_029852	Ccdc41	172	-1.008	0.288108	0.218299	0	0.562475
CREB_MergedSSI_Homer_06612	chr10:94846458-94846610	153	0.0412357	0.20331	0.419322	1.55269	0.526798	0.390568	0.424896	0.502799	0.455162	0.555928	0.285289	0.776604	0.365721	0.395308	1.20068	NoCRE	FastedDown	NM_007706	Socs2	11	-1.988	0.384144	1.14607	0	0.787465
CREB_MergedSSI_Homer_01655	chr10:94944583-94944720	138	0.0747398	1.21986	1.57246	2.13495	0.921897	1.56227	1.27469	1.0056	0.967219	2.13106	0.380385	1.77509	1.05328	1.16398	1.18406	HalfCRE	NoChange	NM_080560	Ube2n	197	-1.142	0.48018	0.218299	0.161972	0.22499
CREB_MergedSSI_Homer_06741	chr10:94993791-94993901	111	0.0412357	0.60993	0.838645	0.582258	0.658498	0.292926	0.542923	0.301679	0.398267	0.0926546	0.142645	0.66566	0.234061	0.388492	1.86286	NoCRE	FastedUp	NM_027722	Nudt4	9	1.635	0	0.0545747	0.0539908	0
CREB_MergedSSI_Homer_05262	chr10:95190265-95190375	111	0.110821	0.40662	0.628983	0.97043	1.1853	0.48821	0.590134	0.301679	0.682743	0.555928	0.142645	0.221887	0.351092	0.470613	1.93164	FullCRE	Unassigned	---	---	NA	NA	0.96036	1.20064	0.377936	2.47489
CREB_MergedSSI_Homer_05042	chr10:95203386-95203499	114	0.0695853	0.508275	0.943475	0.388172	0.921897	0.48821	0.542923	0.301679	0.341372	0.741237	0.52303	0.443773	0.424236	0.483579	1.38235	NoCRE	Unassigned	---	---	NA	NA	10.4679	4.14768	0.0539908	4.4998
CREB_MergedSSI_Homer_05106	chr10:95266288-95266458	171	0.0824715	0.40662	1.04831	0.582258	0.263399	1.1717	0.637344	0.201119	0.113791	0.648582	0.427934	0.554717	0.321834	0.479589	1.78419	NoCRE	Unassigned	---	---	NA	NA	7.01063	1.58267	0.0539908	2.3624
CREB_MergedSSI_Homer_01548	chr10:96046538-96046658	121	0.0927804	1.01655	1.78212	2.13495	1.1853	1.36699	1.29829	2.21231	1.02411	1.94575	0.808319	1.10943	1.17031	1.2343	1.05436	HalfCRE	FastedUp	NM_007569	Btg1	90	2.636	1.53658	0.163724	0.161972	0.67497
CREB_MergedSSI_Homer_00815	chr10:98343923-98344033	111	0.033504	1.62648	4.08839	3.68763	2.10719	1.46463	2.38414	1.70952	1.1948	2.22371	0.618126	4.1049	1.56528	1.97471	1.31705	FullCRE	NoChange	NM_026482	Atp2b1	861	-1.131	0	0	0.107982	0.22499
CREB_MergedSSI_Homer_06498	chr10:98641746-98641856	111	0.0670081	0.40662	1.04831	0	0	0.781136	0.495712	0.301679	0.227581	0.555928	0.332837	0.221887	0.307205	0.401459	1.36353	HalfCRE	Unassigned	---	---	NA	NA	1.0564	0.382023	0.917844	1.12495
CREB_MergedSSI_Homer_07500	chr10:98691458-98691566	109	0.0670081	0.40662	0.104831	0.776344	0.1317	0.292926	0.236053	0.804478	0.0568953	0.926546	0.332837	0.99849	0.468122	0.352088	0.548985	NoCRE	FastedDown	NM_026268	Dusp6	1406	-1.709	0.576216	0.327448	0	0.44998
CREB_MergedSSI_Homer_05630	chr10:98786032-98786153	122	0.0927804	0.60993	0.209661	0.582258	0.395099	0.781136	0.424896	1.0056	0.284476	1.0192	0.237741	0.776604	0.468122	0.446509	0.775686	NoCRE	Unassigned	---	---	NA	NA	4.41765	0.81862	0.431927	1.68743
CREB_MergedSSI_Homer_04823	chr10:99917028-99917215	188	0.0902032	0.508275	0.838645	1.55269	0.790198	0.390568	0.542923	0.402239	0.625848	0.648582	0.332837	0.66566	0.453494	0.498208	1.52528	NoCRE	NoChange	NM_001033332	Tmtc3	85	-1.119	0.96036	0.545747	0	1.12495
CREB_MergedSSI_Homer_00307	chr10:105245493-105245609	117	0.123707	2.84634	4.50771	4.85215	4.60949	2.63633	3.65883	4.22351	3.01545	3.79884	1.85438	3.10641	2.88188	3.27035	1.21586	HalfCRE	NoChange	NM_025602	Ccdc59	37	-1.12	0.48018	0.600321	0.107982	0.44998
CREB_MergedSSI_Homer_07143	chr10:106716862-106716970	109	0.0979349	0	0.628983	0.388172	0.658498	0.390568	0.330475	0.502799	0.341372	0.833892	0.332837	0.221887	0.409607	0.370041	0.925401	NoCRE	NoChange	NM_001033223	Lin7a	40974	-1.449	4.12955	0.982344	0.593899	1.57493
CREB_MergedSSI_Homer_05446	chr10:106814237-106814366	130	0.0515447	0.60993	0.314492	0.388172	0.658498	0.878778	0.566528	0.402239	0.455162	0.277964	0.190193	0.887547	0.351092	0.45881	1.28772	NoCRE	NoChange	NM_008656	Myf5	75942	1	0.672252	0.163724	0.107982	0.22499
CREB_MergedSSI_Homer_06563	chr10:107515586-107515694	109	0.0670081	0.508275	0.209661	0.194086	0.395099	0.48821	0.283264	0.804478	0.512057	0.833892	0.285289	0.554717	0.512009	0.397637	0.600358	FullCRE	Unassigned	---	---	NA	NA	2.30486	0.436597	0.107982	0.562475
CREB_MergedSSI_Homer_06270	chr10:107566088-107566200	113	0.0644308	0.40662	0.733814	0.582258	0.395099	0.097642	0.401291	0.905037	0.284476	1.20451	0.142645	0.221887	0.424236	0.412763	0.803113	NoCRE	NoChange	NM_027892	Ppp1r12a	365	1.179	0.48018	0.545747	0.107982	0.112495
CREB_MergedSSI_Homer_03657	chr10:107737816-107737949	134	0.0927804	0.914894	0.943475	0.388172	1.317	0.48821	0.778976	0.402239	0.455162	0.648582	0.332837	0.66566	0.424236	0.601606	1.6178	FullCRE	NoChange	NM_054056	Pawr	1583	-1.127	0.96036	3.71108	0.161972	1.12495
CREB_MergedSSI_Homer_07129	chr10:107839261-107839371	111	0.087626	0.40662	0.419322	0.388172	0.790198	0.585852	0.448501	0.301679	0.568953	0.833892	0.142645	0.221887	0.292577	0.370539	1.25186	FullCRE	Unassigned	---	---	NA	NA	1.63261	0.109149	0	0
CREB_MergedSSI_Homer_07155	chr10:110324182-110324292	111	0.0592764	0.60993	0.524153	2.13495	0.263399	0.195284	0.519318	0.603358	0.113791	0.463273	0.0950963	0.33283	0.219432	0.369375	2.31773	NoCRE	NoChange	NM_007792	Csrp2	48	1.39	0.384144	0.218299	0	0.787465
CREB_MergedSSI_Homer_00902	chr10:110568888-110568998	111	0.077317	2.13475	2.30627	3.88172	2.63399	1.07406	2.1953	3.11735	0.739638	2.22371	0.618126	2.66264	1.50677	1.85103	1.28514	NoCRE	NoChange	NM_001003717	Osbpl8	30	-1.383	0.192072	0.109149	0.107982	0.112495
CREB_MergedSSI_Homer_07462	chr10:110702697-110702805	109	0.108244	0.304965	0.209661	0	0.526798	0.292926	0.283264	0.603358	0.341372	1.0192	0.285289	0.33283	0.424236	0.35375	0.516779	NoCRE	NoChange	NM_027914	Bbs10	37	-1.109	0.384144	0.327448	0	0.67497
CREB_MergedSSI_Homer_03990	chr10:110877227-110877353	127	0.0798943	0.304965	0.524153	0.776344	0.395099	1.26935	0.637344	1.10616	0.455162	0.833892	0.237741	0.776604	0.49738	0.567362	0.959042	HalfCRE	NoChange	NM_015781	Nap1l1	11	1.173	0.384144	0.163724	0	0.337485
CREB_MergedSSI_Homer_01343	chr10:111376722-111376834	113	0.115976	1.1182	1.78212	2.13495	1.317	1.26935	1.3455	1.60896	1.42238	1.94575	0.903415	2.44075	1.419	1.38225	0.915921	HalfCRE	NoChange	NM_178610	Krr1	26	-1.214	0.864324	0.382023	0.161972	0.562475
CREB_MergedSSI_Homer_00733	chr10:114655487-114655621	135	0.100512	3.1513	2.4111	2.52312	1.71209	2.14812	2.36053	2.31287	1.64996	3.70618	0.903415	1.99698	1.85786	2.1092	1.13022	HalfCRE	NoChange	NM_025706	Tbc1d15	49	1.419	0.288108	0.654896	0.107982	0.787465
CREB_MergedSSI_Homer_00632	chr10:114719654-114719774	121	0.0953577	2.64303	3.14492	3.68763	2.50229	2.34341	2.76183	2.81567	1.30859	3.15026	1.1887	1.88604	1.77009	2.26596	1.3838	HalfCRE	NoChange	NM_024454	Rab21	11	-1.019	0.288108	0.109149	0.107982	0.44998
CREB_MergedSSI_Homer_01871	chr10:114788966-114789095	130	0.0850487	1.32151	1.46763	2.13495	0.921897	0.781136	1.15666	1.40784	0.967219	1.38982	0.570578	1.22038	0.936245	1.04645	1.19282	HalfCRE	NoChange	NM_001033261	Zfc3h1	37	1.003	2.20883	0.382023	0.0539908	0.67497
CREB_MergedSSI_Homer_03524	chr10:115168335-115168450	116	0.0541219	0.711585	0.419322	0.97043	0.395099	1.07406	0.70816	0.603358	0.455162	0.833892	0.380385	0.66566	0.526638	0.617399	1.21509	NoCRE	Unassigned	---	---	NA	NA	0.768288	0.163724	0.215963	0.44998
CREB_MergedSSI_Homer_03358	chr10:115985568-115985691	124	0.0798943	1.42317	0.419322	1.55269	0.790198	0.390568	0.755371	1.10616	0.341372	0.833892	0.332837	0.99849	0.526638	0.641004	1.26661	NoCRE	NoChange	NM_001037846	Cnot2	7	1.046	0.384144	0.218299	0	0.562475
CREB_MergedSSI_Homer_01031	chr10:116467849-116467969	121	0.0927804	2.94799	1.88695	0.776344	1.1853	2.44105	1.86482	2.31287	1.36549	1.85309	0.808319	2.77358	1.5214	1.69311	1.01364	FullCRE	NoChange	NM_007636	Cct2	15	-1.093	0.384144	0.163724	0	0.22499
CREB_MergedSSI_Homer_05697	chr10:116515800-116515910	111	0.110821	0.40662	0.628983	0.776344	0.526798	1.07406	0.637344	0.603358	0.341372	0.185309	0.190193	0.221887	0.24869	0.443017	2.21306	FullCRE	NoChange	NM_177798	Frs2	36729	1.121	0.672252	1.58267	0.107982	0.562475
CREB_MergedSSI_Homer_03165	chr10:116628249-116628362	114	0.087626	1.21986	0.838645	0.776344	0.526798	0.585852	0.731766	0.905037	0.625848	1.11186	0.427934	0.554717	0.614411	0.673088	1.08885	HalfCRE	NoChange	NM_026570	Yeats4	311	-1.009	0.672252	0.327448	0.107982	0.22499
CREB_MergedSSI_Homer_00531	chr10:116781053-116781171	119	0.0386585	3.25296	2.83043	2.52312	3.29249	2.53869	2.85625	3.21791	1.36549	3.89149	1.14116	2.77358	2.06266	2.45946	1.1653	HalfCRE	NoChange	NM_001013391	Cpsf6	27	-1.056	0.768288	0.327448	0.107982	0.337485
CREB_MergedSSI_Homer_07317	chr10:116816861-116816971	111	0.0953577	0.304965	0.419322	0.97043	0.263399	0.390568	0.401291	0.502799	0.568953	0.370618	0.142645	0.443773	0.321834	0.361563	1.15768	NoCRE	Unassigned	---	---	NA	NA	10.564	1.20064	0.161972	2.81238
CREB_MergedSSI_Homer_04799	chr10:117113711-117113821	111	0.0927804	0.60993	0.838645	0.776344	0.1317	0.878778	0.590134	0.301679	0.682743	0.926546	0.285289	0.554717	0.409607	0.49987	1.17609	HalfCRE	NoChange	NM_010786	Mdm2	55	-1.014	0.192072	0.218299	0.0539908	0
CREB_MergedSSI_Homer_05816	chr10:117195789-117195897	109	0.087626	0.81324	0.838645	1.16452	0.263399	0.781136	0.448501	0.703918	0.512057	0.926546	0.0950963	0.66566	0.424236	0.436369	1.32985	NoCRE	NoChange	NM_134010	Nup107	143	-1.136	0.384144	0.163724	0	0.67497
CREB_MergedSSI_Homer_01966	chr10:117248970-117249092	123	0.0489674	1.42317	0.524153	3.68763	1.84379	1.07406	1.36911	0.703918	0.227581	1.57513	0.475482	0.887547	0.643668	1.00639	2.21023	FullCRE	NoChange	NM_024457	Rap1b	62	1.019	0.192072	0.218299	0	0
CREB_MergedSSI_Homer_03989	chr10:117544653-117544761	109	0.0644308	0.304965	0.838645	0.776344	1.0536	0.585852	0.637344	1.20672	0.341372	0.926546	0.285289	0.33283	0.49738	0.567362	1.15088	HalfCRE	NoChange	NM_001162904	Mdm1	72	1.173	0	0.163724	0.161972	0
CREB_MergedSSI_Homer_05155	chr10:117544787-117544897	111	0.087626	0.508275	0.733814	0.97043	0.658498	0.97642	0.66095	0.703918	0.398267	0.463273	0.190193	0.33283	0.292577	0.476763	1.84222	NoCRE	NoChange	NM_001162904	Mdm1	61	1.173	0.096036	0.109149	0.0539908	0.22499
CREB_MergedSSI_Homer_05360	chr10:118468547-118468655	109	0.0979349	0.101655	0.314492	0.97043	0.921897	0.48821	0.401291	1.20672	0.455162	0.741237	0.285289	0.66566	0.526638	0.463964	0.833819	HalfCRE	Unassigned	---	---	NA	NA	1.24847	0.600321	0.0539908	1.57493
CREB_MergedSSI_Homer_02899	chr10:118643101-118643279	179	0.0670081	1.21986	0.943475	0.97043	1.4487	0.683494	0.920608	1.10616	0.455162	1.0192	0.285289	0.66566	0.526638	0.723623	1.49115	NoCRE	NoChange	NM_027994	Cand1	73	-1.323	0.192072	0.109149	0.0539908	0.899961
CREB_MergedSSI_Homer_05359	chr10:118643550-118643660	111	0.134016	0.60993	0.733814	0.582258	0.395099	0.390568	0.519318	0.201119	0.284476	0.648582	0.665674	0.33283	0.409607	0.464462	1.27148	NoCRE	NoChange	NM_027994	Cand1	488	-1.323	0.672252	0.327448	0.107982	1.01246
CREB_MergedSSI_Homer_03689	chr10:119604596-119604711	116	0.077317	0.711585	1.15314	0.194086	0.658498	0.585852	0.684555	1.0056	0.284476	0.926546	0.380385	0.33283	0.512009	0.598282	1.12742	HalfCRE	NoChange	NM_028679	Irak3	55	1.058	2.4009	0.600321	0.0539908	0.22499
CREB_MergedSSI_Homer_07154	chr10:119611755-119611865	111	0.131439	0.508275	0.524153	0.776344	0.526798	0.683494	0.519318	0.603358	0.398267	0.741237	0.0475482	0.221887	0.219432	0.369375	1.50031	NoCRE	NoChange	NM_026617	Tmbim4	75	-1.017	0.864324	0.272873	0.107982	0.562475
CREB_MergedSSI_Homer_07316	chr10:119630009-119630148	140	0.0927804	0.60993	0.104831	0.582258	0.395099	0.585852	0.401291	0.502799	0.455162	0.185309	0.332837	0.110943	0.321834	0.361563	1.43535	NoCRE	NoChange	NM_025431	Llph	40	-1.171	0.192072	0.382023	0.107982	0.337485
CREB_MergedSSI_Homer_00768	chr10:120382393-120382506	114	0.0566991	2.84634	2.20144	4.0758	0.790198	2.63633	2.31332	1.60896	1.30859	3.61353	1.09361	3.55019	1.81397	2.06365	1.12307	HalfCRE	NoChange	NM_001081193	Lemd3	58	-1.066	0.192072	0.163724	0	0.337485
CREB_MergedSSI_Homer_04942	chr10:120891865-120891975	111	0.12113	0.81324	1.15314	0.388172	0.921897	0.683494	0.731766	0.201119	0.398267	0.370618	0.190193	0.33283	0.24869	0.490228	2.65229	NoCRE	Unassigned	---	---	NA	NA	8.5472	3.00161	0.215963	6.41222
CREB_MergedSSI_Homer_06926	chr10:120903162-120903270	109	0.0953577	0.40662	0.314492	0.776344	0.395099	0.390568	0.377685	0	0.512057	0.648582	0.285289	0.554717	0.38035	0.379017	1.14119	NoCRE	Unassigned	---	---	NA	NA	8.35513	2.45586	0.0539908	5.06228
CREB_MergedSSI_Homer_02700	chr10:120913279-120913399	121	0.0747398	1.21986	0.733814	0.97043	1.0536	1.07406	0.991424	0.201119	0.967219	1.11186	0.332837	0.443773	0.541267	0.766345	1.65263	FullCRE	Unassigned	---	---	NA	NA	0.768288	0.491172	0.107982	0.787465
CREB_MergedSSI_Homer_07205	chr10:120989954-120990062	109	0.0824715	0.508275	0.524153	0.776344	0.658498	0.195284	0.35408	0.301679	0.170686	0.277964	0.475482	0.776604	0.38035	0.367215	1.32967	HalfCRE	NoChange	NM_019786	Tbk1	152	-1.026	1.3445	0.272873	0	0.337485
CREB_MergedSSI_Homer_04548	chr10:121029452-121029560	109	0.077317	0.40662	0.524153	1.74677	0	0.683494	0.495712	0.905037	0.341372	0.926546	0.427934	0.887547	0.541267	0.518489	0.963481	NoCRE	NoChange	NM_001081056	Xpot	128	1.091	0.096036	0.764045	0	0.337485
CREB_MergedSSI_Homer_00757	chr10:121142689-121142800	112	0.105667	3.04965	3.45941	2.13495	1.97549	2.14812	2.50217	2.31287	1.76375	2.31637	1.09361	2.10792	1.65306	2.07761	1.33072	FullCRE	NoChange	NM_173022	BC048403	251	1.121	0.288108	0.163724	0.0539908	0.562475
CREB_MergedSSI_Homer_06425	chr10:121858982-121859092	111	0.0592764	0.60993	0.419322	0.97043	0.658498	0.781136	0.590134	0.502799	0.170686	0.463273	0.0475482	0.443773	0.219432	0.404783	2.1125	NoCRE	Unassigned	---	---	NA	NA	1.72865	1.25522	0.161972	1.68743
CREB_MergedSSI_Homer_01758	chr10:122479413-122479521	109	0.0566991	0.914894	1.04831	1.55269	2.10719	0.97642	1.15666	1.0056	1.02411	2.0384	0.570578	1.88604	1.03865	1.09765	1.01146	HalfCRE	NoChange	NM_001163024	Mon2	98	1.188	0.096036	0.109149	0	0.44998
CREB_MergedSSI_Homer_05715	chr10:126381438-126381588	151	0.0747398	1.1182	0.314492	0.97043	0.395099	0.48821	0.519318	0.603358	0.170686	0.926546	0.427934	0.66566	0.365721	0.442519	1.17617	NoCRE	FastedUp	NM_001113470	Ctdsp2	152	1.775	0.48018	0.272873	0.0539908	0.44998
CREB_MergedSSI_Homer_01972	chr10:126433739-126433872	134	0.0850487	0.508275	1.25797	2.13495	1.0536	1.46463	1.13306	0.703918	0.682743	1.94575	0.760771	0.554717	0.87773	1.00539	1.38114	NoCRE	NoChange	NM_025537	Tsfm	41	-1.222	0.384144	0.218299	0.323945	1.34994
CREB_MergedSSI_Homer_00290	chr10:126444820-126444941	122	0.0850487	3.35461	4.40288	3.10537	5.00459	3.80804	3.84767	3.92183	1.87754	4.54008	2.32986	3.55019	2.86725	3.35746	1.21308	HalfCRE	NoChange	NM_010792	Mettl1	0	-1.488	0.192072	0.218299	0.161972	0.67497
CREB_MergedSSI_Homer_02220	chr10:126473253-126473407	155	0.136593	1.62648	0.524153	0.97043	1.0536	1.26935	1.08585	1.40784	0.625848	0.648582	0.713223	0.554717	0.716813	0.901329	1.37816	FullCRE	NoChange	NM_025982	Tspan31	118	1.096	2.01676	0.163724	0	0.562475
CREB_MergedSSI_Homer_02647	chr10:126524105-126524250	146	0.105667	1.01655	1.04831	1.94086	0.263399	0.48821	0.826187	1.30728	0.739638	0.741237	0.570578	0.99849	0.731441	0.778814	1.09183	FullCRE	NoChange	NM_001171026	Os9	67	-1.082	2.97711	0.163724	0.161972	0.67497
CREB_MergedSSI_Homer_06740	chr10:126568035-126568145	111	0.0902032	0.508275	0.838645	0.776344	0.395099	0.48821	0.542923	0.402239	0.227581	0.555928	0.0950963	0.221887	0.234061	0.388492	2.00074	NoCRE	NoChange	NM_008080	B4galnt1	83	-1.056	0.96036	0.272873	0.0539908	1.01246
CREB_MergedSSI_Homer_04798	chr10:126693508-126693618	111	0.0747398	0.711585	0.524153	0.97043	1.317	0.390568	0.590134	0.301679	0.284476	0.833892	0.475482	0.66566	0.409607	0.49987	1.52809	NoCRE	FastedDown	NM_007837	Ddit3	178	-3.802	1.44054	0.436597	0.0539908	1.46244
CREB_MergedSSI_Homer_04495	chr10:126714612-126714801	190	0.0902032	0.304965	0.733814	0.776344	1.1853	0.683494	0.519318	0.804478	0.625848	1.0192	0.380385	0.443773	0.526638	0.522978	1.12531	NoCRE	NoChange	NM_001003913	Mars	28	-1.111	6.24234	0.382023	0.215963	1.34994
CREB_MergedSSI_Homer_07213	chr10:126754811-126754921	111	0.087626	0.508275	0.524153	1.3586	0.658498	0.292926	0.542923	0	0.512057	0	0.0950963	0.33283	0.190175	0.366549	3.55586	NoCRE	FastedDown	NM_008382	Inhbe	143	-1.733	3.93747	1.03692	0.0539908	3.26236
CREB_MergedSSI_Homer_00523	chr10:126783492-126783611	120	0.0953577	2.43972	3.7739	2.7172	3.55589	3.90568	3.16312	2.61455	1.87754	2.77964	0.808319	2.77358	1.78472	2.47392	1.51031	HalfCRE	NoChange	NM_001168292	R3hdm2	9707	1.121	0.096036	0.163724	0	0.22499
CREB_MergedSSI_Homer_03740	chr10:126923763-126923873	111	0.0695853	1.1182	0.733814	0.776344	0.790198	1.07406	0.849792	1.10616	0.284476	0.648582	0.142645	0.221887	0.336463	0.593128	1.86901	HalfCRE	NoChange	NM_028230	Shmt2	1566	-1.036	0.576216	1.58267	0.107982	3.71234
CREB_MergedSSI_Homer_05908	chr10:126979372-126979482	111	0.0798943	0.81324	0.838645	0	0.921897	0.585852	0.613739	0.10056	0.227581	0.555928	0.142645	0.443773	0.24869	0.431214	2.1487	NoCRE	NoChange	NM_183297	Nxph4	41917	1.109	4.32162	1.41894	0.269954	1.34994
CREB_MergedSSI_Homer_03404	chr10:127045881-127046023	143	0.105667	0.711585	0.838645	0.97043	0.658498	1.07406	0.637344	2.01119	0.341372	1.0192	0.190193	0.33283	0.62904	0.633192	1.09203	NoCRE	NoChange	NM_009284	Stat6	16	1.046	1.24847	0.382023	0.107982	1.46244
CREB_MergedSSI_Homer_05401	chr10:127070004-127070114	111	0.087626	0.711585	0.733814	1.16452	0.395099	0.390568	0.542923	0.804478	0.682743	0.463273	0.285289	0.110943	0.38035	0.461636	1.44694	NoCRE	NoChange	NM_001122895	Nab2	405	1.117	2.78504	0.654896	0.0539908	0.44998
CREB_MergedSSI_Homer_03291	chr10:127079790-127079903	114	0.108244	0.508275	1.25797	0.97043	0.395099	1.07406	0.778976	0.603358	0.625848	0.926546	0.332837	1.10943	0.526638	0.652807	1.16893	FullCRE	NoChange	NM_001113211	Tmem194	166	1.274	1.0564	0.327448	0.485917	0.44998
CREB_MergedSSI_Homer_06225	chr10:127141724-127141832	109	0.105667	0.304965	0.104831	0.388172	0.395099	0.781136	0.377685	0.201119	0.568953	0.741237	0.285289	0.66566	0.453494	0.41559	0.801785	NoCRE	NoChange	NM_198035	Zbtb39	708	1.019	0.384144	1.20064	0.593899	2.02491
CREB_MergedSSI_Homer_04197	chr10:127203990-127204106	117	0.0463902	0.711585	0.524153	0.97043	0.526798	0.390568	0.566528	0.905037	0.682743	0.648582	0.332837	0.66566	0.526638	0.546583	0.965585	HalfCRE	NoChange	NM_009040	Rdh16	53	1.118	2.11279	1.63724	0.161972	2.92487
CREB_MergedSSI_Homer_05298	chr10:127339679-127339789	111	0.0902032	0.40662	0.419322	1.16452	0.395099	0.585852	0.424896	0.301679	0.682743	1.0192	0.475482	0.776604	0.512009	0.468453	0.912676	FullCRE	Unassigned	---	---	NA	NA	1.24847	0.873195	0.107982	0.787465
CREB_MergedSSI_Homer_07461	chr10:127407982-127408090	109	0.0850487	0.20331	0.104831	0.194086	0.790198	0.390568	0.283264	0.301679	0.512057	0.926546	0.0475482	0.776604	0.424236	0.35375	0.656282	FullCRE	NoChange	NM_013786	Hsd17b6	2421	-1.188	1.0564	0.545747	0.323945	0.899961
CREB_MergedSSI_Homer_03379	chr10:127461848-127461995	148	0.0670081	0.508275	0.943475	0.776344	0.526798	0.97642	0.66095	0.804478	0.625848	1.11186	0.285289	1.99698	0.614411	0.63768	0.773417	HalfCRE	NoChange	NM_019766	Ptges3	8	-1.307	0.672252	0.218299	0.0539908	0.562475
CREB_MergedSSI_Homer_02533	chr10:127493999-127494132	134	0.110821	1.1182	1.15314	1.3586	1.1853	0.683494	1.03864	0.905037	0.625848	0.926546	0.190193	0.776604	0.570524	0.80458	1.60583	FullCRE	NoChange	NM_054078	Baz2a	1665	1.015	0.864324	0.436597	0	0.44998
CREB_MergedSSI_Homer_03616	chr10:127579550-127579660	111	0.126284	0.914894	1.25797	0.97043	0.395099	0.585852	0.731766	0.603358	0.284476	1.0192	0.285289	0.66566	0.482751	0.607258	1.44306	FullCRE	NoChange	NM_019711	Rbms2	86	1.169	0.576216	0.163724	0.161972	0.22499
CREB_MergedSSI_Homer_03505	chr10:127597192-127597302	111	0.0798943	0.711585	0.314492	1.16452	1.317	1.1717	0.873398	0.603358	0.170686	0.370618	0.380385	0.443773	0.365721	0.619559	2.3767	HalfCRE	NoChange	NM_001033264	Gls2	336	1.227	0.192072	0.272873	0.107982	0.44998
CREB_MergedSSI_Homer_03946	chr10:127604890-127605044	155	0.103089	0.81324	0.628983	0.388172	0.658498	1.36699	0.66095	0.905037	0.341372	0.555928	0.427934	0.887547	0.482751	0.57185	1.23672	FullCRE	NoChange	NM_001033264	Gls2	7382	1.227	5.85819	2.45586	0.161972	4.38731
CREB_MergedSSI_Homer_00794	chr10:127706110-127706238	129	0.16752	2.43972	3.04009	2.7172	2.37059	1.95284	2.31332	2.61455	1.36549	2.50167	0.950963	2.77358	1.71157	2.01245	1.22674	HalfCRE	NoChange	NM_133992	Pan2	109	1.065	1.53658	0.382023	0.107982	1.34994
CREB_MergedSSI_Homer_01733	chr10:127771874-127772001	128	0.103089	1.62648	1.57246	1.16452	0.658498	1.36699	1.18027	1.81007	1.02411	1.29716	0.618126	1.33132	1.03865	1.10946	1.05067	FullCRE	NoChange	NM_001081040	Coq10a	1048	1.254	0.384144	0.382023	0	0.44998
CREB_MergedSSI_Homer_07277	chr10:127812687-127812797	111	0.118553	0.508275	0.104831	0.582258	0.658498	0.585852	0.448501	0.703918	0.341372	0.370618	0.0950963	0.221887	0.277948	0.363225	1.40789	NoCRE	NoChange	NM_027257	Obfc2b	3	-1.081	0.096036	0.218299	0.0539908	0.337485
CREB_MergedSSI_Homer_01813	chr10:127814507-127814617	111	0.110821	1.32151	1.04831	1.55269	0.658498	1.07406	1.03864	1.20672	1.13791	1.66778	0.808319	1.44226	1.09716	1.0679	0.902934	HalfCRE	NoChange	NM_001164237	Rnf41	2	1.202	0.768288	0.163724	0	0.22499
CREB_MergedSSI_Homer_06776	chr10:127862064-127862174	111	0.0360813	0.101655	0.628983	0.388172	1.1853	0.390568	0.495712	0.502799	0.227581	0.463273	0.142645	0.443773	0.277948	0.38683	1.5138	NoCRE	NoChange	NM_001114096	Smarcc2	65	1.022	0.096036	0.0545747	0	0
CREB_MergedSSI_Homer_00279	chr10:127896805-127896926	122	0.115976	3.55792	3.87873	4.85215	5.26798	4.39389	4.13093	3.82127	2.3896	4.54008	1.47399	3.3283	2.6917	3.41132	1.41132	FullCRE	NoChange	NM_010860	Myl6	90	-1.098	1.72865	0.163724	0.0539908	0.44998
CREB_MergedSSI_Homer_01589	chr10:127897094-127897202	109	0.141748	1.42317	1.67729	1.94086	0.790198	0.683494	1.20387	2.01119	0.967219	1.57513	0.713223	1.66415	1.21419	1.20903	0.939993	NoCRE	NoChange	NM_010860	Myl6	372	-1.098	1.53658	0.109149	0.215963	0.337485
CREB_MergedSSI_Homer_03164	chr10:127929033-127929143	111	0.177829	1.01655	1.46763	0.194086	0.790198	0.683494	0.731766	0.703918	0.455162	1.48247	0.52303	0.221887	0.614411	0.673088	1.22604	FullCRE	NoChange	NM_011843	Esyt1	278	-1.093	2.20883	0.272873	0.0539908	0.562475
CREB_MergedSSI_Homer_01204	chr10:127950383-127950503	121	0.100512	1.93144	1.78212	2.32903	1.1853	0.97642	1.53435	2.31287	1.53617	1.94575	0.52303	2.5517	1.47751	1.50593	0.925001	FullCRE	NoChange	NM_134003	Zc3h10	250	-1.045	0.384144	0.218299	0.0539908	0.67497
CREB_MergedSSI_Homer_01086	chr10:127952058-127952169	112	0.113398	1.21986	2.62076	1.55269	1.84379	1.46463	1.67598	1.81007	1.08101	2.96495	1.3789	1.66415	1.56528	1.62063	0.977824	FullCRE	NoChange	NM_018860	Rpl41	3	-1.015	1.63261	0.163724	0.107982	1.01246
CREB_MergedSSI_Homer_01584	chr10:128076841-128076953	113	0.0592764	0.711585	1.99178	1.74677	2.23889	1.26935	1.41632	1.30728	0.739638	1.57513	0.665674	1.66415	1.00939	1.21285	1.33712	HalfCRE	NoChange	NM_173733	Suox	28	1.018	0.672252	0.109149	0	0.899961
CREB_MergedSSI_Homer_02681	chr10:128099436-128099586	151	0.146902	1.01655	0.838645	1.94086	1.0536	0.781136	0.826187	0.905037	0.739638	1.0192	0.665674	0.776604	0.716813	0.7715	1.3713	HalfCRE	NoChange	NM_177411	Rab5b	292	1.102	3.36126	0.163724	0.377936	0.899961
CREB_MergedSSI_Homer_02457	chr10:128108007-128108120	114	0.0618536	1.21986	0.733814	0.582258	1.4487	1.1717	1.03864	1.10616	0.398267	0.926546	0.332837	0.99849	0.614411	0.826523	1.37053	FullCRE	NoChange	NM_016756	Cdk2	62	1.205	0.48018	0.0545747	0.107982	0.112495
CREB_MergedSSI_Homer_07085	chr10:128224674-128224784	111	0.0721625	0.101655	0.733814	0.388172	0.658498	0.97642	0.495712	0.402239	0.227581	0.555928	0.190193	0.554717	0.24869	0.372201	1.48061	NoCRE	FastedDown	NM_024180	Ormdl2	147	-1.689	2.78504	0.163724	0.0539908	0.562475
CREB_MergedSSI_Homer_02090	chr10:128368920-128369035	116	0.087626	1.42317	1.57246	1.74677	1.317	0.683494	1.18027	0.905037	0.853429	1.11186	0.52303	0.66566	0.731441	0.955854	1.66121	HalfCRE	NoChange	NM_027853	Mettl7b	5039	1.002	6.1463	1.09149	0.485917	1.79992
CREB_MergedSSI_Homer_04007	chr11:3166407-3166549	143	0.0695853	0.20331	0.838645	0.776344	0.921897	0.97642	0.590134	0.703918	0.512057	0.741237	0.713223	0.887547	0.541267	0.5657	1.04459	NoCRE	NoChange	NM_007879	Drg1	87	-1.03	0.096036	0.218299	0	0.562475
CREB_MergedSSI_Homer_06842	chr11:3190179-3190319	141	0.0644308	0.60993	0.209661	0.776344	0.526798	0.292926	0.401291	0.603358	0.227581	0.277964	0.190193	0.99849	0.365721	0.383506	1.05139	NoCRE	NoChange	NM_019574	Patz1	210	1.153	0.192072	0.163724	0.0539908	0.112495
CREB_MergedSSI_Homer_04901	chr11:3352238-3352348	111	0.0850487	0.60993	1.3628	0.194086	1.71209	0.683494	0.70816	0.703918	0.341372	0.463273	0.142645	0.33283	0.277948	0.493054	2.29955	HalfCRE	NoChange	NM_145355	Rnf185	35	-1.186	0.576216	0.272873	0.0539908	0.67497
CREB_MergedSSI_Homer_07060	chr11:3549019-3549129	111	0.0670081	0.508275	0.838645	0.194086	0.526798	0.48821	0.424896	0.603358	0.398267	0.277964	0.190193	0.554717	0.321834	0.373365	1.26254	NoCRE	NoChange	NR_002321	Tug1	261	-1.148	0.48018	0.272873	0.0539908	0.899961
CREB_MergedSSI_Homer_07355	chr11:3549137-3549245	109	0.0721625	0.40662	0.733814	0.582258	0.526798	0.195284	0.35408	0.804478	0.341372	0.463273	0.285289	0.66566	0.365721	0.3599	0.954963	NoCRE	NoChange	NM_001159288	Morc2a	305	-1.076	0.48018	0.218299	0	0.899961
CREB_MergedSSI_Homer_06235	chr11:3935804-3935914	111	0.0670081	0.304965	0.628983	1.16452	0.658498	0.683494	0.566528	0.301679	0.455162	0.370618	0.237741	0	0.263319	0.414924	2.52011	FullCRE	NoChange	NM_146013	Sec14l4	4073	1.197	3.36126	3.16533	0.107982	1.23745
CREB_MergedSSI_Homer_06928	chr11:3936053-3936161	109	0.0798943	0.40662	0.314492	0.194086	0.395099	0.292926	0.259659	0.502799	0.512057	0.370618	0.570578	0.66566	0.49738	0.378519	0.611517	HalfCRE	NoChange	NM_146013	Sec14l4	4321	1.197	2.78504	1.09149	0.269954	1.23745
CREB_MergedSSI_Homer_05400	chr11:3996786-3996896	111	0.12113	0.304965	0.628983	0.776344	0.790198	0.781136	0.542923	0.905037	0.512057	0.277964	0.285289	0.221887	0.38035	0.461636	1.49013	NoCRE	NoChange	NM_026443	Mtfp1	1405	-1.464	0.48018	0.81862	0.215963	0.67497
CREB_MergedSSI_Homer_02514	chr11:4086708-4086849	142	0.0670081	1.1182	0.943475	1.74677	1.5804	0.781136	0.944214	0.905037	0.625848	0.741237	0.713223	1.10943	0.672926	0.80857	1.50679	NoCRE	NoChange	NM_134023	Tbc1d10a	56	-1.161	0.192072	0.109149	0	0.562475
CREB_MergedSSI_Homer_05653	chr11:4494815-4494993	179	0.0721625	0.304965	0.943475	1.16452	0.658498	0.195284	0.495712	0.502799	0.341372	0.833892	0.237741	0.776604	0.394978	0.445345	1.21332	HalfCRE	NoChange	NM_028860	Mtmr3	84	1.131	0.192072	0.163724	0.107982	0.44998
CREB_MergedSSI_Homer_06586	chr11:4749430-4749555	126	0.0798943	0.60993	0.314492	0.97043	0.526798	0.683494	0.472107	0.301679	0.284476	0.555928	0.237741	0.66566	0.321834	0.396971	1.51805	NoCRE	NoChange	NM_010898	Nf2	37	-1.311	0.288108	0.109149	0.107982	0.112495
CREB_MergedSSI_Homer_05956	chr11:4851869-4851979	111	0.0670081	0.20331	0.209661	1.16452	0.658498	1.1717	0.637344	0.201119	0.398267	0.185309	0.190193	0.110943	0.219432	0.428388	3.13832	NoCRE	NoChange	NM_010904	Nefh	3855	1.048	0.768288	0.0545747	0.107982	0.22499
CREB_MergedSSI_Homer_06731	chr11:4962009-4962117	109	0.0644308	0.40662	0.419322	0.388172	0.526798	0.292926	0.35408	0.201119	0.398267	0.648582	0.52303	0.66566	0.424236	0.389158	0.834683	NoCRE	NoChange	NM_001190406	Gas2l1	3267	-1.065	0.576216	0.436597	0	0.787465
CREB_MergedSSI_Homer_03374	chr11:5015058-5015185	128	0.105667	0.711585	1.04831	1.16452	0.658498	0.683494	0.778976	0.201119	0.625848	1.11186	0.332837	0.554717	0.49738	0.638178	1.50949	HalfCRE	NoChange	NM_177370	Rhbdd3	15680	1.152	0.192072	0.218299	0.0539908	0.44998
CREB_MergedSSI_Homer_07438	chr11:5326574-5326682	109	0.0953577	0.40662	0.104831	0.582258	0.526798	0.195284	0.330475	0.603358	0.284476	0.370618	0.190193	0.776604	0.38035	0.355412	0.815994	NoCRE	NoChange	NM_001080924	Znrf3	18222	1.07	3.36126	3.32906	0.485917	3.37485
CREB_MergedSSI_Homer_04732	chr11:5344798-5344908	111	0.0515447	0.914894	0.524153	1.74677	0.921897	0.585852	0.731766	0.402239	0.341372	0.555928	0.237741	0.443773	0.277948	0.504857	2.36923	NoCRE	NoChange	NM_001080924	Znrf3	1	1.07	0	0.163724	0.0539908	0
CREB_MergedSSI_Homer_01647	chr11:5420850-5420974	125	0.0747398	1.42317	2.20144	1.74677	0.658498	1.65991	1.46353	1.20672	0.568953	1.66778	0.52303	1.55321	0.87773	1.17063	1.39316	HalfCRE	FastedDown	NM_013842	Xbp1	57	-1.825	0.384144	0.218299	0.161972	0.337485
CREB_MergedSSI_Homer_05922	chr11:5442188-5442296	109	0.0953577	0.40662	0.733814	0.582258	0.1317	0.292926	0.377685	0.905037	0.227581	0.926546	0.380385	0.776604	0.482751	0.430218	0.667666	NoCRE	NoChange	NM_134033	Ccdc117	20	-1.381	1.53658	0.600321	0.161972	0.22499
CREB_MergedSSI_Homer_03697	chr11:5607632-5607758	127	0.077317	1.21986	0.733814	1.16452	0.526798	0.683494	0.755371	0.905037	0.398267	0.833892	0.285289	0.66566	0.438865	0.597118	1.40164	HalfCRE	NoChange	NM_026080	Mrps24	7	1.015	0.576216	0.382023	0	0.22499
CREB_MergedSSI_Homer_04182	chr11:5662072-5662182	111	0.105667	0.81324	1.88695	0.388172	0.658498	0.390568	0.802582	0.603358	0.227581	0.185309	0.237741	0.554717	0.292577	0.547579	2.28751	NoCRE	NoChange	NR_015577	2210015D19Rik	25	-1.036	0.48018	0.436597	0	0.22499
CREB_MergedSSI_Homer_01353	chr11:5688387-5688500	114	0.0953577	0.81324	2.4111	1.74677	1.0536	1.1717	1.3455	1.91063	1.42238	2.22371	0.903415	1.33132	1.40437	1.37494	0.923628	HalfCRE	NoChange	NM_001146308	Dbnl	41	-1.247	0.288108	0.109149	0.161972	0.67497
CREB_MergedSSI_Homer_06409	chr11:5778298-5778408	111	0.0747398	0.101655	0.524153	0.97043	0.1317	1.26935	0.519318	0.502799	0.398267	0.555928	0.237741	0.221887	0.292577	0.405947	1.56384	NoCRE	FastedDown	NM_008894	Pold2	92	-1.637	0.096036	0.109149	0.0539908	0.22499
CREB_MergedSSI_Homer_06408	chr11:5855608-5855718	111	0.077317	0.508275	0.838645	0.97043	0.921897	0.390568	0.519318	0.301679	0.341372	0.648582	0.237741	0.443773	0.292577	0.405947	1.83961	NoCRE	FastedDown	NM_010292	Gck	6059	-7.812	0.672252	0.272873	0	0.562475
CREB_MergedSSI_Homer_01481	chr11:6100391-6100523	133	0.113398	1.21986	1.25797	2.32903	1.1853	2.24577	1.53435	1.30728	1.02411	2.13106	0.52303	0.887547	1.02402	1.27918	1.40267	HalfCRE	NoChange	NM_173748	Nudcd3	1	1.161	0.192072	0.654896	0.0539908	0.562475
CREB_MergedSSI_Homer_00556	chr11:6167730-6167850	121	0.154634	2.43972	2.93526	4.26989	3.42419	2.05048	2.73822	2.11175	1.82065	3.24291	1.75928	2.21887	2.09192	2.41507	1.35559	HalfCRE	NoChange	NM_026538	Ddx56	56	-1.055	1.3445	0.764045	0.161972	0.899961
CREB_MergedSSI_Homer_00398	chr11:6191511-6191625	115	0.0953577	3.86289	3.56424	4.65806	3.42419	3.90568	3.63522	2.61455	1.59307	3.42822	1.33135	3.10641	2.07729	2.85626	1.60806	FullCRE	NoChange	NM_010956	Ogdh	31	1.128	1.24847	0.272873	0	0.337485
CREB_MergedSSI_Homer_03366	chr11:6233572-6233692	121	0.087626	0.40662	0.524153	1.16452	1.4487	0.878778	0.70816	0.703918	0.910324	0.648582	0.237741	0.66566	0.570524	0.639342	1.39686	HalfCRE	NoChange	NM_010956	Ogdh	42031	1.128	1.0564	0.382023	0.323945	1.23745
CREB_MergedSSI_Homer_03575	chr11:6289242-6289399	158	0.0566991	0.508275	1.04831	0.776344	0.658498	0.97642	0.755371	0.603358	0.170686	1.0192	0.237741	0.776604	0.468122	0.611747	1.41326	HalfCRE	NoChange	NM_028601	Zmiz2	45	-1.161	0.096036	0.163724	0.107982	0
CREB_MergedSSI_Homer_07142	chr11:6315739-6315847	109	0.0515447	0.40662	0.524153	0.388172	0.395099	0.390568	0.330475	0.804478	0.455162	0.648582	0.285289	0.221887	0.409607	0.370041	0.871331	HalfCRE	NoChange	NM_008907	Ppia	79	-1.093	0.384144	0.163724	0	0.22499
CREB_MergedSSI_Homer_00263	chr11:6376079-6376198	120	0.0618536	4.16785	3.04009	5.62849	5.39968	4.58917	4.24896	3.21791	2.16202	5.37397	1.14116	4.65962	2.73559	3.49228	1.37878	FullCRE	NoChange	NM_011221	Purb	217	1.035	0.192072	0.327448	0	0.562475
CREB_MergedSSI_Homer_00348	chr11:6428761-6428875	115	0.0902032	3.55792	3.35458	4.46398	3.68759	3.90568	3.5408	3.21791	2.16202	4.91069	1.66419	2.99547	2.60393	3.07237	1.26886	FullCRE	NoChange	NM_178440	Myo1g	7855	1.112	0.672252	0.327448	0.107982	0.899961
CREB_MergedSSI_Homer_00122	chr11:6526015-6526137	123	0.0927804	5.1844	5.76568	6.01666	5.66308	5.07738	5.40562	5.43022	2.67408	6.57848	1.71173	5.76905	3.74498	4.5753	1.25012	FullCRE	NoChange	NM_001130457	Tbrg4	4	1.02	0.672252	0.600321	0.107982	1.91242
CREB_MergedSSI_Homer_06147	chr11:7052440-7052611	172	0.0824715	0.20331	0.314492	0.776344	0.526798	0.48821	0.401291	0.804478	0.341372	1.11186	0.285289	0.554717	0.438865	0.420078	0.745439	FullCRE	NoChange	NM_008341	Igfbp1	45263	50.336	3.36126	1.96469	0.107982	7.42467
CREB_MergedSSI_Homer_06354	chr11:8948464-8948574	111	0.0489674	0.40662	0.419322	0.388172	1.0536	0.585852	0.495712	0.402239	0.113791	1.20451	0.142645	0.33283	0.321834	0.408773	1.29943	NoCRE	NoChange	NM_001037928	Gm11992	75	1.245	0.768288	0.327448	0	0.899961
CREB_MergedSSI_Homer_06512	chr11:11208650-11208758	109	0.0979349	0.711585	0.524153	0.194086	0.1317	0.195284	0.377685	0.603358	0.512057	0.370618	0.332837	0.443773	0.424236	0.400961	0.77644	NoCRE	NoChange	NM_001185153	Zpbp	153718	1	0.192072	0.109149	0.215963	0
CREB_MergedSSI_Homer_06497	chr11:11708954-11709099	146	0.0721625	0.60993	1.3628	0	0.1317	0.48821	0.495712	0.703918	0.398267	0.277964	0.237741	0.110943	0.307205	0.401459	1.49965	FullCRE	NoChange	NM_001163359	Fignl1	60	-1.026	0.192072	0.109149	0.0539908	0.562475
CREB_MergedSSI_Homer_02813	chr11:11925871-11925988	118	0.0386585	1.21986	0.943475	2.13495	0.790198	0.781136	1.06224	0.703918	0.284476	0.648582	0.332837	0.776604	0.424236	0.743238	2.13719	NoCRE	NoChange	NM_001177629	Grb10	2044	-1.186	0.288108	0.272873	0.161972	0
CREB_MergedSSI_Homer_00945	chr11:16408160-16408293	134	0.110821	1.62648	2.4111	1.94086	1.84379	1.75756	1.84122	2.31287	1.76375	3.33557	0.903415	1.66415	1.7262	1.78371	0.959922	FullCRE	FastedDown	NM_001109971	Sec61g	260	-1.562	0.672252	0.491172	0.0539908	0.44998
CREB_MergedSSI_Homer_04658	chr11:16700617-16700727	111	0.077317	1.01655	0.209661	0.388172	0.790198	1.56227	0.684555	0.603358	0.455162	0.555928	0.237741	0.33283	0.336463	0.510509	1.81548	HalfCRE	NoChange	NM_007912	Egfr	48465	1.208	1.53658	1.03692	0.161972	1.46244
CREB_MergedSSI_Homer_04900	chr11:17059087-17059197	111	0.0850487	0.914894	0.524153	0.776344	0.658498	0.878778	0.70816	0.502799	0.398267	0.370618	0.142645	0.33283	0.277948	0.493054	2.14787	HalfCRE	NoChange	NM_024459	Ppp3r1	158	-1.052	0.576216	0.600321	0	0.44998
CREB_MergedSSI_Homer_00483	chr11:17157542-17157674	133	0.103089	3.35461	3.45941	3.49355	3.95099	3.12454	3.35196	2.71511	2.10512	2.40902	0.950963	2.44075	1.87249	2.61222	1.63668	FullCRE	NoChange	NM_020558	C1d	12	1	1.24847	0.491172	0.107982	0.337485
CREB_MergedSSI_Homer_02292	chr11:19824334-19824448	115	0.077317	0.914894	0.628983	1.55269	0.526798	1.26935	0.920608	1.20672	0.512057	1.76044	0.570578	1.10943	0.833843	0.877226	0.948342	FullCRE	NoChange	NM_033523	Spred2	53	1.079	0.48018	1.36437	0.107982	2.3624
CREB_MergedSSI_Homer_01769	chr11:20101033-20101148	116	0.0798943	1.82979	1.25797	3.29946	0.1317	0.781136	1.27469	1.30728	0.853429	1.57513	0.570578	1.22038	0.906987	1.09084	1.32085	FullCRE	NoChange	NM_008996	Rab1	513	-1.295	1.3445	0.491172	0.107982	0.787465
CREB_MergedSSI_Homer_05124	chr11:20149414-20149524	111	0.103089	1.01655	0.733814	0.582258	1.317	0.292926	0.70816	0.301679	0.113791	0.741237	0.237741	0.221887	0.24869	0.478425	2.43919	NoCRE	NoChange	NM_172260	Cep68	40	-1.053	0.576216	0.109149	0	0.22499
CREB_MergedSSI_Homer_04040	chr11:20232789-20232915	127	0.0979349	0.60993	0.943475	0.582258	1.0536	0.878778	0.684555	0.703918	0.227581	0.648582	0.427934	0.66566	0.438865	0.56171	1.52152	HalfCRE	NoChange	NM_018861	Slc1a4	134	1.292	3.16919	0.491172	0.0539908	0.337485
CREB_MergedSSI_Homer_03462	chr11:20352212-20352322	111	0.087626	0.40662	0.314492	0.776344	0.658498	1.56227	0.755371	0.804478	0.568953	0.0926546	0.380385	0.99849	0.49738	0.626376	1.30695	NoCRE	Unassigned	---	---	NA	NA	0.48018	0.109149	0.269954	0.22499
CREB_MergedSSI_Homer_03056	chr11:20531956-20532069	114	0.0927804	0.711585	1.04831	1.55269	0.658498	0.585852	0.826187	0.402239	0.512057	1.38982	0.332837	0.66566	0.555895	0.691041	1.37979	FullCRE	NoChange	NM_001038625	Sertad2	32	1.22	0.288108	0.272873	0.0539908	0.112495
CREB_MergedSSI_Homer_02613	chr11:20532796-20532924	129	0.0850487	0.711585	1.04831	1.16452	1.1853	1.07406	0.991424	0.703918	0.682743	0.555928	0.285289	1.22038	0.585153	0.788289	1.5033	HalfCRE	NoChange	NM_001038625	Sertad2	879	1.22	0.864324	0.272873	0.269954	0.44998
CREB_MergedSSI_Homer_00716	chr11:20641562-20641691	130	0.0695853	1.82979	3.45941	2.91129	2.63399	2.63633	2.62019	1.70952	1.02411	3.52088	1.04606	2.32981	1.65306	2.13663	1.39878	HalfCRE	NoChange	NM_181411	Aftph	138	1.059	0.864324	0.272873	0	0.337485
CREB_MergedSSI_Homer_06786	chr11:20991255-20991384	130	0.100512	0.40662	0.628983	1.16452	0	0.48821	0.377685	0.301679	0.398267	0.555928	0.332837	0.554717	0.394978	0.386332	1.25422	NoCRE	NoChange	NM_023324	Peli1	6	1.252	0.672252	0.272873	0	0.44998
CREB_MergedSSI_Homer_06265	chr11:21271303-21271413	111	0.0953577	0.304965	0.524153	1.3586	0.395099	0.48821	0.519318	0.502799	0.227581	1.11186	0.190193	0.33283	0.307205	0.413261	1.29839	NoCRE	NoChange	NM_139297	Ugp2	474	1.068	0.768288	0.218299	0.107982	0.22499
CREB_MergedSSI_Homer_03730	chr11:21298606-21298745	140	0.0902032	0.711585	0.943475	0.776344	1.0536	1.07406	0.778976	0.402239	0.568953	0.741237	0.332837	0.221887	0.409607	0.594292	2.01092	HalfCRE	Unassigned	---	---	NA	NA	5.18594	0.982344	0.161972	0.787465
CREB_MergedSSI_Homer_03096	chr11:21471028-21471157	130	0.0824715	0.508275	1.04831	0.582258	0.658498	1.1717	0.70816	1.30728	0.512057	0.648582	0.427934	0.887547	0.658297	0.683229	1.04907	FullCRE	NoChange	NM_008618	Mdh1	844	-1.03	0.192072	0.218299	0.215963	0.112495
CREB_MergedSSI_Homer_02554	chr11:21471888-21472000	113	0.0927804	0.914894	1.15314	1.3586	1.0536	0.97642	0.897003	0.804478	0.796534	1.38982	0.665674	0.443773	0.702184	0.799593	1.3308	NoCRE	NoChange	NM_008618	Mdh1	5	-1.03	0.48018	0.327448	0.161972	0.67497
CREB_MergedSSI_Homer_05198	chr11:22412540-22412648	109	0.0850487	0.20331	0.209661	0.194086	0.790198	0.781136	0.377685	0.502799	0.853429	0.833892	0.285289	0.776604	0.570524	0.474105	0.669859	NoCRE	NoChange	NM_153596	Tmem17	307	-1.013	0.96036	0.545747	0.0539908	0.337485
CREB_MergedSSI_Homer_01690	chr11:22759733-22759851	119	0.0592764	2.0331	1.46763	2.7172	1.0536	1.07406	1.39272	1.40784	0.910324	1.38982	0.570578	1.10943	0.87773	1.13522	1.54892	HalfCRE	NoChange	NM_016888	B3gnt2	55	1.017	0.288108	0.163724	0.107982	0.562475
CREB_MergedSSI_Homer_00266	chr11:22890519-22890629	111	0.0902032	3.76123	4.19322	3.88172	3.29249	4.78446	3.9657	3.82127	2.78787	3.98415	1.66419	5.10339	2.99891	3.4823	1.14701	FullCRE	NoChange	NM_009837	Cct4	18	-1.125	0.96036	0.545747	0.161972	0.562475
CREB_MergedSSI_Homer_03408	chr11:22967766-22967876	111	0.118553	1.01655	0.733814	0.97043	1.0536	0.878778	0.826187	0.905037	0.455162	0.833892	0.190193	1.33132	0.438865	0.632526	1.25233	NoCRE	Unassigned	---	---	NA	NA	0.672252	0.982344	0.0539908	0.787465
CREB_MergedSSI_Homer_02232	chr11:23155474-23155600	127	0.105667	0.81324	1.04831	1.55269	1.317	1.07406	1.06224	1.40784	0.967219	1.11186	0.0950963	1.10943	0.731441	0.896841	1.23742	HalfCRE	FastedDown	NM_001035226	Xpo1	503	-1.727	0.576216	0.218299	0	0.22499
CREB_MergedSSI_Homer_05877	chr11:23155788-23155896	109	0.0927804	0.508275	0.314492	0.776344	0.790198	0.48821	0.472107	0.402239	0.341372	0.741237	0.332837	0.443773	0.394978	0.433543	1.27242	HalfCRE	FastedDown	NM_001035226	Xpo1	198	-1.727	0.48018	0.0545747	0.0539908	0.337485
CREB_MergedSSI_Homer_05338	chr11:23206352-23206536	185	0.0541219	0.508275	0.733814	1.55269	0.526798	0.585852	0.566528	0.502799	0.227581	0.648582	0.285289	0.887547	0.365721	0.466124	1.53124	NoCRE	Unassigned	---	---	NA	NA	0.288108	0	0.0539908	0.112495
CREB_MergedSSI_Homer_04870	chr11:23533632-23533740	109	0.0515447	0.914894	0.628983	0.194086	0.395099	0.781136	0.566528	0.905037	0.455162	0.277964	0.142645	0.66566	0.424236	0.495382	1.19119	NoCRE	NoChange	NM_027860	0610010F05Rik	53	1.026	0.384144	0.163724	0.161972	0.22499
CREB_MergedSSI_Homer_05895	chr11:23565367-23565477	111	0.115976	0.81324	0.209661	0.388172	0.790198	0.97642	0.542923	0.804478	0.284476	0.463273	0.0950963	0.66566	0.321834	0.432379	1.37385	NoCRE	NoChange	NM_001033654	Pus10	251	1.146	3.26522	1.09149	0.0539908	5.06228
CREB_MergedSSI_Homer_01367	chr11:23565884-23566028	145	0.108244	1.62648	1.78212	1.55269	2.50229	1.56227	1.65237	1.20672	0.910324	2.0384	0.855867	1.66415	1.0679	1.36014	1.35209	FullCRE	NoChange	NM_023651	Pex13	19	1.025	0.672252	0.436597	0.0539908	1.12495
CREB_MergedSSI_Homer_00750	chr11:23671244-23671358	115	0.087626	1.72813	3.14492	3.49355	2.37059	2.44105	2.54938	1.30728	1.76375	2.40902	1.04606	2.5517	1.6238	2.08659	1.4517	FullCRE	NoChange	NM_009044	Rel	329	1	0.864324	0.272873	0.0539908	0.899961
CREB_MergedSSI_Homer_04888	chr11:24186702-24186856	155	0.0670081	0.40662	0.628983	0.388172	1.1853	0.48821	0.519318	1.10616	0.512057	0.555928	0.285289	0.33283	0.468122	0.49372	1.10924	NoCRE	Unassigned	---	---	NA	NA	4.32162	1.52809	0.107982	2.47489
CREB_MergedSSI_Homer_00685	chr11:25000122-25000232	111	0.0670081	2.43972	2.09661	2.52312	1.5804	4.19861	2.6438	2.31287	1.53617	1.29716	1.42645	2.44075	1.69694	2.17037	1.42437	NoCRE	Unassigned	---	---	NA	NA	1.63261	0.0545747	1.13381	0.112495
CREB_MergedSSI_Homer_03104	chr11:26287414-26287530	117	0.0670081	1.1182	1.25797	0.97043	0.395099	0.683494	0.778976	0.804478	0.739638	0.370618	0.52303	0.554717	0.585153	0.682065	1.47877	NoCRE	NoChange	NM_025923	Fancl	387	1.106	0.768288	0.163724	0.215963	0.337485
CREB_MergedSSI_Homer_06160	chr11:29072114-29072224	111	0.108244	1.01655	0.314492	0.97043	0.526798	0.292926	0.590134	0.502799	0.113791	0.370618	0.332837	0.110943	0.24869	0.419412	2.18115	HalfCRE	NoChange	NM_134034	Smek2	737	1.142	0.192072	0.382023	0.107982	0.44998
CREB_MergedSSI_Homer_06094	chr11:29072771-29072881	111	0.0824715	0.711585	1.04831	1.16452	0.263399	0.292926	0.566528	0.703918	0.284476	0.555928	0.142645	0.221887	0.277948	0.422238	1.82347	NoCRE	NoChange	NM_134034	Smek2	80	1.142	0.672252	0.545747	0.107982	0.899961
CREB_MergedSSI_Homer_05518	chr11:29414971-29415091	121	0.0747398	0.711585	0.419322	0.776344	0.921897	0.48821	0.542923	0.502799	0.284476	0.926546	0.285289	0.33283	0.365721	0.454322	1.42257	NoCRE	NoChange	NM_001163454	Prorsd1	2	1.016	0.288108	0.218299	0.107982	0.899961
CREB_MergedSSI_Homer_05120	chr11:29426351-29426461	111	0.12113	0.20331	0.733814	0.97043	0.526798	0.585852	0.519318	0.703918	0.170686	1.11186	0.190193	0.776604	0.438865	0.479091	1.02267	NoCRE	NoChange	NM_133767	Mtif2	50	1.212	0.864324	0.545747	0	1.34994
CREB_MergedSSI_Homer_07354	chr11:29447866-29447974	109	0.087626	0.40662	0.209661	0.97043	0.1317	0.48821	0.35408	1.10616	0.170686	0.463273	0.285289	0.66566	0.365721	0.3599	0.81998	NoCRE	NoChange	NM_001163521	1700034F02Rik	29	1	1.0564	0.491172	0.0539908	0.337485
CREB_MergedSSI_Homer_02705	chr11:29926007-29926149	143	0.0979349	1.62648	1.25797	0.776344	0.790198	0.585852	0.873398	1.81007	0.284476	0.463273	0.618126	0.99849	0.658297	0.765847	1.20659	NoCRE	NoChange	NM_146016	Eml6	43	1	1.44054	0.327448	0.107982	0.337485
CREB_MergedSSI_Homer_06081	chr11:30098258-30098366	109	0.0850487	0.508275	0.419322	0.97043	0.263399	0.195284	0.377685	0.905037	0.398267	0.648582	0.285289	0.66566	0.468122	0.422904	0.811865	FullCRE	NoChange	NM_009260	Spnb2	53	1.037	0.864324	0.382023	0.161972	1.01246
CREB_MergedSSI_Homer_01634	chr11:30671701-30671826	126	0.0463902	1.62648	2.20144	1.3586	1.97549	0.878778	1.39272	1.10616	0.796534	2.13106	0.52303	1.10943	0.965503	1.17911	1.41908	HalfCRE	NoChange	NM_134013	Psme4	10	1.05	0.384144	0.327448	0.0539908	0.337485
CREB_MergedSSI_Homer_05185	chr11:30854384-30854494	111	0.0979349	0.508275	0.733814	1.16452	0.658498	0.48821	0.613739	0.905037	0.113791	0.370618	0.190193	0.776604	0.336463	0.475101	1.50804	NoCRE	NoChange	NM_023906	Asb3	40	1	0.768288	0.382023	0.161972	1.12495
CREB_MergedSSI_Homer_00723	chr11:31571834-31571945	112	0.0824715	1.72813	3.24975	2.13495	1.71209	3.22219	2.33693	2.51399	1.87754	2.68698	0.950963	2.99547	1.91638	2.12665	1.09271	FullCRE	NoChange	NM_001024919	Bod1	26	1.078	1.63261	0.218299	0.107982	0.337485
CREB_MergedSSI_Homer_04596	chr11:31770801-31770911	111	0.123707	0.81324	1.3628	0.776344	0.658498	0.390568	0.70816	0.201119	0.227581	1.20451	0.142645	0.443773	0.321834	0.514997	1.80276	NoCRE	NoChange	NM_026252	Cpeb4	1354	1.128	0.48018	0.163724	0.161972	0.337485
CREB_MergedSSI_Homer_07482	chr11:35612900-35613010	111	0.0953577	0.20331	0.733814	1.16452	0.395099	0.195284	0.472107	0.402239	0.0568953	0.463273	0.285289	0.443773	0.234061	0.353084	1.63008	NoCRE	NoChange	NM_145962	Pank3	36	1.018	0.288108	0.272873	0.107982	0.112495
CREB_MergedSSI_Homer_03472	chr11:35626593-35626716	124	0.087626	0.508275	0.314492	0.97043	0.526798	0.878778	0.590134	0.402239	0.967219	1.38982	0.427934	0.554717	0.658297	0.624215	0.854846	FullCRE	NoChange	NM_145962	Pank3	13736	1.018	2.01676	1.47352	0.107982	2.81238
CREB_MergedSSI_Homer_02843	chr11:35811838-35811948	111	0.0592764	0.60993	0.733814	0.97043	1.4487	0.781136	0.802582	0.804478	0.227581	1.29716	0.570578	1.10943	0.672926	0.737754	1.13338	HalfCRE	FastedDown	NM_170779	Wwc1	11619	-1.56	1.82468	0.982344	0.269954	1.91242
CREB_MergedSSI_Homer_06511	chr11:35814371-35814479	109	0.0670081	0.81324	0.209661	0.97043	0	0.195284	0.377685	0.603358	0.512057	0.833892	0.142645	0.887547	0.424236	0.400961	0.734558	HalfCRE	FastedDown	NM_170779	Wwc1	9087	-1.56	2.01676	0.764045	0.161972	1.46244
CREB_MergedSSI_Homer_06450	chr11:38462226-38462350	125	0.0695853	0.711585	0.524153	0.388172	0.526798	0.292926	0.472107	0.502799	0.455162	0.463273	0.237741	0.443773	0.336463	0.404285	1.16211	HalfCRE	Unassigned	---	---	NA	NA	4.03351	0.709471	0.701881	1.79992
CREB_MergedSSI_Homer_00608	chr11:43591475-43591596	122	0.0953577	2.43972	2.72559	3.29946	2.50229	3.51511	2.78543	2.01119	2.04823	2.22371	1.23625	2.99547	1.84323	2.31433	1.37731	FullCRE	NoChange	NM_133795	Ttc1	138	-1.05	1.15243	0.382023	0.107982	0.44998
CREB_MergedSSI_Homer_05541	chr11:44313979-44314087	109	0.115976	0.508275	0.104831	0.97043	0.526798	0.390568	0.377685	0.905037	0.568953	1.11186	0.332837	0.99849	0.526638	0.452162	0.638445	HalfCRE	NoChange	NM_024475	Ublcp1	60	-1.049	1.0564	0.382023	0.0539908	1.46244
CREB_MergedSSI_Homer_02659	chr11:45695328-45695459	132	0.043813	0.40662	2.09661	1.55269	0.921897	0.585852	0.967819	0.502799	0.568953	0.648582	0.427934	1.33132	0.585153	0.776486	1.59894	NoCRE	NoChange	NM_001045520	Clint1	6	1.05	0.48018	0.109149	0.0539908	0.337485
CREB_MergedSSI_Homer_05664	chr11:45788394-45788504	111	0.108244	0.40662	0.838645	1.94086	0.658498	0.585852	0.684555	0.201119	0.170686	0.555928	0.285289	0.221887	0.204804	0.444679	3.08763	NoCRE	NoChange	NM_028185	Lsm11	89	1.061	1.72865	0.272873	0.0539908	0.787465
CREB_MergedSSI_Homer_05139	chr11:45798885-45798995	111	0.0979349	0.81324	0.943475	0.194086	0.921897	0.48821	0.590134	0.201119	0.341372	0.555928	0.285289	0.776604	0.365721	0.477927	1.55575	NoCRE	NoChange	NM_001080969	Thg1l	21	1	0.576216	0.109149	0.64789	1.23745
CREB_MergedSSI_Homer_05952	chr11:46280263-46280371	109	0.110821	0.20331	0.419322	0.388172	0.263399	0.390568	0.330475	0.603358	0.682743	0.370618	0.380385	0.99849	0.526638	0.428556	0.548417	HalfCRE	NoChange	NM_001104530	Med7	52	-1.29	0.672252	0.272873	0.0539908	0.787465
CREB_MergedSSI_Homer_06959	chr11:48643408-48643518	111	0.123707	0.60993	0.104831	1.16452	0.263399	0.585852	0.448501	0.502799	0.284476	0.370618	0.237741	0.443773	0.307205	0.377853	1.48337	NoCRE	NoChange	NM_008143	Gnb2l1	319	-1.035	0.768288	0.327448	0.107982	2.02491
CREB_MergedSSI_Homer_05557	chr11:48660782-48660892	111	0.0902032	0.81324	0.628983	0.582258	0.921897	0.390568	0.566528	0.301679	0.512057	0.648582	0.190193	0.66566	0.336463	0.451496	1.43947	NoCRE	NoChange	NM_145377	Trim41	21	-1.068	1.63261	0.272873	0.0539908	0.44998
CREB_MergedSSI_Homer_07084	chr11:48927239-48927349	111	0.0721625	0.40662	0.419322	1.55269	0.1317	0.585852	0.495712	0.402239	0.170686	0.277964	0.427934	0.221887	0.24869	0.372201	2.06315	HalfCRE	NoChange	NM_008330	Ifi47	3183	-1.264	1.24847	0.382023	0.863853	0.562475
CREB_MergedSSI_Homer_01012	chr11:49087253-49087374	122	0.123707	1.52482	1.78212	2.32903	3.42419	2.24577	2.14809	2.51399	0.967219	2.22371	0.903415	1.66415	1.25808	1.70308	1.36669	HalfCRE	NoChange	NM_001110148	Mgat1	299	-1.151	0.384144	0.272873	0	1.46244
CREB_MergedSSI_Homer_03844	chr11:49556170-49556280	111	0.0721625	0.81324	0.628983	1.3586	0.395099	0.781136	0.637344	0.804478	0.341372	1.20451	0.285289	0.776604	0.526638	0.581991	1.16552	HalfCRE	NoChange	NM_212484	Cnot6	90	-1.025	0.192072	0.327448	0.107982	0.562475
CREB_MergedSSI_Homer_05090	chr11:49681319-49681453	135	0.0721625	0.508275	1.3628	0.582258	0.395099	0.48821	0.566528	0.301679	0.398267	1.11186	0.142645	0.443773	0.394978	0.480753	1.3913	FullCRE	NoChange	NM_001163671	Mapk9	8787	-1.024	1.44054	0.382023	0.431927	0.22499
CREB_MergedSSI_Homer_03688	chr11:49690127-49690283	157	0.0670081	0.81324	1.57246	0.194086	0.790198	0.292926	0.684555	1.5084	0.284476	0.833892	0.332837	0.33283	0.512009	0.598282	1.11252	HalfCRE	NoChange	NM_001163671	Mapk9	30	-1.024	0.48018	0	0.0539908	0.562475
CREB_MergedSSI_Homer_06496	chr11:49868604-49868712	109	0.0515447	0.40662	1.04831	0.582258	0	0.683494	0.495712	0.703918	0.512057	0.370618	0.285289	0.221887	0.307205	0.401459	1.29942	NoCRE	NoChange	NM_021540	Rnf130	95	1.079	0.096036	0.109149	0.0539908	0.337485
CREB_MergedSSI_Homer_02092	chr11:49974677-49974809	133	0.0798943	0.81324	1.78212	1.55269	1.5804	0.683494	1.01503	1.20672	0.853429	1.85309	0.285289	1.55321	0.892358	0.953694	1.11478	NoCRE	NoChange	NM_029745	Tbc1d9b	39	-1.074	0.096036	0.218299	0.0539908	0.337485
CREB_MergedSSI_Homer_07276	chr11:50018057-50018167	111	0.105667	0.20331	0.209661	0.388172	1.0536	0.878778	0.448501	0.603358	0.113791	0.833892	0.0950963	0.221887	0.277948	0.363225	1.46332	NoCRE	NoChange	NM_026543	3010026O09Rik	161	1.459	0.672252	0.491172	0.161972	0.787465
CREB_MergedSSI_Homer_03337	chr11:50053644-50053802	159	0.0824715	0.40662	0.943475	1.74677	0.790198	1.56227	0.849792	1.0056	0.341372	0.833892	0.237741	0.66566	0.438865	0.644329	1.76682	HalfCRE	NoChange	NM_011018	Sqstm1	490	-1.059	0.768288	0.327448	0.269954	0.44998
CREB_MergedSSI_Homer_04527	chr11:50054186-50054296	111	0.0902032	0.81324	0.943475	0.776344	0.790198	0.390568	0.66095	0.603358	0.284476	0.463273	0.237741	0.99849	0.38035	0.52065	1.43538	NoCRE	NoChange	NM_011018	Sqstm1	26	-1.059	0.192072	0.218299	0.107982	0.44998
CREB_MergedSSI_Homer_07450	chr11:50068676-50068786	111	0.0489674	0.914894	0.419322	0.582258	0.790198	0.48821	0.519318	0.402239	0.113791	0.277964	0.0950963	0.443773	0.190175	0.354746	2.39701	NoCRE	NoChange	NM_145926	Mgat4b	26	1.082	0.192072	0.109149	0.107982	0.22499
CREB_MergedSSI_Homer_01693	chr11:50135764-50135893	130	0.077317	1.1182	1.78212	2.52312	1.5804	1.46463	1.3219	1.5084	0.910324	1.76044	0.380385	0.99849	0.936245	1.12907	1.52364	HalfCRE	NoChange	NM_175334	Maml1	68	1.106	0.864324	0.163724	0.215963	0.562475
CREB_MergedSSI_Homer_02704	chr11:50169078-50169186	109	0.0979349	1.01655	1.04831	1.74677	0.658498	1.07406	0.873398	1.10616	0.682743	0.741237	0.475482	1.33132	0.658297	0.765847	1.27836	HalfCRE	NoChange	NM_001110499	Canx	34	-1.346	5.08991	0.327448	0.0539908	0.337485
CREB_MergedSSI_Homer_02719	chr11:50221055-50221169	115	0.110821	0.711585	1.15314	0.97043	1.4487	0.195284	0.778976	0.804478	0.796534	1.20451	0.380385	1.33132	0.74607	0.762523	0.991566	HalfCRE	NoChange	NM_021510	Hnrnph1	29	-1.171	4.70576	0.382023	0.269954	0.44998
CREB_MergedSSI_Homer_06495	chr11:50221882-50221992	111	0.0798943	0.304965	0.733814	0.776344	0.658498	0.292926	0.495712	0.10056	0.284476	0.463273	0.285289	0.776604	0.307205	0.401459	1.4483	NoCRE	NoChange	NM_021510	Hnrnph1	794	-1.171	8.35513	0.382023	0.107982	1.46244
CREB_MergedSSI_Homer_00525	chr11:51106418-51106545	128	0.115976	1.93144	3.14492	3.68763	2.89739	3.12454	2.40774	3.51959	1.53617	4.44742	1.56909	4.1049	2.53079	2.46927	0.974221	FullCRE	NoChange	NM_177567	BC049762	106	1.288	0.864324	1.20064	0.107982	0.899961
CREB_MergedSSI_Homer_06072	chr11:51383197-51383307	111	0.0927804	0.304965	0.628983	0.97043	0.395099	0.585852	0.495712	0.402239	0.170686	1.0192	0.285289	0.221887	0.351092	0.423402	1.37442	NoCRE	NoChange	NM_028398	Agxt2l2	44927	1.102	0.96036	0.218299	0.323945	0.562475
CREB_MergedSSI_Homer_00950	chr11:51428028-51428138	111	0.126284	1.93144	2.20144	2.7172	2.76569	1.56227	2.00645	2.31287	1.36549	2.68698	1.09361	1.44226	1.55066	1.77855	1.25579	FullCRE	NoChange	NM_028398	Agxt2l2	96	1.102	2.01676	0.81862	0.0539908	0.562475
CREB_MergedSSI_Homer_04797	chr11:51463125-51463262	138	0.0747398	0.711585	0.314492	1.3586	1.1853	0.390568	0.590134	0.301679	0.341372	0.555928	0.190193	1.10943	0.409607	0.49987	1.5851	NoCRE	NoChange	NM_026631	Nhp2	1	-1.02	1.15243	0.272873	0.161972	0.337485
CREB_MergedSSI_Homer_06588	chr11:51479262-51479445	184	0.0644308	0.508275	0.524153	0.776344	0.395099	0.292926	0.35408	0.301679	0.284476	0.833892	0.475482	0.99849	0.438865	0.396472	0.862744	NoCRE	NoChange	NM_025346	Rmnd5b	33	-1.325	0.96036	0.382023	0.0539908	0.787465
CREB_MergedSSI_Homer_02293	chr11:51532526-51532636	111	0.126284	1.01655	2.09661	1.16452	1.317	0.781136	1.22748	0.603358	0.739638	1.20451	0.142645	0.554717	0.526638	0.877058	1.96489	NoCRE	NoChange	NM_025319	0610009B22Rik	522	-1.152	1.24847	0.218299	0.323945	0.562475
CREB_MergedSSI_Homer_01429	chr11:51599977-51600117	141	0.100512	2.0331	1.46763	2.13495	1.5804	1.36699	1.55795	1.5084	0.682743	2.0384	0.618126	1.77509	1.08253	1.32024	1.29599	HalfCRE	NoChange	NM_175255	Sec24a	210	-1.284	1.24847	1.09149	0.215963	2.02491
CREB_MergedSSI_Homer_01001	chr11:51653184-51653297	114	0.0927804	1.72813	2.51593	1.55269	2.50229	2.44105	2.14809	2.51399	0.967219	2.13106	0.713223	1.66415	1.28734	1.71771	1.34425	NoCRE	Unassigned	---	---	NA	NA	0.096036	0.272873	0.269954	0.337485
CREB_MergedSSI_Homer_07449	chr11:51759578-51759688	111	0.0644308	0.60993	0.733814	0	0.263399	0.781136	0.519318	0.402239	0.170686	0.555928	0.0950963	0.110943	0.190175	0.354746	1.78912	NoCRE	Unassigned	---	---	NA	NA	0.96036	6.49439	0.593899	0.787465
CREB_MergedSSI_Homer_05501	chr11:51810986-51811119	134	0.087626	0.40662	0.419322	1.16452	0.263399	0.781136	0.472107	1.10616	0.625848	0.555928	0.0475482	0.221887	0.438865	0.455486	1.18676	NoCRE	NoChange	NM_029976	Cdkn2aipnl	0	1.048	4.12955	0.600321	0.0539908	0.899961
CREB_MergedSSI_Homer_01815	chr11:51843822-51843949	128	0.0644308	1.32151	0.838645	1.74677	0.658498	1.8552	1.22748	1.60896	0.796534	0.833892	0.808319	0.99849	0.906987	1.06723	1.27237	FullCRE	NoChange	NM_009458	Ube2b	3	1.432	0.384144	0.109149	0.0539908	0.337485
CREB_MergedSSI_Homer_01173	chr11:51844176-51844354	179	0.159789	1.82979	1.3628	2.32903	1.4487	2.34341	1.7704	1.20672	1.30859	2.13106	0.903415	1.66415	1.30197	1.53618	1.29107	FullCRE	NoChange	NM_009458	Ube2b	374	1.432	2.30486	0.436597	0.161972	1.57493
CREB_MergedSSI_Homer_00479	chr11:51942159-51942269	111	0.0695853	3.45627	4.19322	4.0758	3.55589	2.44105	3.39917	2.71511	1.64996	2.96495	1.14116	2.10792	1.85786	2.62852	1.67521	FullCRE	NoChange	NM_019411	Ppp2ca	32	-1.122	0.96036	0.218299	0	0.67497
CREB_MergedSSI_Homer_00356	chr11:52075341-52075452	112	0.0902032	3.1513	6.08017	5.04623	2.50229	3.51511	3.94209	3.82127	1.93444	3.42822	0.855867	2.88453	2.15044	3.04626	1.5703	FullCRE	NoChange	NM_011543	Skp1a	20	-1.063	0.576216	0.218299	0.161972	0.337485
CREB_MergedSSI_Homer_06332	chr11:52203936-52204046	111	0.0850487	0.81324	0.104831	0.776344	0.1317	0.48821	0.424896	0.502799	0.284476	0.555928	0.380385	0.443773	0.394978	0.409937	1.06781	HalfCRE	NoChange	NM_011694	Vdac1	546	1.017	2.4009	0.709471	0.215963	0.562475
CREB_MergedSSI_Homer_00113	chr11:52239749-52239861	113	0.0824715	5.1844	5.76568	7.18118	4.60949	6.54201	5.66528	5.32966	3.12924	6.02255	2.37741	4.1049	3.67184	4.66856	1.39683	FullCRE	NoChange	NM_153117	9530068E07Rik	45	1.141	0.96036	0.382023	0.0539908	0.562475
CREB_MergedSSI_Homer_00873	chr11:53143887-53143998	112	0.103089	2.54137	2.72559	4.26989	1.4487	1.26935	2.1953	1.91063	1.2517	2.22371	1.1887	2.21887	1.56528	1.88029	1.39361	FullCRE	FastedDown	NM_008300	Hspa4	39	-1.701	3.45729	0.436597	0.107982	0.562475
CREB_MergedSSI_Homer_04206	chr11:53194079-53194249	171	0.0670081	0.914894	0.838645	1.3586	0.395099	0.683494	0.637344	0.804478	0.341372	0.648582	0.332837	0.887547	0.453494	0.545419	1.39005	HalfCRE	NoChange	NM_033565	Aff4	25	1.303	0.576216	0.327448	0.0539908	0.22499
CREB_MergedSSI_Homer_07363	chr11:53194533-53194643	111	0.043813	0.81324	0.419322	0.582258	0.263399	0.683494	0.542923	0.10056	0.227581	0.277964	0.190193	0.33283	0.175546	0.359234	2.44588	FullCRE	NoChange	NM_033565	Aff4	397	1.303	0.192072	0.272873	0	0.22499
CREB_MergedSSI_Homer_01014	chr11:53274187-53274304	118	0.0850487	1.42317	2.51593	2.91129	2.10719	1.75756	2.03006	1.81007	0.910324	2.40902	1.14116	1.99698	1.37511	1.70258	1.29605	FullCRE	FastedDown	NM_153069	Leap2	7685	-1.855	0.672252	0.218299	0	0.787465
CREB_MergedSSI_Homer_06932	chr11:53550693-53550803	111	0.0592764	0.508275	0.943475	1.3586	0.526798	0.195284	0.566528	0.10056	0.341372	0.277964	0.0950963	0.221887	0.190175	0.378351	3.4068	NoCRE	NoChange	NM_009012	Rad50	4	1.162	0.672252	0.382023	0.161972	0.337485
CREB_MergedSSI_Homer_06679	chr11:53607401-53607511	111	0.0670081	0.508275	0.838645	0.388172	0.263399	0.683494	0.519318	0.402239	0.113791	0.555928	0.332837	0.110943	0.263319	0.391318	1.76943	NoCRE	FastedDown	NM_001159393	Irf1	5980	-1.656	0.96036	0.709471	0.107982	1.57493
CREB_MergedSSI_Homer_03441	chr11:53613313-53613428	116	0.0566991	0.60993	0.733814	0.776344	1.5804	0.097642	0.613739	0.804478	0.739638	1.29716	0.52303	0.776604	0.643668	0.628704	0.917219	NoCRE	FastedDown	NM_001159393	Irf1	65	-1.656	0.576216	0.218299	0.0539908	0.44998
CREB_MergedSSI_Homer_07506	chr11:53638377-53638487	111	0.0721625	0.20331	0.943475	0.388172	1.0536	0.292926	0.542923	0.201119	0.284476	0.185309	0.142645	0.110943	0.160917	0.35192	3.11682	NoCRE	Unassigned	---	---	NA	NA	3.26522	1.20064	0	5.06228
CREB_MergedSSI_Homer_06925	chr11:53649351-53649459	109	0.0927804	0.101655	0.628983	0.388172	0.395099	0.48821	0.377685	0.402239	0.341372	0.555928	0.285289	0.66566	0.38035	0.379017	0.889638	FullCRE	Unassigned	---	---	NA	NA	3.36126	1.41894	0.107982	1.23745
CREB_MergedSSI_Homer_01683	chr11:53735167-53735278	112	0.0515447	1.1182	0.943475	3.49355	1.5804	1.56227	1.46353	1.40784	0.853429	1.48247	0.380385	0.99849	0.819214	1.14137	1.69794	HalfCRE	FastedUp	NM_011396	Slc22a5	95	1.65	0.768288	0.382023	0	0.67497
CREB_MergedSSI_Homer_07059	chr11:53747651-53747851	201	0.0618536	0.508275	0.628983	0.194086	0	0.781136	0.424896	0.301679	0.341372	0.370618	0.380385	0.443773	0.321834	0.373365	1.14944	NoCRE	Unassigned	---	---	NA	NA	3.16919	4.47512	0.0539908	7.08719
CREB_MergedSSI_Homer_05380	chr11:53752260-53752391	132	0.0644308	0.711585	0.419322	0.582258	0.658498	0.48821	0.472107	0.301679	0.398267	0.833892	0.380385	0.66566	0.453494	0.4628	1.10853	HalfCRE	Unassigned	---	---	NA	NA	1.24847	0.927769	0.107982	2.92487
CREB_MergedSSI_Homer_06407	chr11:54281355-54281465	111	0.0747398	0.304965	0.419322	1.3586	0.263399	0.585852	0.519318	0.804478	0.341372	0.463273	0.237741	0.110943	0.292577	0.405947	1.49767	HalfCRE	NoChange	NM_173753	Fnip1	191	1.385	0.192072	0.218299	0.0539908	0.112495
CREB_MergedSSI_Homer_00691	chr11:54366178-54366290	113	0.0927804	2.23641	3.35458	4.0758	1.97549	3.0269	2.69101	2.51399	1.42238	2.87229	0.998512	1.88604	1.63843	2.16472	1.51335	HalfCRE	NoChange	NM_175258	Rapgef6	35	1.144	0.96036	0.436597	0.107982	0.67497
CREB_MergedSSI_Homer_06585	chr11:54631083-54631193	111	0.0824715	0.304965	0.733814	0.388172	0.263399	0.683494	0.472107	0.603358	0.284476	0.741237	0.142645	0.443773	0.321834	0.396971	1.07148	NoCRE	NoChange	NM_178626	Cdc42se2	10	-1.131	0.384144	0.218299	0.0539908	0.22499
CREB_MergedSSI_Homer_02927	chr11:54703978-54704142	165	0.113398	1.21986	0.733814	1.3586	0.395099	1.26935	0.849792	0.905037	0.967219	0.555928	0.332837	0.33283	0.585153	0.717473	1.60858	NoCRE	NoChange	NM_029327	Lyrm7	44	1	0.672252	0.327448	0.161972	0.67497
CREB_MergedSSI_Homer_07525	chr11:54710094-54710204	111	0.0489674	0.304965	0.838645	0.582258	0.1317	0.48821	0.424896	0.703918	0.512057	0.185309	0.142645	0.110943	0.277948	0.351422	1.4175	NoCRE	NoChange	NM_008248	Hint1	287	-1.015	0.288108	0.218299	0	0.22499
CREB_MergedSSI_Homer_03910	chr11:55308525-55308679	155	0.0824715	0.60993	0.733814	0.97043	0	0.585852	0.566528	1.10616	0.455162	1.11186	0.237741	0.776604	0.585153	0.575841	0.786444	FullCRE	FastedDown	NM_013716	G3bp1	4572	-1.531	0.96036	0.709471	0.161972	1.46244
CREB_MergedSSI_Homer_04526	chr11:55313033-55313143	111	0.108244	0.508275	1.25797	0.388172	0.526798	0.585852	0.66095	0.603358	0.170686	0.926546	0.285289	0.66566	0.38035	0.52065	1.23214	NoCRE	FastedDown	NM_013716	G3bp1	86	-1.531	0.576216	0.272873	0	0.22499
CREB_MergedSSI_Homer_00935	chr11:55451302-55451416	115	0.0670081	1.32151	2.09661	2.52312	2.23889	1.8552	1.84122	2.01119	0.796534	3.24291	1.1887	2.99547	1.75546	1.79834	0.98051	NoCRE	NoChange	NM_020492	Glra1	144	1	0.096036	0.272873	0.107982	0.112495
CREB_MergedSSI_Homer_06190	chr11:57617692-57617802	111	0.0618536	0.60993	0.733814	0.388172	0.526798	0.683494	0.542923	0.804478	0.170686	0.370618	0.142645	0.554717	0.292577	0.41775	1.44004	NoCRE	NoChange	NM_001081168	Sap30l	84	1.024	0.192072	0.109149	0.0539908	0
CREB_MergedSSI_Homer_05858	chr11:57815221-57815331	111	0.087626	0.60993	0.838645	0.776344	0.263399	0.97642	0.590134	0.402239	0.227581	0.463273	0.285289	0.33283	0.277948	0.434041	2.02473	FullCRE	NoChange	NM_028451	Larp1	9982	1.099	4.22558	3.16533	0.917844	4.27481
CREB_MergedSSI_Homer_04449	chr11:57825010-57825125	116	0.0515447	0.508275	0.838645	1.3586	0.658498	0.585852	0.613739	0.402239	0.625848	0.555928	0.475482	0.554717	0.438865	0.526302	1.51092	NoCRE	NoChange	NM_028451	Larp1	190	1.099	0.576216	0.0545747	0.0539908	0.22499
CREB_MergedSSI_Homer_02601	chr11:57920136-57920246	111	0.0927804	0.711585	1.25797	0.776344	1.0536	0.48821	0.731766	1.20672	0.796534	2.22371	0.190193	1.22038	0.848472	0.790119	0.760564	HalfCRE	NoChange	NM_026949	Cnot8	156	-1.104	3.64937	0.654896	0	1.12495
CREB_MergedSSI_Homer_05272	chr11:58123136-58123244	109	0.110821	0.711585	0.838645	0.582258	0.921897	0.292926	0.472107	0.703918	0.512057	0.277964	0.52303	0.776604	0.468122	0.470115	1.19822	FullCRE	NoChange	NM_001040686	Zfp692	73	-1.484	0.96036	0.327448	0.107982	0.22499
CREB_MergedSSI_Homer_05904	chr11:58139155-58139265	111	0.0721625	0.304965	0.524153	0.388172	0.658498	0.585852	0.424896	0.502799	0.568953	0.648582	0.285289	0.554717	0.438865	0.43188	0.96145	HalfCRE	NoChange	NM_178761	Zfp672	331	-1.126	0.576216	0.382023	0.107982	0.67497
CREB_MergedSSI_Homer_01858	chr11:58146502-58146619	118	0.0824715	1.52482	1.67729	0.97043	1.71209	0.683494	1.10945	1.0056	1.08101	1.94575	0.475482	1.33132	0.99476	1.05211	1.12484	NoCRE	NoChange	NM_001161338	Sh3bp5l	351	-1.211	3.07315	0.382023	0.215963	1.34994
CREB_MergedSSI_Homer_01633	chr11:58146779-58146910	132	0.108244	1.42317	1.25797	2.32903	1.97549	0.878778	1.39272	1.60896	0.910324	2.0384	0.475482	0.99849	0.965503	1.17911	1.30386	NoCRE	NoChange	NM_001161338	Sh3bp5l	67	-1.211	1.53658	0.327448	0.0539908	0.787465
CREB_MergedSSI_Homer_03924	chr11:58755049-58755209	161	0.0927804	0.914894	0.838645	1.16452	0.526798	0.48821	0.70816	0.703918	0.455162	0.463273	0.475482	0.443773	0.438865	0.573513	1.54747	FullCRE	NoChange	NM_022423	Rnf187	26	1.013	1.24847	1.30979	0.107982	0.899961
CREB_MergedSSI_Homer_02783	chr11:58770665-58770803	139	0.118553	0.711585	1.3628	0.582258	0.526798	0.781136	0.826187	1.10616	0.967219	0.926546	0.285289	0.443773	0.672926	0.749557	1.06318	FullCRE	FastedDown	NM_178218	Hist3h2a	145	-1.684	1.24847	0.436597	0.107982	0.44998
CREB_MergedSSI_Homer_07431	chr11:58776203-58776313	111	0.0902032	0.304965	0.628983	0.388172	0.790198	0.390568	0.448501	0	0.284476	0.648582	0.142645	0.66566	0.263319	0.35591	1.43731	NoCRE	NoChange	NM_031172	Trim17	3717	1	0	0.163724	0	0.67497
CREB_MergedSSI_Homer_00712	chr11:58979507-58979646	140	0.0902032	2.54137	2.51593	4.46398	4.08269	1.95284	2.78543	1.70952	1.59307	1.94575	0.665674	2.88453	1.49214	2.13879	1.76811	FullCRE	NoChange	NM_173785	A230051G13Rik	360	-1.068	0.576216	0.272873	0	1.23745
CREB_MergedSSI_Homer_00320	chr11:59007983-59008108	126	0.0824715	4.57447	2.83043	7.37527	3.68759	3.31983	3.9657	5.02799	1.99133	4.26211	1.1887	2.66264	2.42839	3.19704	1.43976	HalfCRE	NoChange	NM_008193	Guk1	101	-1.074	0.384144	0.218299	0	0.44998
CREB_MergedSSI_Homer_00184	chr11:59018615-59018745	131	0.0798943	4.47282	4.50771	6.01666	4.60949	4.97974	4.60304	6.13414	3.01545	4.81804	1.66419	4.65962	3.4524	4.02772	1.21166	FullCRE	NoChange	NM_026035	Mrpl55	31	-1.044	1.63261	0.709471	0.0539908	1.23745
CREB_MergedSSI_Homer_00331	chr11:59024485-59024608	124	0.0979349	3.04965	5.66085	4.26989	2.89739	3.90568	3.87128	3.31847	2.21892	3.98415	1.52154	2.99547	2.45764	3.16446	1.40922	FullCRE	NoChange	NM_024210	2310033P09Rik	8	-1.059	0.576216	0.327448	0.107982	0.67497
CREB_MergedSSI_Homer_01080	chr11:59044385-59044516	132	0.0695853	1.32151	2.4111	0.776344	2.50229	2.24577	1.93564	1.5084	1.76375	1.85309	0.855867	1.77509	1.31659	1.62612	1.1935	FullCRE	NoChange	NM_007476	Arf1	11	-1.186	0.384144	0.545747	0	0.337485
CREB_MergedSSI_Homer_03681	chr11:59266196-59266306	111	0.113398	0.81324	1.25797	1.74677	0.395099	0.292926	0.802582	0.703918	0.455162	0.277964	0.190193	0.887547	0.394978	0.59878	1.79181	NoCRE	NoChange	NM_001205068	Jmjd4	10	-1.425	0.384144	0.218299	0.215963	0.44998
CREB_MergedSSI_Homer_06691	chr11:59478506-59478614	109	0.0721625	0.711585	0.104831	1.16452	0.395099	0.292926	0.401291	0.402239	0.455162	0.277964	0.380385	0.554717	0.38035	0.39082	1.28906	HalfCRE	NoChange	NM_012027	Mprip	129	1.143	0.096036	0.163724	0	0.67497
CREB_MergedSSI_Homer_06979	chr11:59594855-59594965	111	0.0953577	0.914894	0.314492	0.388172	1.1853	0.097642	0.519318	0.10056	0.455162	0.555928	0.0475482	0.110943	0.234061	0.376689	2.2836	NoCRE	NoChange	NM_183139	Pld6	8942	-1.011	0.192072	0.218299	0.161972	0.562475
CREB_MergedSSI_Homer_04286	chr11:59626247-59626357	111	0.103089	0.914894	0.733814	0.388172	0.790198	0.390568	0.637344	1.0056	0.455162	0.463273	0.285289	0.66566	0.438865	0.538105	1.11919	FullCRE	FastedUp	NM_146018	Flcn	332	1.856	0.48018	0.272873	0.107982	1.46244
CREB_MergedSSI_Homer_04159	chr11:59655927-59656072	146	0.087626	0.711585	0.524153	0	0.790198	0.683494	0.542923	0.804478	0.284476	1.29716	0.285289	0.66566	0.555895	0.549409	0.811919	NoCRE	NoChange	NM_011991	Cops3	36	-1.057	1.92072	0.163724	0.0539908	0.337485
CREB_MergedSSI_Homer_00181	chr11:59764355-59764467	113	0.077317	3.96454	5.66085	6.98709	4.08269	4.39389	4.79188	4.62575	2.73097	4.0768	2.42496	4.32679	3.29149	4.04169	1.37964	HalfCRE	NoChange	NM_138675	Med9	1	-1.022	1.0564	0.272873	0.107982	0.44998
CREB_MergedSSI_Homer_06805	chr11:59781167-59781277	111	0.0644308	0.508275	0.524153	0.776344	0.526798	0.390568	0.448501	0.603358	0.284476	0.926546	0.190193	0.221887	0.321834	0.385168	1.22443	HalfCRE	NoChange	NM_009026	Rasd1	83	1.282	0.096036	0.327448	0.107982	0.112495
CREB_MergedSSI_Homer_03202	chr11:59950198-59950314	117	0.0824715	0.711585	0.314492	1.55269	0.790198	0.781136	0.70816	1.20672	0.682743	0.741237	0.380385	0.776604	0.62904	0.6686	1.09568	FullCRE	NoChange	NM_001037764	Rai1	6020	1.133	0.576216	0.218299	0.161972	0.22499
CREB_MergedSSI_Homer_03032	chr11:60039023-60039139	117	0.077317	0.40662	0.943475	1.3586	1.0536	0.48821	0.731766	0.905037	0.625848	1.20451	0.285289	0.776604	0.658297	0.695031	1.11935	HalfCRE	FastedDown	NM_011480	Srebf1	2280	-2.008	0.48018	0.491172	0.107982	1.01246
CREB_MergedSSI_Homer_03926	chr11:60169234-60169370	137	0.077317	0.60993	0.524153	0.582258	1.317	0.48821	0.590134	0.703918	0.512057	1.0192	0.52303	0.443773	0.555895	0.573014	1.0998	HalfCRE	NoChange	NM_001039092	Tom1l2	200	1.136	0.576216	0.163724	0.215963	0.44998
CREB_MergedSSI_Homer_00649	chr11:60233204-60233319	116	0.0902032	1.42317	3.7739	3.68763	2.63399	2.14812	2.54938	3.51959	1.42238	3.33557	1.2838	2.32981	1.93101	2.24019	1.14933	HalfCRE	NoChange	NM_145427	Atpaf2	32	-1.088	0.864324	0.109149	0.0539908	0.337485
CREB_MergedSSI_Homer_05017	chr11:60353399-60353509	111	0.077317	0.508275	0.628983	0.776344	0.526798	0.781136	0.590134	0.905037	0.170686	0.833892	0.237741	0.221887	0.38035	0.485242	1.35973	HalfCRE	NoChange	NM_172943	Alkbh5	423	-1.425	0.384144	0.436597	0.161972	1.01246
CREB_MergedSSI_Homer_03002	chr11:60354159-60354277	119	0.0798943	0.914894	0.733814	1.3586	0.526798	1.65991	0.873398	0.804478	0.568953	1.0192	0.237741	0.887547	0.526638	0.700018	1.47645	FullCRE	NoChange	NM_172943	Alkbh5	339	-1.425	0.768288	0.218299	0.0539908	0.22499
CREB_MergedSSI_Homer_05763	chr11:60516011-60516135	125	0.0618536	0.711585	0.314492	0.388172	1.0536	0.48821	0.542923	0.905037	0.341372	0.648582	0.190193	0.554717	0.336463	0.439693	1.11976	NoCRE	NoChange	NM_001159404	Llgl1	187	1	0.192072	0.272873	0.107982	0.112495
CREB_MergedSSI_Homer_06924	chr11:60593543-60593653	111	0.108244	0.40662	0.628983	0.388172	0.395099	0.48821	0.377685	0.502799	0.398267	0.463273	0.285289	0.887547	0.38035	0.379017	0.909312	NoCRE	FastedDown	NM_001085440	Smcr8	121	-1.623	0.288108	0.709471	0.0539908	1.12495
CREB_MergedSSI_Homer_02099	chr11:60646687-60646840	154	0.134016	0.81324	1.04831	2.91129	1.5804	0.781136	1.15666	1.10616	0.796534	0.926546	0.665674	0.887547	0.74607	0.951366	1.62794	FullCRE	NoChange	NM_001172112	Dhrs7b	61	1.002	2.78504	0.327448	0.161972	1.23745
CREB_MergedSSI_Homer_03729	chr11:60694950-60695076	127	0.0721625	0.101655	0.838645	1.16452	0.526798	0.683494	0.590134	0.402239	0.625848	1.38982	0.52303	0.776604	0.599782	0.594958	0.891748	NoCRE	NoChange	NM_001168507	Tmem11	220	1.101	1.3445	0.272873	0.0539908	0.67497
CREB_MergedSSI_Homer_02726	chr11:60748107-60748296	190	0.0721625	0.81324	0.943475	0.776344	0.526798	1.65991	0.849792	0.502799	0.910324	0.741237	0.713223	0.887547	0.672926	0.761359	1.25689	NoCRE	FastedDown	NR_027800	Gm16516	138	-1.543	0.384144	0.163724	0	0.67497
CREB_MergedSSI_Homer_03154	chr11:60991328-60991438	111	0.077317	1.1182	0.733814	1.16452	0.658498	1.1717	0.778976	0.905037	0.625848	1.38982	0.52303	0.443773	0.570524	0.67475	1.24675	HalfCRE	NoChange	NM_001004143	Usp22	127	-1.053	1.24847	0.0545747	0.107982	0.44998
CREB_MergedSSI_Homer_05242	chr11:61321218-61321326	109	0.103089	0.60993	0.419322	0.194086	0.395099	0.878778	0.519318	0.603358	0.455162	0.555928	0.190193	0.99849	0.424236	0.471777	0.890866	HalfCRE	NoChange	NM_013717	B9d1	94	-1.072	0.384144	0.600321	0	0.337485
CREB_MergedSSI_Homer_00993	chr11:61671255-61671377	123	0.0721625	1.42317	1.99178	3.29946	2.10719	1.75756	1.86482	2.41343	0.853429	3.15026	0.855867	2.66264	1.57991	1.72237	1.06477	FullCRE	NoChange	NM_013881	Ulk2	27	-1.086	0.384144	0.654896	0.161972	0.562475
CREB_MergedSSI_Homer_06753	chr11:61746500-61746610	111	0.087626	0.20331	0.943475	0.388172	0.526798	0.48821	0.424896	0.905037	0.227581	0.648582	0.285289	0.110943	0.351092	0.387994	1.17109	NoCRE	NoChange	NM_019921	Akap10	132	1.101	0.48018	0.218299	0.0539908	0.67497
CREB_MergedSSI_Homer_00471	chr11:62097571-62097682	112	0.0566991	3.86289	4.08839	4.26989	2.89739	2.44105	3.28114	2.61455	1.30859	3.79884	0.713223	4.1049	2.04804	2.66459	1.40028	FullCRE	NoChange	NM_027198	Zswim7	35	1.098	0.096036	0.163724	0.161972	0.44998
CREB_MergedSSI_Homer_05119	chr11:62367255-62367363	109	0.0747398	0.711585	0.524153	0.388172	0.658498	0.781136	0.519318	0.301679	0.625848	0.555928	0.475482	0.443773	0.438865	0.479091	1.27504	NoCRE	NoChange	NM_011664	Ubb	389	-1.03	1.0564	0.382023	0.161972	0.899961
CREB_MergedSSI_Homer_01303	chr11:62367581-62367697	117	0.105667	1.93144	1.78212	2.32903	1.317	1.56227	1.65237	1.5084	1.13791	1.76044	0.855867	1.33132	1.17031	1.41134	1.35304	NoCRE	NoChange	NM_011664	Ubb	59	-1.03	1.3445	0.327448	0.215963	0.787465
CREB_MergedSSI_Homer_04465	chr11:62418980-62419090	111	0.108244	0.711585	0.838645	0.582258	0.921897	0.585852	0.684555	0.703918	0.227581	0.926546	0.285289	0.221887	0.365721	0.525138	1.53907	NoCRE	FastedUp	NR_030738	2410006H16Rik	36	1.646	0.96036	0.218299	0.161972	1.23745
CREB_MergedSSI_Homer_03477	chr11:62573051-62573161	111	0.0850487	1.1182	0.733814	0.388172	1.0536	0.781136	0.778976	0.603358	0.398267	0.741237	0.332837	1.10943	0.468122	0.623549	1.27936	HalfCRE	Unassigned	---	---	NA	NA	0.576216	0.163724	0	0.44998
CREB_MergedSSI_Homer_01225	chr11:62695614-62695744	131	0.087626	1.93144	2.93526	1.74677	1.1853	1.8552	1.86482	1.10616	1.02411	2.0384	0.618126	1.77509	1.09716	1.48099	1.47122	FullCRE	NoChange	NM_026210	Fam18b	5	-1.115	0.384144	0.0545747	0.0539908	0.337485
CREB_MergedSSI_Homer_06678	chr11:63741701-63741811	111	0.0747398	0.508275	0.628983	0.97043	0.658498	0.390568	0.519318	0.603358	0.170686	0.463273	0.190193	0.33283	0.263319	0.391318	1.79326	FullCRE	NoChange	NM_018805	Hs3st3b1	3275	1	1.53658	0.109149	0.0539908	3.26236
CREB_MergedSSI_Homer_06718	chr11:64251415-64251525	111	0.0541219	0.40662	0.733814	0.776344	0.658498	0.292926	0.472107	0.502799	0.170686	1.0192	0.0950963	0.110943	0.307205	0.389656	1.51059	FullCRE	NoChange	NM_178870	Hs3st3a1	56	-1.144	0.192072	0.163724	0.107982	0.112495
CREB_MergedSSI_Homer_02696	chr11:64795008-64795212	205	0.123707	0.914894	0.628983	1.94086	1.4487	1.1717	1.10945	0.905037	0.568953	0.648582	0.142645	0.66566	0.424236	0.766844	2.08304	NoCRE	NoChange	NM_023479	Elac2	119	-1.148	0.384144	0.327448	0.161972	0.44998
CREB_MergedSSI_Homer_01893	chr11:65604493-65604629	137	0.105667	0.81324	1.46763	2.52312	1.97549	0.781136	1.3219	0.502799	0.967219	1.20451	0.332837	1.10943	0.74607	1.03398	1.83653	HalfCRE	NoChange	NM_009157	Map2k4	67	1.063	1.82468	0.545747	0.107982	0.337485
CREB_MergedSSI_Homer_04869	chr11:65623321-65623496	176	0.0850487	0.101655	0.943475	0.776344	0.658498	0.585852	0.566528	0.402239	0.455162	0.833892	0.380385	0.554717	0.424236	0.495382	1.16731	NoCRE	NoChange	NM_026107	Zkscan6	29	-1.021	0.384144	0.382023	0	0.562475
CREB_MergedSSI_Homer_05271	chr11:66851412-66851589	178	0.0721625	0.60993	0.524153	0.582258	0.395099	0.390568	0.472107	0.703918	0.568953	0.463273	0.475482	0.33283	0.468122	0.470115	0.983317	NoCRE	Unassigned	---	---	NA	NA	3.7454	0.654896	0.107982	1.01246
CREB_MergedSSI_Homer_02985	chr11:66868695-66868843	149	0.0927804	0.508275	0.943475	0.97043	0.790198	0.97642	0.66095	1.20672	0.341372	1.57513	0.570578	0.99849	0.74607	0.70351	0.892699	HalfCRE	NoChange	NM_025510	2310004I24Rik	44	1.276	0.576216	0.81862	0.0539908	1.23745
CREB_MergedSSI_Homer_03893	chr11:68505685-68505795	111	0.0850487	0.81324	1.04831	0.97043	0	0.585852	0.613739	1.10616	0.568953	1.11186	0.380385	0.221887	0.541267	0.577503	1.00844	HalfCRE	NoChange	NM_175260	Myh10	2369	1.229	1.82468	0.436597	0.0539908	0.899961
CREB_MergedSSI_Homer_02231	chr11:68507587-68507714	128	0.0824715	1.42317	1.3628	1.74677	0.526798	1.1717	1.18027	1.30728	0.625848	0.833892	0.285289	0.443773	0.614411	0.897339	1.78235	FullCRE	NoChange	NM_175260	Myh10	458	1.229	1.24847	0.272873	0.0539908	0.112495
CREB_MergedSSI_Homer_00773	chr11:68669261-68669384	124	0.0979349	2.13475	2.93526	3.29946	1.71209	2.14812	2.12448	2.61455	1.47928	3.52088	1.23625	2.88453	1.98952	2.057	1.04211	HalfCRE	NoChange	NM_023668	Ndel1	3	1.012	0.672252	0.218299	0.161972	0.67497
CREB_MergedSSI_Homer_00451	chr11:68717587-68717712	126	0.152057	2.74468	3.24975	2.52312	4.47779	3.12454	3.18672	2.61455	1.87754	3.89149	1.47399	3.10641	2.23821	2.71247	1.24343	FullCRE	NoChange	NM_009080	Rpl26	110	-1.145	0.768288	0.654896	0.0539908	0.337485
CREB_MergedSSI_Homer_00241	chr11:68824604-68824724	121	0.0850487	3.96454	3.35458	6.98709	3.42419	4.49153	4.06012	3.11735	2.56029	5.46662	1.94947	4.77056	3.17446	3.61729	1.24393	HalfCRE	NoChange	NM_001159519	Pfas	7	-1.006	0.96036	0.163724	0.0539908	0.787465
CREB_MergedSSI_Homer_00637	chr11:68832192-68832310	119	0.134016	2.0331	3.04009	3.68763	3.29249	2.63633	2.71461	2.31287	1.87754	3.33557	1.1887	0.776604	1.78472	2.24967	1.5477	FullCRE	NoChange	NM_001013256	1500010J02Rik	144	1.204	0.672252	0.163724	0	0.44998
CREB_MergedSSI_Homer_07305	chr11:68861715-68861825	111	0.077317	0.20331	0.628983	0.97043	1.0536	0.292926	0.519318	0.10056	0.113791	0.277964	0.332837	0.33283	0.204804	0.362061	2.7196	NoCRE	NoChange	NM_011496	Aurkb	67	1	0.864324	0	0.0539908	0.44998
CREB_MergedSSI_Homer_01421	chr11:68878959-68879089	131	0.103089	1.1182	1.3628	2.13495	1.317	1.26935	1.3455	3.01679	1.13791	1.0192	0.665674	1.99698	1.30197	1.32374	0.919063	HalfCRE	NoChange	NM_028005	2310047M10Rik	3053	-1.135	1.24847	0.382023	0.161972	1.01246
CREB_MergedSSI_Homer_03784	chr11:68879708-68879818	111	0.0953577	0.40662	1.04831	1.55269	0.790198	0.390568	0.70816	0.603358	0.568953	0.463273	0.427934	0.66566	0.468122	0.588141	1.53467	NoCRE	NoChange	NM_028005	2310047M10Rik	3792	-1.135	0.48018	0.163724	0.107982	0.67497
CREB_MergedSSI_Homer_03752	chr11:68889411-68889519	109	0.162366	0.508275	0.733814	1.55269	0.1317	0.390568	0.495712	1.0056	0.739638	0.277964	0.903415	0.554717	0.687555	0.591634	0.952809	NoCRE	NoChange	NM_025838	Tmem107	2460	-1.105	0.768288	0.163724	0.215963	0.44998
CREB_MergedSSI_Homer_02531	chr11:68904636-68904764	129	0.0695853	1.1182	0.628983	1.16452	0.526798	1.07406	0.731766	1.0056	0.910324	1.85309	0.237741	1.33132	0.87773	0.804748	0.845354	HalfCRE	NoChange	NM_009497	Vamp2	22	1.119	0.384144	0.0545747	0.0539908	0.22499
CREB_MergedSSI_Homer_01244	chr11:68913353-68913463	111	0.0979349	1.52482	1.67729	3.68763	1.5804	1.75756	1.69958	1.40784	1.13791	2.13106	0.52303	2.32981	1.22882	1.4642	1.35833	FullCRE	NoChange	NM_011065	Per1	1742	1.347	0.768288	4.9663	0.107982	0.899961
CREB_MergedSSI_Homer_04018	chr11:68916191-68916301	111	0.113398	1.21986	0.943475	0.97043	0.263399	0.48821	0.66095	0.603358	0.341372	1.0192	0.142645	0.66566	0.468122	0.564536	1.40153	FullCRE	NoChange	NM_001159367	Per1	106	1.347	0.288108	0.545747	0.107982	0.787465
CREB_MergedSSI_Homer_04607	chr11:68941385-68941495	111	0.108244	0.60993	0.628983	1.3586	0.526798	0.292926	0.590134	0.905037	0.341372	0.926546	0.285289	0.33283	0.438865	0.514499	1.22435	NoCRE	NoChange	NM_011786	Aloxe3	1131	1	0.48018	0.272873	0.269954	1.57493
CREB_MergedSSI_Homer_02806	chr11:69139968-69140132	165	0.0927804	0.81324	0.733814	0.97043	0.263399	0.878778	0.613739	1.5084	0.796534	1.85309	0.332837	0.776604	0.87773	0.745734	0.694767	FullCRE	NoChange	NM_172560	Cntrob	18	-1.009	7.49081	0.327448	0.107982	0.899961
CREB_MergedSSI_Homer_03429	chr11:69211573-69211707	135	0.077317	0.20331	1.04831	1.74677	0.263399	0.97642	0.778976	1.0056	0.398267	0.370618	0.427934	0.66566	0.482751	0.630864	1.47772	NoCRE	NoChange	NM_001045525	Cyb5d1	97	-1.067	0.768288	0.218299	0.269954	0.44998
CREB_MergedSSI_Homer_03706	chr11:69211926-69212034	109	0.0953577	0.40662	0.628983	2.7172	0.395099	0.585852	0.637344	0.905037	0.398267	0.833892	0.332837	1.10943	0.555895	0.59662	1.32248	HalfCRE	NoChange	NM_030083	Lsmd1	5	-1.174	1.92072	0.218299	0.0539908	0.67497
CREB_MergedSSI_Homer_05385	chr11:69217557-69217667	111	0.118553	0.914894	0.209661	1.94086	0.526798	0.585852	0.66095	0.603358	0.227581	0.0926546	0.142645	0.776604	0.263319	0.462134	2.26719	HalfCRE	NoChange	NM_025915	Tmem88	3181	-1.134	0.576216	0.272873	0.377936	2.13741
CREB_MergedSSI_Homer_03737	chr11:69225664-69225796	133	0.0386585	0.20331	0.943475	1.3586	0.790198	1.07406	0.66095	0.804478	0.455162	1.0192	0.237741	0.887547	0.526638	0.593794	1.28363	HalfCRE	NoChange	NM_001017426	Kdm6b	4140	1.02	0.384144	0.109149	0.107982	0.562475
CREB_MergedSSI_Homer_03438	chr11:69233870-69233980	111	0.159789	0.711585	1.04831	1.16452	0.658498	0.683494	0.731766	1.10616	0.398267	0.833892	0.52303	0.66566	0.526638	0.629202	1.20964	FullCRE	NoChange	NM_001017426	Kdm6b	4053	1.02	2.49694	0.982344	0.107982	4.04982
CREB_MergedSSI_Homer_01261	chr11:69235165-69235290	126	0.113398	2.13475	2.20144	2.13495	1.5804	1.8552	1.91203	0.603358	1.53617	1.11186	0.760771	1.44226	0.980131	1.44608	1.81628	HalfCRE	NoChange	NM_001017426	Kdm6b	5356	1.02	0.48018	0.491172	0.0539908	1.34994
CREB_MergedSSI_Homer_02245	chr11:69448988-69449108	121	0.105667	1.21986	1.25797	1.3586	1.317	0.97642	1.10945	0.905037	0.625848	1.57513	0.380385	0.887547	0.672926	0.891189	1.40144	HalfCRE	NoChange	NM_011814	Fxr2	117	-1.086	0.576216	0.545747	0.215963	1.01246
CREB_MergedSSI_Homer_04145	chr11:69478481-69478605	125	0.131439	0.81324	0.419322	1.16452	0.921897	0.195284	0.590134	0.703918	0.625848	0.741237	0.52303	0.443773	0.512009	0.551071	1.15684	HalfCRE	NoChange	NM_011900	Mpdu1	294	1.179	0.48018	0.382023	0.161972	0.899961
CREB_MergedSSI_Homer_02112	chr11:69487458-69487573	116	0.087626	0.711585	1.46763	3.10537	0.526798	0.97642	1.13306	1.81007	0.739638	0.833892	0.427934	0.776604	0.760699	0.946878	1.47942	HalfCRE	NoChange	NM_001159375	Eif4a1	1102	-1.074	3.45729	0.436597	0.107982	0.67497
CREB_MergedSSI_Homer_01840	chr11:69488558-69488674	117	0.126284	1.72813	1.25797	1.74677	0.526798	1.8552	1.29829	1.0056	0.853429	1.57513	0.618126	0.887547	0.819214	1.05875	1.44031	FullCRE	NoChange	NM_001159375	Eif4a1	2	-1.074	1.0564	0.272873	0.161972	0.899961
CREB_MergedSSI_Homer_00420	chr11:69498081-69498196	116	0.0670081	2.43972	3.87873	5.82258	1.317	4.10096	3.25754	4.02239	1.59307	4.26211	1.23625	2.88453	2.32598	2.79176	1.25436	HalfCRE	NoChange	NM_030702	Senp3	26	-1.043	0.384144	0.600321	0	0.112495
CREB_MergedSSI_Homer_01768	chr11:69574930-69575038	109	0.113398	1.21986	1.3628	1.94086	1.0536	1.26935	1.13306	1.5084	1.13791	1.85309	0.52303	1.22038	1.05328	1.09317	1.0967	HalfCRE	NoChange	NM_009089	Polr2a	564	1.144	0.48018	0.327448	0.0539908	0.787465
CREB_MergedSSI_Homer_06883	chr11:69600564-69600674	111	0.0798943	0.60993	0.209661	0.97043	0.1317	0.878778	0.542923	0.201119	0.284476	0.277964	0.190193	0.443773	0.219432	0.381178	2.0039	NoCRE	NoChange	NM_009601	Chrnb1	11513	1	0.96036	0.163724	0.161972	0.112495
CREB_MergedSSI_Homer_05743	chr11:69620145-69620253	109	0.0979349	1.1182	0.209661	0.582258	0	0.683494	0.472107	0.502799	0.512057	0.555928	0.285289	0.66566	0.409607	0.440857	1.02851	NoCRE	NoChange	NR_027913	G630025P09Rik	334	-1.287	0.192072	0.382023	0	0.787465
CREB_MergedSSI_Homer_04341	chr11:69654446-69654571	126	0.108244	0.81324	0.314492	1.3586	0.658498	0.683494	0.613739	0	0.398267	1.20451	0.285289	0.887547	0.453494	0.533616	1.37927	HalfCRE	NoChange	NM_026982	1810027O10Rik	210	1.08	1.53658	0.272873	0	0.22499
CREB_MergedSSI_Homer_01649	chr11:69717212-69717325	114	0.110821	1.01655	0.943475	0.97043	0.921897	2.14812	1.22748	1.91063	0.568953	2.59433	0.808319	1.22038	1.11179	1.16963	0.844826	FullCRE	NoChange	NM_027419	2810408A11Rik	86	1.263	1.24847	0.218299	0.0539908	0.562475
CREB_MergedSSI_Homer_03027	chr11:69717809-69717922	114	0.077317	0.914894	1.3628	0.776344	0.921897	1.1717	0.849792	1.20672	0.512057	0.555928	0.475482	0.66566	0.541267	0.695529	1.50699	NoCRE	NoChange	NM_001013414	Neurl4	206	-1.086	1.0564	0.873195	0.0539908	0.44998
CREB_MergedSSI_Homer_00367	chr11:69730160-69730282	123	0.0927804	3.25296	4.29805	4.26989	2.50229	3.90568	3.5172	3.31847	2.61718	3.52088	1.42645	3.10641	2.47227	2.99473	1.30305	HalfCRE	NoChange	NM_019726	Gps2	165	-1.057	0.288108	0.436597	0.0539908	0.67497
CREB_MergedSSI_Homer_01956	chr11:69737585-69737723	139	0.157211	1.1182	1.88695	1.3586	1.317	0.878778	1.20387	0.703918	0.796534	1.66778	0.380385	1.22038	0.819214	1.01154	1.37545	HalfCRE	NoChange	NM_001166589	Eif5a	71	-1.198	1.0564	0.654896	0.0539908	1.23745
CREB_MergedSSI_Homer_02246	chr11:69737882-69737996	115	0.126284	1.1182	1.25797	0.582258	0.790198	1.36699	0.991424	1.70952	0.910324	0.926546	0.380385	1.10943	0.789957	0.890691	1.01577	HalfCRE	NoChange	NM_001166593	Eif5a	214	-1.198	1.63261	0.982344	0.161972	0.787465
CREB_MergedSSI_Homer_06895	chr11:69750497-69750607	111	0.0695853	0.304965	0.104831	0.388172	1.1853	0.585852	0.424896	0.804478	0.284476	0.648582	0.142645	0.33283	0.336463	0.38068	1.16091	NoCRE	NoChange	NM_016875	Ybx2	1541	-1.01	0.48018	0.163724	0.107982	0.112495
CREB_MergedSSI_Homer_00164	chr11:69796422-69796538	117	0.103089	3.76123	5.24153	3.10537	5.39968	5.95616	4.74467	4.92743	2.67408	5.83724	2.23476	4.99245	3.62795	4.18631	1.13539	FullCRE	NoChange	NR_027884	Rai12	40	-1.117	0.864324	0.654896	0.161972	1.23745
CREB_MergedSSI_Homer_00846	chr11:69796890-69797002	113	0.108244	2.54137	2.83043	1.3586	2.10719	2.63633	2.33693	1.60896	1.13791	2.31637	1.09361	2.32981	1.50677	1.92185	1.352	HalfCRE	NoChange	NM_026017	Ctdnep1	416	-1.193	0.864324	0.600321	0	1.01246
CREB_MergedSSI_Homer_02644	chr11:69807069-69807187	119	0.128862	0.40662	1.15314	1.16452	1.4487	0.585852	0.755371	1.40784	0.568953	1.48247	0.427934	1.10943	0.804585	0.779978	0.952406	HalfCRE	NoChange	NM_019749	Gabarap	436	-1.125	0.864324	0.491172	0.215963	1.23745
CREB_MergedSSI_Homer_02131	chr11:70045180-70045291	112	0.0902032	1.32151	1.67729	0.97043	1.0536	0.683494	1.08585	0.703918	0.910324	1.11186	0.665674	1.10943	0.789957	0.937901	1.26773	FullCRE	NoChange	NM_007528	Bcl6b	757	-1.011	0.096036	0.163724	0.0539908	0.22499
CREB_MergedSSI_Homer_01864	chr11:70053946-70054056	111	0.0515447	1.21986	1.78212	0.388172	1.0536	1.75756	1.3219	0.905037	0.967219	1.57513	0.380385	0.99849	0.775328	1.04861	1.28491	FullCRE	NoChange	NM_001177601	0610010K14Rik	108	-1.116	0.768288	0.327448	0	0.337485
CREB_MergedSSI_Homer_00410	chr11:70226198-70226314	117	0.0824715	2.23641	3.87873	3.68763	4.21439	4.29625	3.56441	3.31847	1.2517	3.42822	1.09361	3.66113	2.07729	2.82085	1.43599	HalfCRE	NoChange	NM_029231	Pelp1	28	-1.058	0.672252	0.0545747	0.323945	0.44998
CREB_MergedSSI_Homer_05034	chr11:70248339-70248449	111	0.105667	1.01655	0.524153	0.776344	0.790198	0.585852	0.66095	0.603358	0.113791	0.555928	0.332837	0.221887	0.307205	0.484077	2.02051	NoCRE	NoChange	NM_145429	Arrb2	453	1.031	1.0564	0.654896	0.215963	0.899961
CREB_MergedSSI_Homer_03196	chr11:70341449-70341559	111	0.110821	0.81324	0.838645	1.3586	1.317	0.97642	0.826187	0.804478	0.853429	0.926546	0.285289	0.221887	0.512009	0.669098	1.71557	FullCRE	NoChange	NM_008946	Psmb6	47	-1.105	0.96036	0.436597	0	1.01246
CREB_MergedSSI_Homer_04226	chr11:70356327-70356437	111	0.0566991	0.711585	0.524153	1.3586	0.395099	0.48821	0.590134	0.402239	0.341372	1.48247	0.380385	0.221887	0.49738	0.543757	1.22956	NoCRE	NoChange	NM_008876	Pld2	22	1.025	0.384144	0.163724	0.0539908	0.337485
CREB_MergedSSI_Homer_01405	chr11:70378975-70379092	118	0.0592764	2.0331	1.67729	2.91129	1.84379	0.97642	1.72319	1.40784	0.796534	1.85309	0.570578	0.776604	0.950874	1.33703	1.747	HalfCRE	NoChange	NM_001045959	Mink1	41	-1.125	0.288108	0.163724	0.0539908	0.562475
CREB_MergedSSI_Homer_05818	chr11:70485065-70485173	109	0.113398	0.508275	0.104831	0	0.395099	0.878778	0.330475	0.905037	0.625848	0.833892	0.570578	0.110943	0.541267	0.435871	0.619434	NoCRE	NoChange	NM_001167669	Spag7	492	1.417	0.768288	0.109149	0.323945	0.67497
CREB_MergedSSI_Homer_04915	chr11:70485479-70485611	133	0.0979349	0.304965	0.733814	0.776344	0.921897	0.97642	0.590134	0.301679	0.398267	0.277964	0.380385	0.887547	0.394978	0.492556	1.65347	NoCRE	NoChange	NM_001167669	Spag7	66	1.417	0.768288	0.382023	0.0539908	0.44998
CREB_MergedSSI_Homer_02618	chr11:70504097-70504207	111	0.0592764	0.711585	1.46763	1.55269	0.658498	0.878778	0.944214	1.0056	0.455162	1.38982	0.52303	0.33283	0.62904	0.786627	1.42163	FullCRE	FastedUp	NM_001190376	Camta2	148	1.532	0.192072	0.0545747	0.107982	0.787465
CREB_MergedSSI_Homer_01676	chr11:70516355-70516484	130	0.0902032	1.01655	1.88695	0.776344	1.97549	0.97642	1.3219	0.804478	0.512057	1.94575	0.665674	1.99698	0.965503	1.1437	1.1193	HalfCRE	NoChange	NM_213729	Inca1	68	1.364	0.192072	0.272873	0	1.01246
CREB_MergedSSI_Homer_01063	chr11:70820634-70820756	123	0.113398	0.81324	1.88695	4.65806	2.89739	0.97642	1.88843	2.51399	1.30859	1.57513	0.760771	2.10792	1.40437	1.6464	1.35876	FullCRE	NoChange	NM_178367	Dhx33	66	-1.361	3.7454	0.545747	0	0.562475
CREB_MergedSSI_Homer_02950	chr11:70835551-70835661	111	0.110821	1.01655	1.78212	0.97043	1.1853	0.195284	0.897003	1.0056	0.625848	0.370618	0.237741	0.99849	0.526638	0.71182	1.59024	NoCRE	NoChange	NM_033562	Derl2	146	-1.466	0.096036	0.0545747	0.0539908	0.44998
CREB_MergedSSI_Homer_01236	chr11:72031409-72031534	126	0.0695853	1.1182	1.25797	1.55269	2.10719	2.14812	1.39272	1.81007	1.70686	2.13106	1.04606	2.21887	1.55066	1.47169	0.918238	FullCRE	NoChange	NM_001163728	4930563E22Rik	138	-1.106	0.768288	0.654896	0.161972	0.44998
CREB_MergedSSI_Homer_01393	chr11:72031784-72031898	115	0.0927804	1.21986	1.3628	2.13495	1.1853	2.14812	1.48714	1.60896	1.42238	1.57513	0.713223	1.55321	1.19956	1.34335	1.17142	HalfCRE	NoChange	NM_026068	Med31	52	-1.232	0.768288	0.436597	0	0.44998
CREB_MergedSSI_Homer_06978	chr11:72384883-72384993	111	0.0077317	0.508275	0.209661	0.194086	0.1317	1.26935	0.519318	0.301679	0.113791	0.0926546	0.237741	0.554717	0.234061	0.376689	1.77849	NoCRE	Unassigned	---	---	NA	NA	0.192072	0	0.161972	0.112495
CREB_MergedSSI_Homer_05979	chr11:72423257-72423367	111	0.100512	0.508275	0.733814	1.74677	0.395099	0.48821	0.519318	0.703918	0.227581	1.0192	0.237741	0.110943	0.336463	0.42789	1.684	NoCRE	NoChange	NM_025985	Ube2g1	143	1.227	0.864324	0.218299	0.0539908	0.67497
CREB_MergedSSI_Homer_06543	chr11:72423952-72424062	111	0.0670081	0.40662	0.733814	1.3586	0.395099	0.48821	0.519318	0.301679	0.568953	0.277964	0.0950963	0.221887	0.277948	0.398633	2.30786	NoCRE	NoChange	NM_025985	Ube2g1	550	1.227	0.768288	0.163724	0	0.22499
CREB_MergedSSI_Homer_05068	chr11:72424654-72424764	111	0.118553	0.508275	0.524153	1.55269	0.790198	0.48821	0.613739	0.804478	0.512057	0.277964	0.237741	0.443773	0.351092	0.482415	1.6975	NoCRE	NoChange	NM_025985	Ube2g1	1252	1.227	2.49694	0.600321	0.161972	0.899961
CREB_MergedSSI_Homer_00675	chr11:72611982-72612099	118	0.0979349	2.54137	3.35458	1.3586	1.84379	2.14812	2.1953	2.91623	1.93444	4.35477	0.950963	2.66264	2.20895	2.20212	0.877325	FullCRE	NoChange	NM_001024926	Cyb5d2	5	-1.103	0.768288	0.163724	0.107982	0.44998
CREB_MergedSSI_Homer_02142	chr11:72863935-72864045	111	0.0902032	1.32151	0.943475	1.3586	1.317	0.878778	1.06224	1.10616	1.02411	1.48247	0.427934	0.66566	0.804585	0.933413	1.2365	NoCRE	NoChange	NM_025818	1200014J11Rik	71	-1.159	1.53658	0.382023	0.107982	0.44998
CREB_MergedSSI_Homer_03615	chr11:72954485-72954599	115	0.087626	1.01655	0.628983	1.3586	0.921897	0.390568	0.731766	0.905037	0.512057	0.833892	0.332837	0.66566	0.482751	0.607258	1.3284	NoCRE	NoChange	NM_010353	Gsg2	51	1	0.192072	0.327448	0.161972	0.787465
CREB_MergedSSI_Homer_06002	chr11:72993221-72993331	111	0.077317	0.40662	0.733814	0.388172	0.526798	1.07406	0.590134	0.502799	0.113791	0.277964	0.190193	0.66566	0.263319	0.426726	1.78785	NoCRE	NoChange	NM_029564	Tax1bp3	1	-1.305	0.288108	0.109149	0	0.44998
CREB_MergedSSI_Homer_04899	chr11:73015486-73015596	111	0.087626	0.711585	0.314492	1.16452	1.0536	0.683494	0.70816	0.703918	0.398267	0.463273	0.285289	0.110943	0.277948	0.493054	2.00219	NoCRE	NoChange	NM_029031	Shpk	135	1.063	0.192072	0.218299	0.0539908	0.22499
CREB_MergedSSI_Homer_02941	chr11:73142904-73143012	109	0.087626	0.711585	1.04831	0.582258	0.1317	0.878778	0.637344	1.60896	0.455162	1.11186	0.475482	1.22038	0.789957	0.71365	0.688165	NoCRE	NoChange	NM_023113	Aspa	2127	1.134	2.01676	2.18299	0.431927	3.37485
CREB_MergedSSI_Homer_04033	chr11:74465478-74465605	128	0.0979349	0.60993	1.15314	0.97043	0.526798	0.683494	0.613739	0.703918	0.455162	0.741237	0.332837	0.776604	0.512009	0.562874	1.31033	NoCRE	NoChange	NM_001081158	1300001I01Rik	147	1.298	0.864324	0.491172	0.0539908	1.68743
CREB_MergedSSI_Homer_00870	chr11:74540518-74540630	113	0.0515447	1.82979	3.56424	2.7172	1.84379	1.75756	2.2189	1.91063	0.853429	3.15026	0.570578	3.43924	1.55066	1.88478	1.18021	FullCRE	NoChange	NM_013625	Pafah1b1	5	-1.183	0.384144	0.218299	0	0.22499
CREB_MergedSSI_Homer_02088	chr11:74646507-74646678	172	0.141748	0.914894	0.628983	2.7172	1.5804	0.781136	0.991424	1.5084	1.13791	1.20451	0.760771	1.44226	0.921616	0.95652	1.09395	NoCRE	NoChange	NM_010813	Mnt	525	1.144	4.70576	0.600321	0.161972	1.23745
CREB_MergedSSI_Homer_02593	chr11:74646994-74647104	111	0.0747398	1.32151	1.46763	1.16452	1.1853	0.878778	1.08585	0.402239	0.341372	0.926546	0.380385	1.10943	0.49738	0.791613	1.90436	NoCRE	NoChange	NM_010813	Mnt	69	1.144	0.768288	0.327448	0.161972	0.67497
CREB_MergedSSI_Homer_00805	chr11:74648402-74648528	127	0.0927804	2.43972	2.51593	3.49355	2.10719	1.56227	2.1953	2.11175	1.70686	2.96495	1.33135	1.66415	1.78472	1.99001	1.23925	HalfCRE	NoChange	NM_010813	Mnt	1345	1.144	1.53658	0.436597	0.0539908	0.787465
CREB_MergedSSI_Homer_01419	chr11:74653984-74654102	119	0.100512	1.62648	1.57246	2.32903	1.97549	1.75756	1.58156	0.804478	1.1948	1.66778	0.570578	1.77509	1.0679	1.32473	1.54023	FullCRE	NoChange	NM_010813	Mnt	6923	1.144	0.576216	0.654896	0	0.787465
CREB_MergedSSI_Homer_03009	chr11:74654801-74654914	114	0.0721625	0.914894	0.628983	1.55269	0.790198	1.46463	0.944214	0.703918	0.341372	0.648582	0.332837	0.776604	0.453494	0.698854	1.90895	HalfCRE	NoChange	NM_010813	Mnt	7738	1.144	0.48018	0.491172	0.107982	0.67497
CREB_MergedSSI_Homer_06175	chr11:74741885-74741993	109	0.0798943	0.711585	0.314492	0	0.395099	0.48821	0.35408	0.905037	0.568953	0.833892	0.0950963	0.66566	0.482751	0.418416	0.622226	NoCRE	NoChange	NM_001163311	Srr	54	-1.085	0.576216	0.491172	0	0.22499
CREB_MergedSSI_Homer_01495	chr11:74989431-74989546	116	0.0618536	1.32151	1.88695	1.94086	1.84379	1.46463	1.51074	1.70952	0.739638	1.57513	0.475482	1.77509	1.02402	1.26738	1.34788	FullCRE	NoChange	NM_010430	Hic1	3037	-1.477	0	0.272873	0	0.22499
CREB_MergedSSI_Homer_02218	chr11:74989755-74989904	150	0.0541219	1.01655	1.46763	2.32903	0.658498	1.26935	1.20387	0.703918	0.625848	1.48247	0.285289	0.99849	0.599782	0.901827	1.64576	FullCRE	NoChange	NM_010430	Hic1	3378	-1.477	0.288108	0.0545747	0.0539908	0.22499
CREB_MergedSSI_Homer_05749	chr11:75030100-75030210	111	0.0541219	0.711585	0.628983	1.16452	0.658498	0.683494	0.66095	0.502799	0.341372	0.463273	0.0475482	0.221887	0.219432	0.440191	2.43968	NoCRE	NoChange	NM_177708	Rtn4rl1	19966	-1.342	1.44054	0.873195	0.215963	1.91242
CREB_MergedSSI_Homer_06894	chr11:75030593-75030703	111	0.103089	0.304965	0.314492	0.388172	0.395099	0.781136	0.424896	0.402239	0.227581	0.648582	0.332837	0.66566	0.336463	0.38068	0.959139	FullCRE	NoChange	NM_177708	Rtn4rl1	20459	-1.342	0.192072	0.327448	0.431927	0.562475
CREB_MergedSSI_Homer_02061	chr11:75247842-75247977	136	0.0670081	1.21986	1.25797	1.3586	1.4487	0.781136	1.08585	0.703918	0.625848	1.76044	0.713223	1.10943	0.848472	0.967159	1.23477	FullCRE	NoChange	NM_008878	Serpinf2	7786	1.194	1.82468	0.382023	0.0539908	0.899961
CREB_MergedSSI_Homer_03175	chr11:75277481-75277589	109	0.115976	0.40662	0.943475	1.3586	0.658498	0.585852	0.684555	1.10616	0.625848	1.11186	0.427934	1.33132	0.658297	0.671426	0.858777	FullCRE	NoChange	NR_030711	2210403K04Rik	198	1.417	1.24847	0.600321	0.107982	1.46244
CREB_MergedSSI_Homer_01448	chr11:75277762-75277879	118	0.0927804	1.82979	1.04831	2.32903	0.790198	1.8552	1.51074	1.0056	1.47928	1.94575	0.475482	1.66415	1.09716	1.30395	1.19516	HalfCRE	NoChange	NR_030711	2210403K04Rik	86	1.417	0.672252	0.163724	0.107982	0.44998
CREB_MergedSSI_Homer_03389	chr11:75302876-75303028	153	0.110821	0.914894	0.628983	0.582258	0.263399	0.97642	0.613739	1.20672	0.455162	1.57513	0.52303	0.443773	0.658297	0.636018	0.800691	HalfCRE	NoChange	NM_138659	Prpf8	19	1.065	1.44054	0.218299	0.107982	0.22499
CREB_MergedSSI_Homer_01723	chr11:75404204-75404323	120	0.0927804	1.82979	1.15314	2.52312	1.0536	1.1717	1.36911	1.40784	0.853429	1.57513	0.285289	0.99849	0.863101	1.11611	1.50998	FullCRE	NoChange	NM_008850	Pitpna	38	1.194	0.096036	0.163724	0.0539908	0.67497
CREB_MergedSSI_Homer_04606	chr11:75446969-75447124	156	0.100512	0.81324	0.524153	0.194086	0.921897	0.683494	0.590134	0.201119	0.512057	1.11186	0.332837	0.554717	0.438865	0.514499	1.15641	NoCRE	FastedUp	NM_008916	Inpp5k	167	1.653	2.49694	0.272873	0.161972	0.22499
CREB_MergedSSI_Homer_01057	chr11:75495404-75495523	120	0.0927804	2.64303	2.4111	3.29946	1.97549	1.8552	2.26611	1.91063	0.739638	1.76044	0.380385	1.88604	1.05328	1.65969	1.82478	HalfCRE	NoChange	NM_133656	Crk	40	1.267	0.48018	0.545747	0.0539908	0.112495
CREB_MergedSSI_Homer_06542	chr11:75548973-75549083	111	0.0721625	0.304965	0.628983	1.16452	0.790198	0.48821	0.519318	0.301679	0.284476	0.555928	0.190193	0.66566	0.277948	0.398633	1.69018	NoCRE	NoChange	NM_009536	Ywhae	53	-1.091	0.288108	0	0	0.22499
CREB_MergedSSI_Homer_01194	chr11:76033725-76033839	115	0.0927804	1.93144	1.99178	0.776344	1.5804	1.26935	1.43993	2.81567	1.36549	2.31637	1.14116	2.10792	1.59454	1.51723	0.774558	HalfCRE	NoChange	NM_177367	Gemin4	13	-1.172	0.384144	0.327448	0.107982	0.22499
CREB_MergedSSI_Homer_00086	chr11:76059868-76059983	116	0.0979349	5.48937	7.65263	6.79301	6.32158	5.46795	6.13739	4.92743	3.98267	6.57848	2.42496	5.76905	4.22773	5.18256	1.33957	FullCRE	NoChange	NM_183263	Rnmtl1	4	-1.297	0.576216	0.327448	0.0539908	0.337485
CREB_MergedSSI_Homer_02493	chr11:76223256-76223373	118	0.172675	0.711585	0.628983	1.74677	1.0536	0.97642	0.897003	1.30728	0.739638	0.926546	0.427934	1.22038	0.731441	0.814222	1.10723	FullCRE	NoChange	NM_019818	Timm22	46	-1.111	0.672252	0.382023	0.161972	1.34994
CREB_MergedSSI_Homer_00443	chr11:76894586-76894697	112	0.0979349	2.0331	3.04009	3.49355	4.74119	2.83162	2.97427	3.11735	2.21892	4.35477	1.47399	3.10641	2.4869	2.73059	1.1309	HalfCRE	NoChange	NM_001012309	Ccdc55	10	-1.063	0.288108	0.654896	0.107982	0.562475
CREB_MergedSSI_Homer_07275	chr11:77032308-77032418	111	0.0670081	0.508275	0.524153	0.194086	1.0536	0.292926	0.448501	0.703918	0.227581	0.463273	0.142645	0.33283	0.277948	0.363225	1.37577	NoCRE	NoChange	NM_177710	Ssh2	256	1.084	0.288108	0.218299	0	0.112495
CREB_MergedSSI_Homer_05504	chr11:77113227-77113337	111	0.0798943	0.60993	0.314492	0.388172	0.1317	1.56227	0.66095	0.301679	0.170686	0.463273	0.0950963	0.443773	0.24869	0.45482	2.03903	NoCRE	NoChange	NM_177710	Ssh2	80661	1.084	0.576216	0	0.161972	0.112495
CREB_MergedSSI_Homer_06690	chr11:77309402-77309510	109	0.0670081	0.304965	0.209661	0.388172	0.921897	0.390568	0.401291	1.0056	0.227581	0.463273	0.237741	0.221887	0.38035	0.39082	1.02745	NoCRE	NoChange	NM_001004144	Git1	150	1.073	0.384144	0.218299	0.0539908	0.112495
CREB_MergedSSI_Homer_04595	chr11:77324355-77324465	111	0.0721625	1.01655	1.25797	0.194086	0.658498	0.48821	0.70816	0.201119	0.113791	0.741237	0.332837	0.33283	0.321834	0.514997	2.09971	NoCRE	NoChange	NM_001024920	Trp53i13	5058	1.279	0.096036	0.163724	0.107982	0.337485
CREB_MergedSSI_Homer_04486	chr11:77424078-77424193	116	0.103089	0.304965	0.733814	1.94086	0.395099	0.48821	0.637344	0.804478	0.512057	0.648582	0.285289	0.221887	0.409607	0.523476	1.5625	NoCRE	NoChange	NM_144825	Taok1	124	1.14	0.384144	0.764045	0	0.337485
CREB_MergedSSI_Homer_03523	chr11:77502106-77502216	111	0.131439	0.20331	1.15314	0.97043	0.658498	0.878778	0.70816	1.30728	0.170686	0.555928	0.52303	0.776604	0.526638	0.617399	1.15918	HalfCRE	NoChange	NM_001024205	Nufip2	172	-1.103	2.30486	0.382023	0.0539908	0.787465
CREB_MergedSSI_Homer_06159	chr11:77579387-77579497	111	0.0515447	0.20331	0.943475	0.776344	1.317	0.195284	0.590134	0.502799	0.170686	0.555928	0.190193	0	0.24869	0.419412	2.41998	NoCRE	Unassigned	---	---	NA	NA	0.288108	0.436597	0	0.337485
CREB_MergedSSI_Homer_05241	chr11:77747014-77747162	149	0.0412357	0.508275	0.524153	1.16452	0.395099	0.48821	0.519318	0.402239	0.455162	0.555928	0.237741	0.776604	0.424236	0.471777	1.26881	NoCRE	NoChange	NM_021286	Sez6	49	1	0.192072	0.272873	0	0.22499
CREB_MergedSSI_Homer_02037	chr11:77798672-77798796	125	0.139171	1.82979	1.3628	1.3586	1.97549	0.683494	1.29829	1.30728	0.455162	1.48247	0.237741	0.99849	0.658297	0.978296	1.609	NoCRE	NoChange	NM_174852	Phf12	276	-1.058	0.48018	0.272873	0.0539908	0.787465
CREB_MergedSSI_Homer_05321	chr11:77848391-77848528	138	0.103089	0.711585	0.524153	0	0.790198	0.683494	0.495712	1.0056	0.341372	0.741237	0.142645	0.554717	0.438865	0.467288	0.972667	NoCRE	NoChange	NM_183286	Dhrs13	47	1.072	0.96036	0.654896	0	1.01246
CREB_MergedSSI_Homer_06389	chr11:77896537-77896645	109	0.118553	0.20331	0.314492	0.582258	0.526798	0.585852	0.330475	0.502799	0.682743	0.370618	0.332837	1.10943	0.482751	0.406613	0.737956	NoCRE	NoChange	NM_022313	Eral1	11	-1.018	0.48018	0.382023	0	0.337485
CREB_MergedSSI_Homer_04611	chr11:77981282-77981403	122	0.0592764	1.01655	0.209661	0.582258	0.263399	0.683494	0.472107	0.10056	0.512057	1.11186	0.380385	1.10943	0.555895	0.514001	0.857222	FullCRE	NoChange	NM_009423	Traf4	402	1.163	0.288108	0.109149	0	0.337485
CREB_MergedSSI_Homer_07405	chr11:77981758-77981866	109	0.0644308	0.508275	0.733814	0.194086	0	0.48821	0.377685	0.502799	0.341372	0.463273	0.332837	0.33283	0.336463	0.357074	0.975305	NoCRE	NoChange	NM_009423	Traf4	65	1.163	0.768288	0.327448	0.107982	0.67497
CREB_MergedSSI_Homer_02469	chr11:78014207-78014329	123	0.0515447	1.1182	0.314492	0.388172	0.526798	2.73398	1.13306	0.703918	0.625848	0.185309	0.427934	0.776604	0.512009	0.822533	1.86852	NoCRE	NoChange	NM_001045516	Proca1	4680	-1.152	0.96036	0	0.161972	0.112495
CREB_MergedSSI_Homer_01076	chr11:78061844-78061959	116	0.087626	2.13475	1.3628	1.74677	2.37059	1.07406	1.67598	2.31287	1.02411	2.96495	0.998512	1.77509	1.59454	1.63526	0.957406	HalfCRE	NoChange	NM_009297	Supt6h	2	-1.065	0.288108	0.218299	0	0.44998
CREB_MergedSSI_Homer_06659	chr11:78077673-78077783	111	0.0850487	0.508275	0.314492	0.97043	0.790198	0.48821	0.448501	0.603358	0.170686	0.370618	0.285289	0.776604	0.336463	0.392482	1.39204	NoCRE	NoChange	NM_001002004	2610507B11Rik	220	1.054	0.288108	0.382023	0.0539908	0.112495
CREB_MergedSSI_Homer_06658	chr11:78077937-78078047	111	0.0644308	0.508275	0.524153	0.776344	0.263399	0.390568	0.448501	0.10056	0.227581	1.0192	0.190193	0.66566	0.336463	0.392482	1.1178	HalfCRE	NoChange	NM_001002004	2610507B11Rik	42	1.054	0.384144	0.218299	0.0539908	0.22499
CREB_MergedSSI_Homer_02282	chr11:78117676-78117789	114	0.0953577	0.508275	1.3628	1.74677	1.71209	0.683494	1.01503	1.30728	0.739638	1.29716	0.52303	0.33283	0.74607	0.88055	1.43179	HalfCRE	NoChange	NM_017407	Spag5	52	1	0.096036	0.163724	0	0.22499
CREB_MergedSSI_Homer_03286	chr11:78144474-78144599	126	0.0979349	0.81324	0.838645	0.582258	1.4487	0.781136	0.826187	0.402239	0.568953	0.833892	0.475482	0.66566	0.482751	0.654469	1.51515	HalfCRE	NoChange	NM_201406	Pigs	79	1.163	0.192072	0.163724	0.161972	0.44998
CREB_MergedSSI_Homer_06139	chr11:78240584-78240728	145	0.108244	0.304965	0.838645	0.97043	0.263399	0.390568	0.519318	0.402239	0.341372	0.370618	0.237741	0.443773	0.321834	0.420576	1.54143	NoCRE	NoChange	NM_022411	Slc13a2	2274	1.183	1.15243	1.14607	0.107982	1.57493
CREB_MergedSSI_Homer_05240	chr11:78317773-78317920	148	0.0695853	0.711585	0.524153	0.194086	0.263399	0.97642	0.519318	0.804478	0.512057	0.370618	0.142645	0.887547	0.424236	0.471777	0.982445	HalfCRE	NoChange	NM_008759	Sebox	1860	-1.029	0.384144	0.272873	0.0539908	1.01246
CREB_MergedSSI_Homer_02665	chr11:78351668-78351789	122	0.108244	0.711585	0.838645	0.97043	0.790198	0.878778	0.731766	1.30728	0.853429	1.66778	0.52303	0.443773	0.819214	0.77549	0.873698	FullCRE	NoChange	NM_001159392	Tnfaip1	726	-1.034	0.288108	0.272873	0.0539908	0.562475
CREB_MergedSSI_Homer_03455	chr11:78352445-78352553	109	0.0902032	0.508275	0.524153	0.776344	0.263399	0.390568	0.448501	1.30728	0.796534	1.29716	0.570578	1.44226	0.804585	0.626543	0.454899	HalfCRE	NoChange	NM_001159392	Tnfaip1	42	-1.034	1.3445	0.272873	0.161972	0.787465
CREB_MergedSSI_Homer_03925	chr11:78352603-78352713	111	0.103089	0.711585	0.943475	1.16452	0.263399	0.585852	0.590134	1.30728	0.625848	1.11186	0.142645	0.554717	0.555895	0.573014	0.980356	HalfCRE	NoChange	NM_018854	Ift20	26	-1.079	1.15243	0.436597	0.215963	0.899961
CREB_MergedSSI_Homer_02392	chr11:78367054-78367197	144	0.100512	1.01655	1.25797	1.74677	0.790198	0.390568	0.897003	1.70952	0.682743	1.29716	0.427934	0.776604	0.789957	0.84348	1.06295	NoCRE	NoChange	NM_133706	Tmem97	194	1.131	0.096036	0.163724	0.107982	0.562475
CREB_MergedSSI_Homer_04980	chr11:78513655-78513793	139	0.087626	0.711585	0.628983	0.97043	0.526798	0.390568	0.566528	0.603358	0.455162	1.20451	0.237741	0.443773	0.409607	0.488068	1.09639	NoCRE	NoChange	NM_008702	Nlk	102	1.094	0.384144	0.0545747	0.107982	0.22499
CREB_MergedSSI_Homer_06314	chr11:78642718-78642828	111	0.0850487	0.711585	0.419322	1.55269	0.1317	0.48821	0.542923	0.703918	0.284476	0.185309	0.142645	0.554717	0.277948	0.410435	1.76557	NoCRE	NoChange	NM_001076681	1810012P15Rik	16	-1.095	0.192072	0.218299	0.107982	0.44998
CREB_MergedSSI_Homer_04001	chr11:78799359-78799510	152	0.126284	0.304965	0.628983	1.74677	0.658498	1.07406	0.70816	0.502799	0.512057	0.741237	0.380385	0.110943	0.424236	0.566198	1.96371	HalfCRE	NoChange	NM_001159301	Lgals9	1684	-1.015	1.24847	0.764045	0.0539908	1.68743
CREB_MergedSSI_Homer_06331	chr11:79041281-79041391	111	0.0927804	0.304965	0.419322	0.776344	0.658498	0.585852	0.424896	0.905037	0.227581	0.463273	0.332837	0.776604	0.394978	0.409937	1.01466	HalfCRE	Unassigned	---	---	NA	NA	2.01676	0.327448	0.107982	2.47489
CREB_MergedSSI_Homer_00827	chr11:79070865-79070975	111	0.0979349	1.72813	3.35458	1.94086	1.84379	2.53869	2.14809	1.70952	1.64996	3.33557	1.1887	1.55321	1.74083	1.94446	1.20866	FullCRE	FastedUp	NM_019653	Wsb1	28	2.057	1.0564	0.927769	0.0539908	0.67497
CREB_MergedSSI_Homer_05937	chr11:79097817-79097930	114	0.0618536	0.40662	0.524153	0	0.921897	1.07406	0.566528	0.703918	0.341372	0.463273	0.285289	0.221887	0.292577	0.429552	1.45194	FullCRE	Unassigned	---	---	NA	NA	3.36126	2.78331	1.13381	4.16232
CREB_MergedSSI_Homer_01365	chr11:79155649-79155768	120	0.0824715	1.01655	1.99178	1.55269	2.10719	2.53869	1.69958	1.0056	1.08101	1.66778	0.618126	1.44226	1.02402	1.3618	1.58336	FullCRE	NoChange	NM_010897	Nf1	377	1.076	0.672252	0.272873	0.0539908	0.337485
CREB_MergedSSI_Homer_05166	chr11:79470720-79470882	163	0.103089	0.60993	0.628983	1.55269	0.790198	0.585852	0.542923	0.301679	0.512057	0.648582	0.52303	0.887547	0.409607	0.476265	1.45068	NoCRE	NoChange	NR_003283	Gm11202	31441	1	2.97711	1.74639	2.32161	4.04982
CREB_MergedSSI_Homer_06481	chr11:79520175-79520333	159	0.0902032	0.304965	0.628983	0.582258	0.658498	0.585852	0.424896	0.402239	0.455162	0.555928	0.285289	0.554717	0.38035	0.402623	1.2251	FullCRE	Unassigned	---	---	NA	NA	0.768288	0.382023	0.0539908	0.337485
CREB_MergedSSI_Homer_05494	chr11:79520642-79520752	111	0.0747398	0.508275	1.46763	0.97043	0.1317	0.195284	0.590134	0.201119	0.170686	1.20451	0.237741	0.110943	0.321834	0.455984	1.70042	HalfCRE	Unassigned	---	---	NA	NA	0.288108	0.109149	0.0539908	0.337485
CREB_MergedSSI_Homer_07481	chr11:79587863-79587973	111	0.0902032	0.508275	0.524153	0.582258	0.526798	0.878778	0.472107	0.201119	0.341372	0.370618	0.190193	0.221887	0.234061	0.353084	2.27912	NoCRE	Unassigned	---	---	NA	NA	9.02738	2.67416	0.971835	5.84974
CREB_MergedSSI_Homer_05363	chr11:79809131-79809241	111	0.077317	0.81324	0.733814	0.582258	1.1853	0.390568	0.70816	0.201119	0.113791	0.741237	0.190193	0.33283	0.219432	0.463796	2.34628	HalfCRE	NoChange	NM_001163018	Suz12	114	1.12	0.192072	0.218299	0	0.22499
CREB_MergedSSI_Homer_07104	chr11:80025137-80025247	111	0.118553	0.60993	0.524153	0.582258	0.790198	0.585852	0.566528	0.10056	0.0568953	0.277964	0.237741	0.443773	0.175546	0.371037	2.76864	NoCRE	NoChange	NM_001163354	Rhot1	57	1.078	0.768288	0.545747	0.0539908	0.67497
CREB_MergedSSI_Homer_05224	chr11:80179531-80179641	111	0.0902032	0.508275	0.209661	0.582258	0.526798	1.36699	0.637344	0.301679	0.227581	0.185309	0.332837	0.66566	0.307205	0.472275	1.86448	NoCRE	NoChange	NM_027472	5730455P16Rik	14624	-1.054	0.192072	0.0545747	0.269954	0.112495
CREB_MergedSSI_Homer_06531	chr11:80244692-80244826	135	0.0644308	0.40662	0.524153	1.16452	0.263399	0.390568	0.448501	0.402239	0.398267	0.648582	0.142645	0.66566	0.351092	0.399797	1.21789	NoCRE	NoChange	NM_178616	Psmd11	50	1.128	0.288108	0.163724	0.107982	0.787465
CREB_MergedSSI_Homer_03884	chr11:80596307-80596455	149	0.0747398	1.01655	0.943475	0.776344	0.395099	0.585852	0.731766	1.30728	0.284476	0.277964	0.285289	0.776604	0.424236	0.578001	1.26801	NoCRE	NoChange	NM_177390	Myo1d	159	1.151	0.192072	0.109149	0.161972	0.44998
CREB_MergedSSI_Homer_05978	chr11:80634413-80634523	111	0.0927804	0.60993	0.524153	0.97043	0.395099	0.683494	0.519318	0.703918	0.284476	0.277964	0.237741	0.554717	0.336463	0.42789	1.54609	HalfCRE	NoChange	NM_029537	Tmem98	7857	-1.085	0.288108	0.654896	0.0539908	0.562475
CREB_MergedSSI_Homer_01496	chr11:82580469-82580580	112	0.100512	1.72813	1.15314	3.10537	1.4487	1.36699	1.58156	1.10616	1.30859	1.48247	0.427934	0.99849	0.950874	1.26622	1.65344	HalfCRE	NoChange	NM_025884	Zfp830	14	-1.038	1.24847	0.436597	0.0539908	0.562475
CREB_MergedSSI_Homer_02110	chr11:82597543-82597665	123	0.0257723	0.81324	1.57246	0.97043	1.84379	1.36699	1.25108	0.402239	0.455162	1.29716	0.52303	0.99849	0.643668	0.947376	1.78639	HalfCRE	NoChange	NM_010716	Lig3	273	-1.126	0	0.272873	0	0.22499
CREB_MergedSSI_Homer_05337	chr11:83107834-83107944	111	0.0902032	0.81324	0.838645	0.97043	0.526798	0.585852	0.566528	0.10056	0.284476	0.926546	0.285289	0.887547	0.365721	0.466124	1.50336	HalfCRE	NoChange	NM_001166028	Slfn14-ps	4966	1	0.672252	0.764045	0.107982	1.34994
CREB_MergedSSI_Homer_02182	chr11:83115159-83115284	126	0.105667	1.01655	0.628983	1.94086	0.790198	0.781136	0.849792	1.5084	0.625848	1.85309	0.713223	1.22038	0.980131	0.914962	0.8711	HalfCRE	NoChange	NM_134025	Pex12	48	-1.233	0.192072	0.491172	0.107982	0.562475
CREB_MergedSSI_Homer_00098	chr11:83118799-83118916	118	0.162366	5.1844	6.08017	8.53978	5.66308	4.97974	5.66528	5.32966	3.86888	6.1152	2.28231	6.10189	4.16922	4.91725	1.2848	FullCRE	NoChange	NM_001035854	Ap2b1	33	-1.119	2.11279	0.545747	0.215963	0.337485
CREB_MergedSSI_Homer_02117	chr11:83758271-83758387	117	0.0902032	0.914894	0.419322	1.55269	1.1853	1.56227	0.967819	0.804478	1.08101	1.48247	0.665674	1.44226	0.921616	0.944718	1.02896	NoCRE	NoChange	NM_030096	Ddx52	43	-1.041	0.48018	0.81862	0.161972	1.01246
CREB_MergedSSI_Homer_07408	chr11:83780547-83780655	109	0.0412357	0.20331	0.524153	0.776344	0.263399	0.195284	0.259659	0.703918	0.512057	0.463273	0.0950963	1.10943	0.453494	0.356576	0.680527	NoCRE	NoChange	NM_001115009	Synrg	21	1.243	0.576216	0.382023	0.0539908	0.22499
CREB_MergedSSI_Homer_03437	chr11:83995732-83995853	122	0.0463902	0.914894	0.838645	1.55269	0.790198	0.585852	0.731766	0.804478	0.512057	1.0192	0.190193	0.554717	0.526638	0.629202	1.5199	HalfCRE	Unassigned	---	---	NA	NA	0.192072	0.327448	0.0539908	0.337485
CREB_MergedSSI_Homer_06923	chr11:84035094-84035202	109	0.0798943	0.40662	0.419322	0.388172	0.790198	0.195284	0.377685	0.905037	0.341372	0.648582	0.332837	0.110943	0.38035	0.379017	0.940492	FullCRE	NoChange	NM_133360	Acaca	23514	-1.153	0.096036	0.218299	0.161972	0.112495
CREB_MergedSSI_Homer_01560	chr11:84329720-84329841	122	0.0824715	0.914894	1.46763	2.7172	2.10719	1.36699	1.41632	1.5084	0.739638	2.31637	0.52303	1.99698	1.03865	1.22748	1.21025	HalfCRE	NoChange	NM_019816	Aatf	83	1.033	0.768288	0.218299	0.0539908	0.787465
CREB_MergedSSI_Homer_00973	chr11:84635694-84635829	136	0.100512	1.82979	2.30627	2.13495	1.84379	2.34341	1.98285	2.51399	0.682743	3.15026	0.808319	1.99698	1.5214	1.75212	1.14269	HalfCRE	NoChange	NM_145433	Mrm1	50	-1.064	0.672252	0.545747	0.161972	0.787465
CREB_MergedSSI_Homer_07378	chr11:84644907-84645017	111	0.0695853	0.20331	0.628983	0.776344	0.921897	0.195284	0.424896	0.402239	0.113791	0.648582	0.427934	0.221887	0.292577	0.358736	1.5023	NoCRE	NoChange	NM_177564	Dhrs11	236	-1.379	0.288108	0.545747	0.107982	0.562475
CREB_MergedSSI_Homer_07058	chr11:84645198-84645308	111	0.0747398	0.40662	0.524153	0.97043	0.263399	0.48821	0.424896	0.603358	0.341372	0.185309	0.237741	0.554717	0.321834	0.373365	1.37988	NoCRE	NoChange	NM_177564	Dhrs11	53	-1.379	0.96036	0.0545747	0.161972	1.46244
CREB_MergedSSI_Homer_05138	chr11:84686251-84686361	111	0.0927804	0.914894	0.838645	0.97043	0.526798	0.292926	0.590134	0.804478	0.170686	0.833892	0.285289	0.66566	0.365721	0.477927	1.28394	NoCRE	NoChange	NM_153144	Ggnbp2	627	1.065	0.576216	0.272873	0	0.562475
CREB_MergedSSI_Homer_06893	chr11:84696465-84696573	109	0.0463902	1.01655	0.628983	0.194086	0.263399	0	0.424896	0.201119	0.341372	0.555928	0.332837	0.554717	0.336463	0.38068	1.05894	NoCRE	NoChange	NM_001077636	Pigw	37	-1.399	0.864324	0.218299	0.161972	0.22499
CREB_MergedSSI_Homer_01726	chr11:84956352-84956499	148	0.0824715	1.42317	0.943475	3.10537	1.1853	1.26935	1.3219	1.81007	0.910324	1.20451	0.665674	1.33132	0.906987	1.11444	1.33853	HalfCRE	NoChange	NM_001029934	Usp32	274	1.124	0.384144	0.327448	0.0539908	1.12495
CREB_MergedSSI_Homer_00282	chr11:85051274-85051394	121	0.12113	4.16785	4.40288	6.01666	4.34609	3.22219	4.10733	3.92183	2.21892	4.54008	1.52154	3.10641	2.6917	3.39952	1.44725	FullCRE	NoChange	NM_025825	Appbp2	17	-1.01	0.384144	0.327448	0	0.562475
CREB_MergedSSI_Homer_00932	chr11:85127314-85127424	111	0.0670081	1.82979	1.46763	2.32903	3.29249	2.24577	2.07727	2.01119	1.59307	1.76044	0.760771	2.5517	1.5214	1.79933	1.28668	FullCRE	NoChange	NM_016910	Ppm1d	79	1.331	0.96036	0.218299	0.0539908	0.337485
CREB_MergedSSI_Homer_05806	chr11:85168828-85168938	111	0.115976	0.101655	0.209661	0.97043	1.71209	0.683494	0.566528	0.603358	0.170686	0.370618	0.190193	0.776604	0.307205	0.436867	1.74161	NoCRE	NoChange	NM_001166642	Bcas3	475	1.142	0.48018	0.218299	1.24179	0.112495
CREB_MergedSSI_Homer_02068	chr11:86073751-86073878	128	0.103089	1.42317	1.57246	0.776344	0.790198	1.07406	1.15666	0.905037	1.08101	1.48247	0.427934	0.443773	0.775328	0.965995	1.2986	HalfCRE	NoChange	NM_027421	Ints2	50	1	0.576216	0.654896	0.161972	1.12495
CREB_MergedSSI_Homer_02122	chr11:86300786-86300930	145	0.0721625	0.914894	1.15314	2.32903	0.790198	0.97642	1.06224	1.70952	0.455162	1.48247	0.570578	0.887547	0.819214	0.940727	1.20732	HalfCRE	NoChange	NM_029788	Rnft1	5	1.05	0.192072	0.163724	0.107982	0.337485
CREB_MergedSSI_Homer_03899	chr11:86360909-86361019	111	0.105667	0.60993	1.3628	1.74677	0.658498	0.97642	0.802582	0.804478	0.455162	0.370618	0.237741	0.33283	0.351092	0.576837	2.43291	NoCRE	FastedDown	NM_001199045	Tubd1	221	-1.664	0.48018	0.654896	0.107982	0.67497
CREB_MergedSSI_Homer_01081	chr11:86499989-86500099	111	0.0824715	2.0331	1.78212	1.55269	1.71209	2.05048	1.69958	3.51959	1.70686	2.0384	0.713223	1.10943	1.55066	1.62512	1.00473	HalfCRE	NoChange	NM_029478	Vmp1	25	-1.103	0.288108	0.545747	0.0539908	0.899961
CREB_MergedSSI_Homer_00722	chr11:86573958-86574070	113	0.100512	2.64303	3.7739	2.91129	1.5804	1.46463	2.45496	2.11175	1.42238	3.70618	0.713223	2.88453	1.79935	2.12715	1.14165	HalfCRE	NoChange	NM_001003908	Cltc	325	-1.2	2.30486	0.382023	0.107982	1.12495
CREB_MergedSSI_Homer_00239	chr11:86623771-86623890	120	0.0902032	3.96454	5.97534	4.46398	2.89739	4.19861	4.10733	4.72631	2.61718	4.35477	2.04457	4.54868	3.15983	3.63358	1.1754	HalfCRE	NoChange	NM_026191	Dhx40	24	1.161	0.384144	0.491172	0.269954	0.899961
CREB_MergedSSI_Homer_03894	chr11:86676516-86676626	111	0.0850487	1.32151	0.104831	0.97043	0.658498	1.46463	0.920608	0.402239	0.341372	0.277964	0.190193	0.221887	0.234061	0.577335	3.15272	HalfCRE	Unassigned	---	---	NA	NA	1.3445	0.545747	1.29578	1.12495
CREB_MergedSSI_Homer_03597	chr11:86771307-86771419	113	0.103089	0.60993	0.524153	0.776344	0.921897	0.48821	0.590134	1.30728	0.455162	0.741237	0.570578	0.554717	0.62904	0.609587	0.915007	HalfCRE	FastedUp	NM_001005341	Ypel2	38594	1.518	1.15243	0.327448	0.107982	1.01246
CREB_MergedSSI_Homer_07196	chr11:86809950-86810060	111	0.0953577	0.508275	0.733814	0.582258	0.658498	0.390568	0.472107	0.402239	0.227581	0.277964	0.190193	0.33283	0.263319	0.367713	2.00825	NoCRE	FastedUp	NM_001005341	Ypel2	46	1.518	0.192072	0.163724	0.161972	0.22499
CREB_MergedSSI_Homer_03650	chr11:86925057-86925165	109	0.0747398	0.304965	1.3628	0.97043	0	1.26935	0.70816	0.703918	0.625848	0.741237	0.285289	0.33283	0.49738	0.60277	1.45309	NoCRE	NoChange	NM_175563	Prr11	200	1	0.192072	0.0545747	0.0539908	0.562475
CREB_MergedSSI_Homer_07250	chr11:86943041-86943151	111	0.0721625	0.304965	0.733814	1.16452	0.658498	0.195284	0.495712	0.502799	0.284476	0.185309	0.237741	0.221887	0.234061	0.364887	2.13451	NoCRE	NoChange	NM_197987	Trim37	175	-1.175	0.192072	0.163724	0.107982	0.22499
CREB_MergedSSI_Homer_00309	chr11:87220681-87220795	115	0.0721625	4.37116	3.56424	4.46398	4.34609	3.22219	3.68243	3.01679	2.61718	4.91069	1.90193	3.21736	2.83799	3.26021	1.27475	FullCRE	NoChange	NM_031386	Tex14	521	1	1.15243	0.272873	0.107982	1.12495
CREB_MergedSSI_Homer_04485	chr11:87238750-87238860	111	0.0902032	0.508275	1.57246	0.97043	0.263399	0.097642	0.637344	0.502799	0.625848	0.741237	0.285289	0.33283	0.409607	0.523476	1.37146	NoCRE	NoChange	NM_001199293	Tex14	4980	1	0.096036	0.109149	0.161972	0.112495
CREB_MergedSSI_Homer_01498	chr11:87242594-87242723	130	0.105667	1.42317	0.838645	3.68763	2.37059	1.46463	1.65237	0.603358	0.512057	1.38982	0.713223	2.10792	0.87773	1.26505	1.83702	FullCRE	NoChange	NM_001199293	Tex14	1126	1	0.48018	0.327448	0.161972	0.67497
CREB_MergedSSI_Homer_05517	chr11:87264430-87264560	131	0.0309268	0.40662	0.628983	1.16452	0.395099	0.683494	0.542923	0.804478	0.227581	0.833892	0.0950963	0.887547	0.365721	0.454322	1.15099	HalfCRE	NoChange	NM_001199293	Tex14	20708	1	0.576216	0.163724	0.107982	0.44998
CREB_MergedSSI_Homer_06793	chr11:87287183-87287293	111	0.077317	0.304965	0.314492	0.194086	0.263399	1.46463	0.566528	0.402239	0.227581	0.0926546	0.285289	0.110943	0.204804	0.385666	2.27188	NoCRE	NoChange	NM_001199293	Tex14	43451	1	0.576216	0.109149	0.0539908	0.337485
CREB_MergedSSI_Homer_02435	chr11:87407948-87408058	111	0.118553	1.01655	0.733814	1.94086	1.317	1.36699	1.06224	0.603358	0.739638	0.926546	0.427934	0.887547	0.599782	0.831011	1.77829	HalfCRE	FastedDown	NM_133215	Mtmr4	408	-1.555	3.07315	0.545747	0.107982	1.68743
CREB_MergedSSI_Homer_05089	chr11:87478721-87478831	111	0.108244	0.304965	0.628983	1.3586	0.921897	0.390568	0.566528	0.402239	0.512057	0.833892	0.475482	0	0.394978	0.480753	1.6212	NoCRE	NoChange	NM_172448	Rnf43	505	-1.391	2.01676	0.382023	0.0539908	0.562475
CREB_MergedSSI_Homer_02508	chr11:87553665-87553789	125	0.100512	0.914894	0.838645	0.776344	1.84379	1.07406	0.991424	1.0056	0.568953	1.0192	0.380385	0.99849	0.62904	0.810232	1.37132	NoCRE	Unassigned	---	---	NA	NA	0.384144	0.491172	0.323945	1.34994
CREB_MergedSSI_Homer_05431	chr11:87669348-87669458	111	0.146902	0.60993	0.943475	0.194086	0.263399	1.07406	0.684555	0.502799	0.170686	0.277964	0.285289	0.443773	0.234061	0.459308	1.83572	NoCRE	NoChange	NM_001039684	Mks1	16	-1.143	2.11279	0.272873	0.0539908	0.562475
CREB_MergedSSI_Homer_04967	chr11:87803672-87803782	111	0.0412357	0.60993	0.943475	0.776344	0.263399	0.878778	0.684555	0.201119	0.398267	0.555928	0.190193	0.33283	0.292577	0.488566	2.06867	NoCRE	NoChange	NM_026556	Dynll2	1	-1.312	0.192072	0.218299	0.0539908	0.22499
CREB_MergedSSI_Homer_01927	chr11:87863420-87863537	118	0.118553	1.21986	1.3628	0.776344	1.1853	1.46463	1.18027	1.40784	0.739638	1.38982	0.760771	0.776604	0.863101	1.02168	1.1841	HalfCRE	NoChange	NM_001078167	Srsf1	386	-1.152	1.24847	0.163724	0.107982	0.899961
CREB_MergedSSI_Homer_01920	chr11:87863713-87863832	120	0.162366	2.33806	1.25797	0.97043	1.1853	0.878778	1.15666	1.40784	0.796534	1.48247	0.808319	0.887547	0.892358	1.02451	1.23182	FullCRE	NoChange	NM_001078167	Srsf1	92	-1.152	0.576216	0.600321	0.0539908	0.899961
CREB_MergedSSI_Homer_00964	chr11:88020471-88020596	126	0.139171	1.42317	1.88695	2.91129	1.4487	2.92926	1.91203	2.41343	1.36549	2.77964	0.903415	1.77509	1.60917	1.7606	1.14748	FullCRE	NoChange	NM_024174	Mrps23	78	-1.179	0.576216	0.382023	0.0539908	0.562475
CREB_MergedSSI_Homer_04063	chr11:88348352-88348507	156	0.087626	0.60993	0.104831	0.97043	1.4487	0.48821	0.637344	0.603358	0.910324	0.277964	0.332837	0.443773	0.482751	0.560048	1.41033	HalfCRE	NoChange	NM_054043	Msi2	185889	1.386	4.12955	0.491172	1.13381	1.46244
CREB_MergedSSI_Homer_00779	chr11:88534488-88534599	112	0.0386585	3.04965	2.83043	2.32903	1.5804	2.53869	2.45496	2.61455	0.910324	2.68698	0.760771	3.43924	1.63843	2.04669	1.18405	FullCRE	NoChange	NR_038058	C030037D09Rik	188	1.009	0.384144	0.545747	0	0.337485
CREB_MergedSSI_Homer_01622	chr11:88680605-88680717	113	0.0515447	1.32151	0.943475	1.16452	2.50229	0.878778	1.27469	2.41343	0.739638	1.76044	0.665674	0.66566	1.09716	1.18593	1.09059	NoCRE	NoChange	NM_001042541	Akap1	15	1.226	0.192072	0.382023	0.0539908	1.01246
CREB_MergedSSI_Homer_04657	chr11:88771431-88771541	111	0.105667	0.711585	1.46763	0.582258	0.526798	0.585852	0.684555	0.703918	0.170686	0.555928	0.142645	0.776604	0.336463	0.510509	1.64872	HalfCRE	NoChange	NM_029023	Scpep1	46	1.078	2.11279	0.436597	0.0539908	1.01246
CREB_MergedSSI_Homer_06611	chr11:88789898-88790008	111	0.0824715	0.304965	0.524153	0.194086	0.526798	0.878778	0.424896	0.905037	0.341372	0.370618	0.190193	0.33283	0.365721	0.395308	1.13492	NoCRE	NoChange	NM_016706	Coil	71	-1.225	0.864324	0.382023	0.161972	0.787465
CREB_MergedSSI_Homer_02682	chr11:88815482-88815592	111	0.0927804	1.32151	1.67729	2.13495	0.790198	0.683494	1.13306	0.402239	0.398267	1.0192	0.380385	0.221887	0.409607	0.771332	2.72812	HalfCRE	NoChange	NM_009546	Trim25	43	1.123	0.576216	0.545747	0.0539908	1.34994
CREB_MergedSSI_Homer_06642	chr11:89816832-89816942	111	0.087626	0.81324	1.04831	0	0.921897	0.390568	0.566528	0.603358	0.227581	0.185309	0.285289	0.221887	0.219432	0.39298	2.08347	NoCRE	NoChange	NM_008796	Pctp	2097	-1.066	7.39477	3.16533	0.863853	9.33709
CREB_MergedSSI_Homer_01971	chr11:90065382-90065517	136	0.0644308	1.32151	1.46763	0.776344	1.4487	0.878778	1.13306	1.60896	0.967219	1.29716	0.570578	0.887547	0.87773	1.00539	1.10532	HalfCRE	NoChange	NM_026178	Mmd	115	1.334	0.096036	0.0545747	0	0.562475
CREB_MergedSSI_Homer_07437	chr11:90171475-90171583	109	0.077317	0.101655	0.209661	0.388172	0.263399	0.781136	0.330475	0.502799	0.227581	0.463273	0.618126	0.443773	0.38035	0.355412	0.773213	NoCRE	NoChange	NM_172563	Hlf	35478	-1.13	2.68901	2.72873	0.107982	5.06228
CREB_MergedSSI_Homer_00923	chr11:90206965-90207078	114	0.0360813	1.62648	1.99178	2.13495	2.89739	2.73398	2.24251	1.5084	0.910324	2.96495	1.14116	0.887547	1.37511	1.80881	1.53589	FullCRE	NoChange	NM_172563	Hlf	13	-1.13	0.192072	0.272873	0.0539908	0.112495
CREB_MergedSSI_Homer_04805	chr11:90483515-90483625	111	0.0902032	0.40662	0.838645	1.3586	1.0536	0.97642	0.778976	0.201119	0.113791	0.370618	0.142645	0.554717	0.219432	0.499204	3.35087	HalfCRE	NoChange	NM_028011	Tom1l1	20121	1.138	4.32162	0.873195	0.593899	1.12495
CREB_MergedSSI_Homer_00643	chr11:93701835-93701945	111	0.0670081	1.82979	3.04009	4.0758	2.76569	2.53869	2.6438	2.61455	1.70686	2.68698	1.42645	1.66415	1.84323	2.24352	1.41104	HalfCRE	FastedUp	NM_134012	Mbtd1	418	1.798	0.768288	0.382023	0.0539908	0.67497
CREB_MergedSSI_Homer_03665	chr11:93784363-93784491	129	0.131439	0.304965	1.04831	1.55269	0.790198	0.48821	0.66095	0.703918	0.625848	0.741237	0.427934	0.66566	0.541267	0.601108	1.32224	NoCRE	FastedDown	NM_008704	Nme1	184	-1.821	0.96036	1.03692	0.269954	1.57493
CREB_MergedSSI_Homer_00456	chr11:93811972-93812149	178	0.0850487	3.1513	2.83043	4.26989	3.29249	3.61275	3.06869	3.21791	1.70686	4.35477	1.61664	3.21736	2.32598	2.69734	1.21563	FullCRE	NoChange	NM_001199203	Spag9	119	1.175	0.192072	0.218299	0.0539908	0.787465
CREB_MergedSSI_Homer_05516	chr11:93860223-93860333	111	0.0927804	0.60993	0.524153	0.388172	0.526798	0.585852	0.542923	0.703918	0.341372	0.555928	0.190193	0.554717	0.365721	0.454322	1.12309	FullCRE	NoChange	NM_001025428	Spag9	16	1.175	0.384144	0.0545747	0.107982	0.562475
CREB_MergedSSI_Homer_05955	chr11:93950309-93950419	111	0.105667	0.81324	0.733814	0.97043	0.658498	0.390568	0.637344	0.10056	0.0568953	1.0192	0.0950963	0.110943	0.219432	0.428388	2.57942	HalfCRE	Unassigned	---	---	NA	NA	2.78504	2.51043	0.161972	1.91242
CREB_MergedSSI_Homer_04579	chr11:93961405-93961515	111	0.0824715	0.508275	0.838645	1.16452	1.0536	0.585852	0.637344	0.603358	0.341372	1.0192	0.237741	0.554717	0.394978	0.516161	1.50591	FullCRE	Unassigned	---	---	NA	NA	4.51369	1.52809	0.215963	2.13741
CREB_MergedSSI_Homer_03208	chr11:93976671-93976781	111	0.100512	0.508275	1.15314	0.97043	0.790198	0.97642	0.778976	0.703918	0.910324	0.926546	0.237741	0.554717	0.555895	0.667436	1.31957	FullCRE	Unassigned	---	---	NA	NA	2.78504	0.654896	0.161972	0.899961
CREB_MergedSSI_Homer_04525	chr11:93976967-93977077	111	0.108244	0.508275	0.733814	0.97043	1.1853	0.390568	0.66095	0.502799	0.512057	0.833892	0.285289	0.221887	0.38035	0.52065	1.60802	FullCRE	Unassigned	---	---	NA	NA	0.288108	0.327448	0.107982	0.899961
CREB_MergedSSI_Homer_02340	chr11:94026363-94026476	114	0.100512	0.914894	0.943475	1.94086	0.526798	0.97642	0.944214	0.703918	0.853429	1.20451	0.570578	0.887547	0.775328	0.859771	1.25651	FullCRE	NoChange	NM_009427	Tob1	1123	1.432	0.384144	0.382023	0.0539908	0.337485
CREB_MergedSSI_Homer_01304	chr11:94027421-94027547	127	0.077317	1.72813	1.3628	2.32903	1.71209	1.1717	1.53435	2.41343	0.682743	2.77964	0.808319	1.22038	1.28734	1.41084	1.05051	HalfCRE	NoChange	NM_009427	Tob1	59	1.432	0.096036	0.163724	0.107982	0.22499
CREB_MergedSSI_Homer_01777	chr11:94042215-94042340	126	0.108244	1.52482	1.78212	2.32903	0.526798	1.46463	1.36911	0.502799	0.967219	1.57513	0.52303	0.887547	0.804585	1.08685	1.71182	FullCRE	Unassigned	---	---	NA	NA	4.22558	0.545747	0.323945	1.01246
CREB_MergedSSI_Homer_07344	chr11:94089479-94089589	111	0.0927804	0.20331	0.419322	0.582258	0.658498	0.683494	0.472107	0.201119	0.341372	0.277964	0.237741	0.221887	0.24869	0.360398	1.98962	NoCRE	Unassigned	---	---	NA	NA	1.0564	0.764045	0.161972	0.899961
CREB_MergedSSI_Homer_01941	chr11:94337560-94337683	124	0.0902032	0.40662	1.46763	1.74677	1.0536	1.65991	1.22748	1.40784	0.796534	1.57513	0.380385	0.99849	0.804585	1.01603	1.22801	FullCRE	NoChange	NM_170671	Mycbpap	28	-1.033	0.192072	0.109149	0.107982	0.112495
CREB_MergedSSI_Homer_05762	chr11:94365228-94365338	111	0.0850487	0.711585	0.733814	0.582258	0.1317	0.97642	0.542923	0.603358	0.398267	0.463273	0.0950963	0.887547	0.336463	0.439693	1.28119	NoCRE	NoChange	NM_001013381	Rsad1	14	1.364	0.864324	0.81862	0.107982	1.34994
CREB_MergedSSI_Homer_02339	chr11:94405543-94405654	112	0.123707	0.711585	0.943475	1.16452	1.317	1.1717	0.944214	1.10616	0.853429	1.29716	0.380385	0.776604	0.775328	0.859771	1.20267	HalfCRE	NoChange	NM_153807	Acsf2	12277	1.122	3.16919	1.09149	0.485917	1.46244
CREB_MergedSSI_Homer_05290	chr11:94412696-94412840	145	0.0695853	0.304965	0.419322	0.194086	0.658498	1.36699	0.542923	0.201119	0.284476	0.833892	0.285289	0.887547	0.394978	0.468951	1.18117	FullCRE	NoChange	NM_153807	Acsf2	5108	1.122	0.096036	0.163724	0.0539908	0.337485
CREB_MergedSSI_Homer_05033	chr11:94413500-94413610	111	0.0953577	0.914894	0.838645	0.388172	1.0536	0.292926	0.66095	0.301679	0.284476	0.370618	0.427934	0.776604	0.307205	0.484077	1.61394	HalfCRE	NoChange	NM_153807	Acsf2	4321	1.122	1.82468	0.600321	0.215963	1.01246
CREB_MergedSSI_Homer_01266	chr11:94445781-94445914	134	0.0927804	2.23641	1.57246	2.13495	2.37059	1.46463	1.88843	1.40784	1.13791	1.57513	0.332837	1.33132	0.99476	1.44159	1.6904	HalfCRE	FastedDown	NM_133807	Lrrc59	65	-1.642	0.576216	0.382023	0.107982	0.44998
CREB_MergedSSI_Homer_03042	chr11:94857448-94857575	128	0.0695853	0.914894	0.733814	1.3586	1.317	0.781136	0.802582	0.301679	0.739638	1.48247	0.380385	0.443773	0.585153	0.693867	1.52495	NoCRE	NoChange	NM_133667	Pdk2	49	1.263	0.096036	0.436597	0.107982	0.44998
CREB_MergedSSI_Homer_06279	chr11:95075316-95075426	111	0.0953577	0.60993	0.733814	1.55269	0.263399	0.48821	0.590134	0.402239	0.170686	0.463273	0.190193	0.443773	0.234061	0.412097	2.18424	NoCRE	NoChange	NM_053093	Tac4	2247	1	0.288108	0.272873	0.0539908	0.562475
CREB_MergedSSI_Homer_03476	chr11:95125769-95125914	146	0.115976	1.01655	0.838645	1.74677	0.658498	0.292926	0.778976	1.0056	0.455162	0.555928	0.52303	0.443773	0.468122	0.623549	1.5262	HalfCRE	NoChange	NM_001195003	Myst2	494	-1.215	0.48018	0.218299	0.0539908	0.44998
CREB_MergedSSI_Homer_00835	chr11:95200651-95200771	121	0.105667	1.52482	2.4111	2.13495	2.23889	2.73398	2.17169	2.31287	1.64996	1.85309	1.3789	2.10792	1.69694	1.93432	1.18715	HalfCRE	FastedDown	NM_016752	Slc35b1	300	-1.862	0.384144	0.109149	0.107982	1.12495
CREB_MergedSSI_Homer_01705	chr11:95200935-95201043	109	0.0824715	0.81324	1.67729	2.91129	0.921897	1.07406	1.25108	1.5084	0.739638	1.38982	0.808319	1.44226	0.99476	1.12292	1.25632	NoCRE	FastedDown	NM_016752	Slc35b1	22	-1.862	0.48018	0.272873	0.107982	0.787465
CREB_MergedSSI_Homer_03664	chr11:95230147-95230269	123	0.0515447	0.81324	0.628983	1.16452	0.526798	0.390568	0.66095	0.603358	0.455162	0.648582	0.380385	0.887547	0.541267	0.601108	1.18456	FullCRE	NoChange	NM_025287	Spop	34	-1.093	0.384144	0.163724	0	0.44998
CREB_MergedSSI_Homer_01493	chr11:95640509-95640629	121	0.033504	1.72813	0.943475	2.91129	1.1853	1.1717	1.36911	2.81567	0.568953	1.57513	0.475482	2.5517	1.17031	1.26971	0.994111	HalfCRE	NoChange	NM_153104	Phospho1	20	1	0.096036	0.163724	0.0539908	0.337485
CREB_MergedSSI_Homer_07167	chr11:95674842-95674952	111	0.077317	0.40662	0.419322	0.97043	0.526798	0.195284	0.401291	0.703918	0.227581	0.370618	0.285289	0.33283	0.336463	0.368877	1.31153	NoCRE	Unassigned	---	---	NA	NA	0.768288	0.0545747	0.0539908	0.22499
CREB_MergedSSI_Homer_00544	chr11:95850922-95851056	135	0.0798943	2.94799	3.45941	5.24032	2.63399	2.14812	3.02148	2.31287	2.04823	3.0576	1.04606	2.5517	1.87249	2.44699	1.49139	HalfCRE	NoChange	NM_033568	Snf8	17	-1.092	0.672252	0.218299	0.0539908	0.899961
CREB_MergedSSI_Homer_02666	chr11:95891773-95891883	111	0.115976	1.01655	1.78212	1.3586	0.658498	1.1717	1.03864	0.804478	0.455162	0.741237	0.52303	0.443773	0.512009	0.775322	2.01756	FullCRE	Unassigned	---	---	NA	NA	0.96036	0.382023	0.0539908	0.337485
CREB_MergedSSI_Homer_06824	chr11:96593730-96593840	111	0.0824715	0.508275	0.419322	1.16452	0.263399	0.878778	0.519318	0.10056	0.284476	0.741237	0.237741	0.443773	0.24869	0.384004	1.78909	NoCRE	NoChange	NM_001163389	Snx11	138	-1.416	0.768288	0.163724	0.107982	0.112495
CREB_MergedSSI_Homer_06752	chr11:96605127-96605257	131	0.087626	0.20331	0.419322	0.97043	1.0536	0.195284	0.424896	0.301679	0.568953	0.833892	0.237741	0.33283	0.351092	0.387994	1.24915	NoCRE	NoChange	NM_007622	Cbx1	33	-1.058	0.192072	0.218299	0.0539908	0.44998
CREB_MergedSSI_Homer_02446	chr11:96646085-96646201	117	0.0850487	0.81324	1.15314	1.74677	1.0536	1.07406	0.897003	0.905037	0.910324	1.0192	0.570578	1.22038	0.760699	0.828851	1.26274	HalfCRE	NoChange	NM_008686	Nfe2l1	83	1.18	0.192072	0.109149	0.107982	0.337485
CREB_MergedSSI_Homer_05493	chr11:96732562-96732672	111	0.103089	0.60993	0.943475	0.776344	0.395099	0.683494	0.590134	0.201119	0.568953	0.648582	0.332837	0.110943	0.321834	0.455984	1.83005	NoCRE	NoChange	NM_030248	Cdk5rap3	44	-1.144	0.384144	0.163724	0.0539908	0.22499
CREB_MergedSSI_Homer_01711	chr11:96759888-96760005	118	0.134016	1.21986	1.25797	1.55269	1.4487	1.26935	1.20387	0.905037	1.36549	1.66778	0.808319	0.99849	1.03865	1.12126	1.17466	HalfCRE	NoChange	NM_134021	Pnpo	162	1.064	1.24847	0.600321	0	0.787465
CREB_MergedSSI_Homer_01562	chr11:96793815-96793937	123	0.12113	1.52482	1.46763	0.97043	1.0536	2.05048	1.39272	1.0056	1.2517	1.94575	0.427934	1.99698	1.05328	1.223	1.06624	HalfCRE	NoChange	NM_001080964	Sp2	96	-1.124	0.768288	0.163724	0.107982	0.22499
CREB_MergedSSI_Homer_05721	chr11:96857435-96857543	109	0.103089	0.508275	0.943475	0.582258	0.1317	0.195284	0.401291	0.804478	0.455162	0.555928	0.427934	0.66566	0.482751	0.442021	0.811571	HalfCRE	NoChange	NM_027026	Lrrc46	28	1.024	0.864324	0.272873	0.0539908	1.57493
CREB_MergedSSI_Homer_06775	chr11:97003128-97003238	111	0.103089	0.40662	0.524153	1.74677	0.790198	0.390568	0.495712	0.301679	0.398267	0.370618	0.142645	0.443773	0.277948	0.38683	2.32852	NoCRE	NoChange	NM_008379	Kpnb1	799	-1.3	1.44054	0.272873	0.0539908	0.337485
CREB_MergedSSI_Homer_04802	chr11:97004049-97004157	109	0.0850487	0.40662	0.524153	0.388172	1.0536	0.585852	0.472107	0.905037	0.512057	0.833892	0.332837	0.887547	0.526638	0.499372	0.852226	NoCRE	NoChange	NM_008379	Kpnb1	119	-1.3	0.096036	0.163724	0.161972	0.44998
CREB_MergedSSI_Homer_04789	chr11:97096735-97096845	111	0.0747398	1.01655	0.628983	0.776344	0.921897	0.48821	0.70816	0.703918	0	0.741237	0.237741	0.33283	0.292577	0.500368	1.90104	NoCRE	NoChange	NM_008942	Npepps	122	-1.143	0.288108	0.109149	0.0539908	0.112495
CREB_MergedSSI_Homer_00821	chr11:97178249-97178360	112	0.077317	2.43972	1.67729	3.29946	1.71209	2.05048	2.10088	2.01119	1.2517	3.24291	1.14116	2.66264	1.79935	1.95011	1.08433	FullCRE	NoChange	NM_138657	Socs7	335	1.119	0.192072	0.218299	0	0
CREB_MergedSSI_Homer_02351	chr11:97266138-97266280	143	0.0721625	1.21986	0.838645	1.74677	1.0536	0.97642	1.03864	1.30728	0.739638	0.926546	0.332837	0.66566	0.672926	0.855781	1.46912	FullCRE	NoChange	NM_021493	Arhgap23	40	1.131	0.48018	0.272873	0	0.899961
CREB_MergedSSI_Homer_02543	chr11:97445819-97445951	133	0.0515447	0.60993	1.15314	0.97043	0.921897	1.36699	0.873398	1.0056	0.739638	1.11186	0.52303	0.887547	0.731441	0.80242	1.17684	FullCRE	NoChange	NM_175332	E130012A19Rik	77	1.402	0.192072	0.109149	0.107982	0.112495
CREB_MergedSSI_Homer_03676	chr11:97501784-97501954	171	0.100512	1.1182	0.838645	1.16452	0.526798	0.683494	0.731766	0.804478	0.512057	0.555928	0.427934	0.887547	0.468122	0.599944	1.35876	NoCRE	NoChange	NM_001085500	Cisd3	172	-1.034	0.672252	0.709471	0.0539908	1.79992
CREB_MergedSSI_Homer_07480	chr11:97519218-97519328	111	0.12113	0.60993	0.838645	0.776344	0.1317	0.48821	0.472107	0.10056	0.398267	0.370618	0.237741	0.221887	0.234061	0.353084	2.14046	NoCRE	NoChange	NM_011971	Psmb3	250	-1.159	1.92072	0.382023	0.107982	0.67497
CREB_MergedSSI_Homer_05445	chr11:97561266-97561376	111	0.103089	0.60993	0.209661	0.776344	1.1853	0.585852	0.566528	0.402239	0.398267	0.463273	0.285289	0.66566	0.351092	0.45881	1.52031	NoCRE	NoChange	NM_054051	Pip4k2b	525	-1.425	0.192072	0.109149	0.0539908	0.787465
CREB_MergedSSI_Homer_00050	chr11:97582648-97582763	116	0.152057	4.57447	7.12848	10.8688	6.98008	5.46795	6.46786	5.83246	4.72231	9.35812	2.75779	7.32226	5.33952	5.90369	1.1676	HalfCRE	NoChange	NM_026186	Cwc25	1	-1.106	1.15243	0.163724	0.161972	0.562475
CREB_MergedSSI_Homer_00192	chr11:97598516-97598634	119	0.126284	4.87944	5.76568	6.21075	3.68759	3.7104	4.65025	3.72071	2.4465	4.91069	2.23476	5.21434	3.2476	3.94893	1.30911	FullCRE	NoChange	NM_022891	Rpl23	44	-1.041	0.576216	0.382023	0	0.67497
CREB_MergedSSI_Homer_03931	chr11:97615618-97615726	109	0.0592764	0.304965	0.628983	0.194086	0.526798	0.878778	0.472107	1.0056	0.170686	1.38982	0.618126	0.887547	0.672926	0.572516	0.622237	NoCRE	NoChange	NM_010688	Lasp1	89	-1.435	0.288108	0.382023	0.0539908	0.562475
CREB_MergedSSI_Homer_04677	chr11:97628293-97628403	111	0.0979349	0.60993	0.733814	0.388172	0.790198	0.878778	0.637344	0.703918	0.341372	0.370618	0.332837	0.554717	0.38035	0.508847	1.47643	NoCRE	NoChange	NM_010688	Lasp1	12585	-1.435	0.48018	0.272873	0.215963	1.01246
CREB_MergedSSI_Homer_07128	chr11:97700151-97700261	111	0.0721625	0.81324	0.419322	0.388172	0.263399	0.48821	0.448501	0.502799	0.227581	0.463273	0.190193	0.33283	0.292577	0.370539	1.38194	NoCRE	NoChange	NM_001081435	Fbxo47	38	1	0.096036	0.218299	0.107982	0.22499
CREB_MergedSSI_Homer_01847	chr11:97748497-97748612	116	0.0824715	0.914894	0.943475	0.97043	0.790198	2.34341	1.25108	0.905037	0.853429	0.926546	0.665674	1.22038	0.863101	1.05709	1.30438	NoCRE	NoChange	NM_001081435	Fbxo47	48309	1	1.44054	0.0545747	0.701881	0
CREB_MergedSSI_Homer_02703	chr11:97966612-97966737	126	0.0902032	0.60993	1.67729	1.16452	1.1853	0.390568	0.873398	1.0056	0.455162	1.20451	0.713223	0.554717	0.658297	0.765847	1.27824	FullCRE	FastedUp	NM_028149	Fbxl20	967	2.658	0.384144	0.0545747	0.0539908	0.22499
CREB_MergedSSI_Homer_05761	chr11:98018733-98018843	111	0.113398	0.60993	0.524153	0	1.0536	0.878778	0.542923	0.703918	0.455162	0.648582	0.237741	0.443773	0.336463	0.439693	1.23192	NoCRE	NoChange	NM_001109626	Cdk12	606	-1.156	0.864324	0.327448	0.323945	1.46244
CREB_MergedSSI_Homer_07166	chr11:98110727-98110837	111	0.0463902	0.20331	0.838645	0.388172	0.1317	0.781136	0.401291	0.301679	0.398267	0.648582	0.237741	0.443773	0.336463	0.368877	1.15414	NoCRE	Unassigned	---	---	NA	NA	0.48018	0.436597	0.107982	0.112495
CREB_MergedSSI_Homer_01883	chr11:98255024-98255146	123	0.105667	1.1182	0.628983	0.97043	2.50229	0.878778	1.03864	1.81007	0.910324	1.94575	0.380385	1.22038	1.03865	1.03864	0.973157	FullCRE	NoChange	NM_025559	1810046J19Rik	5	-1.269	1.92072	0.327448	0	0.67497
CREB_MergedSSI_Homer_02953	chr11:98266755-98266894	140	0.0644308	0.81324	0.628983	1.3586	1.317	1.07406	0.967819	0.703918	0.170686	1.11186	0.285289	0.554717	0.453494	0.710656	1.83688	FullCRE	NoChange	NM_010346	Grb7	3900	1.372	0.288108	0.218299	0.0539908	0.67497
CREB_MergedSSI_Homer_00179	chr11:98403306-98403419	114	0.0824715	4.47282	5.87051	3.88172	3.95099	5.95616	4.8627	3.72071	3.07234	5.37397	1.99702	3.88302	3.23297	4.04784	1.33718	FullCRE	NoChange	NM_025661	Ormdl3	26	1.034	1.0564	0.436597	0.107982	0.787465
CREB_MergedSSI_Homer_00765	chr11:98498294-98498410	117	0.128862	2.13475	2.72559	3.29946	2.10719	2.83162	2.50217	2.11175	1.59307	2.50167	0.855867	2.44075	1.63843	2.0703	1.37835	FullCRE	NoChange	NM_009439	Psmd3	291	-1.071	0.48018	0.436597	0.0539908	0.562475
CREB_MergedSSI_Homer_01116	chr11:98601970-98602096	127	0.087626	2.54137	1.15314	3.68763	1.97549	1.75756	1.95924	1.10616	1.53617	2.22371	0.808319	1.33132	1.22882	1.59403	1.5866	FullCRE	NoChange	NM_028722	Msl1	9825	-1.074	0.576216	0.491172	0.161972	0.67497
CREB_MergedSSI_Homer_02558	chr11:98625742-98625866	125	0.0953577	0.81324	1.67729	1.16452	1.0536	0.683494	0.967819	0.502799	0.796534	1.11186	0.52303	0.776604	0.62904	0.798429	1.45308	FullCRE	NoChange	NM_138660	Casc3	93	1.002	1.3445	0.600321	0.161972	0.44998
CREB_MergedSSI_Homer_06313	chr11:98679625-98679735	111	0.110821	0.508275	0.733814	1.16452	0.263399	0.390568	0.542923	0.201119	0.398267	0.277964	0.237741	0.443773	0.277948	0.410435	1.96333	NoCRE	NoChange	NM_197940	Wipf2	7	1.014	0.768288	2.07384	0	0.562475
CREB_MergedSSI_Homer_01416	chr11:98723670-98723786	117	0.087626	1.82979	0.943475	1.74677	1.5804	1.56227	1.39272	1.91063	0.796534	2.0384	0.903415	2.10792	1.25808	1.3254	0.987855	HalfCRE	NoChange	NM_001025779	Cdc6	250	1	0.192072	0.272873	0.0539908	1.23745
CREB_MergedSSI_Homer_06756	chr11:98775719-98775827	109	0.100512	0.304965	0.524153	0.194086	0.1317	0.390568	0.306869	0.703918	0.455162	0.555928	0.380385	0.443773	0.468122	0.387496	0.608653	NoCRE	NoChange	NM_001176528	Rara	787	-1.192	1.0564	0.545747	0.0539908	0.562475
CREB_MergedSSI_Homer_07236	chr11:99291230-99291338	109	0.077317	0.304965	0.314492	0.97043	0.263399	0.195284	0.306869	0.703918	0.341372	0.555928	0.237741	0.554717	0.424236	0.365553	0.855826	HalfCRE	Unassigned	---	---	NA	NA	1.82468	0.709471	2.10564	1.34994
CREB_MergedSSI_Homer_04781	chr11:100135957-100136065	109	0.0798943	0.711585	0.314492	1.3586	0.1317	0.48821	0.519318	1.0056	0.512057	0.833892	0.237741	0.554717	0.482751	0.501034	0.955656	FullCRE	FastedUp	NM_011508	Eif1	74	2.133	0.576216	0.218299	0.323945	0.337485
CREB_MergedSSI_Homer_00550	chr11:100136477-100136595	119	0.113398	2.33806	4.19322	5.04623	2.89739	1.36699	2.87985	1.81007	1.53617	3.15026	1.33135	3.43924	1.97489	2.42737	1.40603	HalfCRE	FastedUp	NM_011508	Eif1	449	2.133	3.55333	0.327448	0.107982	0.337485
CREB_MergedSSI_Homer_03065	chr11:100288838-100288948	111	0.131439	0.508275	1.15314	0.776344	2.10719	0.48821	0.897003	0.603358	0.682743	0.463273	0.427934	0.887547	0.482751	0.689877	1.64222	NoCRE	NoChange	NM_172565	Klhl11	19	-1.064	0.288108	0.491172	0.0539908	0.337485
CREB_MergedSSI_Homer_06510	chr11:100331188-100331296	109	0.087626	0.101655	0.419322	0.97043	0.526798	0.585852	0.377685	0.502799	0.341372	0.926546	0.285289	0.33283	0.424236	0.400961	1.09009	FullCRE	NoChange	NM_001199296	Acly	12848	-1.183	1.53658	1.25522	0.107982	2.13741
CREB_MergedSSI_Homer_06657	chr11:100344000-100344108	109	0.0953577	0.304965	0.524153	0.97043	0.526798	0.97642	0.448501	0.603358	0.398267	0.648582	0.0950963	0.776604	0.336463	0.392482	1.30963	NoCRE	NoChange	NM_001199296	Acly	36	-1.183	0.096036	0.163724	0.0539908	0.112495
CREB_MergedSSI_Homer_06449	chr11:100435210-100435320	111	0.0798943	0.304965	0.943475	0.388172	0.395099	0.48821	0.472107	0.402239	0.512057	0.741237	0.0950963	0.221887	0.336463	0.404285	1.27752	HalfCRE	NoChange	NM_019795	Dnajc7	993	1.123	0.192072	0.0545747	0.107982	0.22499
CREB_MergedSSI_Homer_06677	chr11:100435702-100435812	111	0.0824715	0.20331	0.419322	1.16452	0.526798	0.683494	0.519318	0.301679	0.284476	0.370618	0.237741	0.443773	0.263319	0.391318	1.82962	NoCRE	NoChange	NM_019795	Dnajc7	501	1.123	0.96036	0.327448	0.0539908	0.337485
CREB_MergedSSI_Homer_05629	chr11:100438873-100438992	120	0.0644308	0.81324	0.209661	0.582258	0.790198	0.390568	0.424896	1.10616	0.284476	0.833892	0.427934	0.443773	0.468122	0.446509	0.899779	NoCRE	NoChange	NM_028024	Nkiras2	111	1.085	0.384144	0.436597	0.0539908	1.01246
CREB_MergedSSI_Homer_00952	chr11:100528514-100528630	117	0.100512	2.23641	2.30627	2.52312	2.23889	1.75756	2.07727	2.91623	1.36549	2.87229	0.380385	1.55321	1.47751	1.77739	1.21729	HalfCRE	NoChange	NM_001038010	Kat2a	13	-1.1	0.48018	0.218299	0.0539908	0.44998
CREB_MergedSSI_Homer_04712	chr11:100554481-100554604	124	0.077317	0.711585	0.419322	0.97043	0.658498	0.585852	0.590134	0.804478	0.568953	0.833892	0.237741	0.443773	0.424236	0.507185	1.15814	HalfCRE	NoChange	NM_024456	Rab5c	321	-1.003	0.576216	0.382023	0	0.22499
CREB_MergedSSI_Homer_05805	chr11:100651067-100651177	111	0.0695853	0.711585	0.838645	0.776344	0.658498	0.195284	0.566528	0.201119	0.341372	0.648582	0.332837	0.221887	0.307205	0.436867	1.82172	HalfCRE	NoChange	NM_011489	Stat5b	12460	1.47	0.384144	0.218299	0.215963	0.44998
CREB_MergedSSI_Homer_00996	chr11:100755839-100755964	126	0.108244	2.43972	2.09661	1.55269	1.317	1.8552	1.81761	1.81007	1.70686	2.96495	1.09361	1.66415	1.6238	1.72071	1.00233	FullCRE	FastedUp	NM_011486	Stat3	299	1.561	1.15243	0.873195	0.269954	1.01246
CREB_MergedSSI_Homer_02320	chr11:100825477-100825611	135	0.110821	0.711585	1.67729	1.55269	0.790198	0.878778	1.01503	1.5084	0.398267	1.66778	0.285289	0.887547	0.716813	0.865921	1.18184	NoCRE	NoChange	NM_016920	Atp6v0a1	0	-1.036	1.44054	0.272873	0.0539908	0.562475
CREB_MergedSSI_Homer_06482	chr11:100903282-100903390	109	0.126284	0.20331	0.628983	0	0.395099	0.585852	0.306869	1.0056	0.739638	0.555928	0.427934	0.443773	0.49738	0.402125	0.571484	NoCRE	FastedDown	NM_001159384	Mlx	43	-1.616	0.384144	0.382023	0.0539908	0.44998
CREB_MergedSSI_Homer_04150	chr11:100987491-100987601	111	0.0721625	0.60993	1.46763	0.388172	0.658498	0.878778	0.778976	0.905037	0.227581	0.370618	0.285289	0.221887	0.321834	0.550405	1.99114	HalfCRE	NoChange	NM_146030	Plekhh3	152	-1.258	3.93747	0.382023	0	0.337485
CREB_MergedSSI_Homer_06269	chr11:100987684-100987792	109	0.103089	0.304965	0.524153	0.582258	0.658498	0.195284	0.401291	0.703918	0.341372	0.463273	0.380385	0.554717	0.424236	0.412763	0.926951	FullCRE	NoChange	NM_146030	Plekhh3	344	-1.258	0.192072	0.163724	0.161972	0.337485
CREB_MergedSSI_Homer_04711	chr11:100990010-100990164	155	0.0902032	0.40662	0.943475	0.582258	0.921897	0.48821	0.590134	0.502799	0.455162	0.463273	0.190193	0.887547	0.424236	0.507185	1.33753	HalfCRE	NoChange	NM_007721	Ccr10	1446	1	0.672252	0.272873	0.0539908	0.787465
CREB_MergedSSI_Homer_07057	chr11:101042480-101042590	111	0.0824715	0.508275	0.628983	0.582258	0.526798	0.390568	0.424896	0.603358	0.227581	0.185309	0.237741	0.887547	0.321834	0.373365	1.2313	NoCRE	NoChange	NM_007970	Ezh1	5	1.106	0.384144	0.163724	0.323945	0.22499
CREB_MergedSSI_Homer_02488	chr11:101069737-101069860	124	0.0850487	1.01655	1.3628	1.16452	0.526798	0.585852	0.873398	0.703918	0.455162	1.85309	0.570578	0.776604	0.760699	0.817048	1.06817	NoCRE	NoChange	NM_026776	Vps25	33	-1.114	0.672252	0.327448	0.0539908	0.787465
CREB_MergedSSI_Homer_00354	chr11:101118326-101118446	121	0.0979349	4.67613	3.7739	2.91129	3.02909	2.83162	3.46999	3.82127	2.04823	4.81804	1.66419	2.99547	2.63319	3.05159	1.12216	FullCRE	NoChange	NM_019584	Becn1	27	-1.017	4.32162	0.272873	0.485917	2.2499
CREB_MergedSSI_Homer_00262	chr11:101131987-101132111	125	0.087626	4.57447	4.08839	6.98709	3.29249	3.90568	4.22536	3.01679	2.61718	5.18866	1.99702	2.66264	2.76485	3.4951	1.47576	FullCRE	NoChange	NM_011192	Psme3	291	1.267	0.288108	0.272873	0	0.337485
CREB_MergedSSI_Homer_07343	chr11:101195035-101195145	111	0.0695853	0.40662	0.733814	1.16452	0.395099	0.781136	0.472107	0	0.0568953	0.555928	0.427934	0.554717	0.24869	0.360398	2.18191	HalfCRE	Unassigned	---	---	NA	NA	4.51369	2.07384	0.107982	3.37485
CREB_MergedSSI_Homer_01791	chr11:101241110-101241227	118	0.0953577	1.1182	0.733814	1.16452	1.0536	1.75756	1.13306	1.60896	0.398267	2.68698	0.52303	0.887547	1.02402	1.07854	0.95461	HalfCRE	NoChange	NM_172566	Rundc1	5	-1.08	0.768288	0.382023	0	0.67497
CREB_MergedSSI_Homer_02244	chr11:101258316-101258451	136	0.141748	0.711585	1.25797	1.94086	1.5804	1.1717	1.10945	0.905037	0.512057	1.48247	0.380385	0.776604	0.672926	0.891189	1.6424	HalfCRE	NoChange	NM_011289	Rpl27	48	-1.093	1.24847	1.69181	0.107982	1.01246
CREB_MergedSSI_Homer_07499	chr11:101335564-101335672	109	0.0824715	0.20331	0.209661	0.776344	0.263399	0.097642	0.236053	0.502799	0.739638	0.555928	0.237741	0.66566	0.468122	0.352088	0.573831	HalfCRE	NoChange	NM_009764	Brca1	32427	1	2.88108	3.21991	0.377936	1.12495
CREB_MergedSSI_Homer_00735	chr11:101368136-101368254	119	0.0979349	2.94799	2.72559	3.29946	1.84379	3.22219	2.38414	2.41343	1.70686	2.87229	1.42645	2.32981	1.8286	2.10637	1.3061	FullCRE	NoChange	NM_009764	Brca1	148	1	2.30486	0.327448	0.161972	0.787465
CREB_MergedSSI_Homer_06417	chr11:101457527-101457635	109	0.0515447	0.40662	0	1.3586	0.790198	0.195284	0.401291	0.502799	0.341372	0.555928	0.237741	0.66566	0.409607	0.405449	1.19414	NoCRE	Unassigned	---	---	NA	NA	0.192072	0.382023	0	0
CREB_MergedSSI_Homer_06635	chr11:101462217-101462325	109	0.0180406	0.40662	0.628983	0.388172	0.1317	0.390568	0.377685	0.402239	0.455162	0.370618	0.285289	0.66566	0.409607	0.393646	0.893103	NoCRE	Unassigned	---	---	NA	NA	0.192072	0.218299	0	0
CREB_MergedSSI_Homer_00414	chr11:101481555-101481665	111	0.0850487	2.84634	3.87873	3.88172	2.63399	3.7104	3.28114	3.82127	2.04823	3.61353	1.1887	3.55019	2.32598	2.80356	1.1919	FullCRE	FastedUp	NM_025404	Arl4d	20	3.544	0.384144	0.491172	0.0539908	0.337485
CREB_MergedSSI_Homer_02626	chr11:101548866-101549009	144	0.0927804	0.508275	1.15314	1.3586	2.10719	1.26935	0.897003	0.804478	0.796534	1.29716	0.570578	0.99849	0.672926	0.784965	1.43188	NoCRE	NoChange	NM_144831	Dhx8	107	1.079	0.864324	0.873195	0.161972	2.58739
CREB_MergedSSI_Homer_01870	chr11:101800237-101800369	133	0.105667	0.81324	2.30627	0.97043	1.1853	1.46463	1.27469	0.703918	0.853429	1.57513	0.618126	1.10943	0.819214	1.04695	1.38679	FullCRE	NoChange	NM_028207	Dusp3	578	1.141	0.672252	0.600321	0.107982	1.01246
CREB_MergedSSI_Homer_06774	chr11:101962248-101962358	111	0.0798943	0.60993	0.838645	0.776344	0.790198	0.097642	0.495712	0.402239	0.170686	0.277964	0.475482	0	0.277948	0.38683	2.34682	NoCRE	NoChange	NM_178053	Nags	152	-1.192	0.768288	1.30979	0.161972	2.2499
CREB_MergedSSI_Homer_00381	chr11:102001332-102001444	113	0.0489674	4.26951	4.19322	3.49355	4.08269	3.0269	3.63522	2.91623	1.47928	3.52088	1.66419	3.21736	2.22358	2.9294	1.48976	FullCRE	NoChange	NM_172947	Lsm12	40	-1.075	0.48018	0.272873	0.0539908	0.44998
CREB_MergedSSI_Homer_06001	chr11:102005689-102005799	111	0.126284	0.711585	0.419322	0.776344	1.0536	0.195284	0.590134	0.301679	0.170686	0.463273	0.285289	0.443773	0.263319	0.426726	1.89592	NoCRE	NoChange	NM_175935	G6pc3	44	1.024	0.864324	0.81862	0.0539908	1.23745
CREB_MergedSSI_Homer_02835	chr11:102032756-102032900	145	0.0515447	0.60993	1.57246	0.388172	0.658498	1.1717	0.849792	0.905037	0.284476	2.0384	0.285289	0.443773	0.62904	0.739416	1.11215	HalfCRE	NoChange	NM_001077696	Hdac5	13434	1.056	0.768288	0.709471	1.45775	2.47489
CREB_MergedSSI_Homer_02431	chr11:102036154-102036282	129	0.0824715	0.711585	1.46763	1.16452	0.921897	0.683494	0.920608	1.5084	0.853429	1.20451	0.190193	0.776604	0.74607	0.833339	1.09177	FullCRE	NoChange	NM_001077696	Hdac5	10044	1.056	0.384144	0.218299	0.107982	0.562475
CREB_MergedSSI_Homer_03432	chr11:102046188-102046311	124	0.0953577	0.60993	0.733814	0.97043	0.658498	0.683494	0.66095	0.502799	0.568953	1.11186	0.332837	1.10943	0.599782	0.630366	1.00835	FullCRE	NoChange	NM_001077696	Hdac5	12	1.056	0.096036	0.272873	0.0539908	0.787465
CREB_MergedSSI_Homer_00752	chr11:102100938-102101051	114	0.077317	1.82979	3.04009	3.49355	2.23889	2.34341	2.38414	2.91623	1.36549	2.31637	1.1887	2.5517	1.78472	2.08443	1.25219	FullCRE	NoChange	NM_028076	Tmub2	55	1.084	1.92072	0.218299	0.107982	0.44998
CREB_MergedSSI_Homer_06071	chr11:102112290-102112400	111	0.0412357	0.60993	0.524153	1.16452	0.526798	0.292926	0.495712	0.301679	0.341372	1.11186	0.190193	0.221887	0.351092	0.423402	1.43901	NoCRE	NoChange	NM_001098836	Atxn7l3	374	1.074	0	0.0545747	0	0
CREB_MergedSSI_Homer_01667	chr11:102113301-102113429	129	0.0721625	1.01655	1.46763	1.16452	1.71209	1.56227	1.3455	1.30728	0.739638	2.0384	0.427934	1.55321	0.950874	1.14819	1.1412	NoCRE	NoChange	NM_001098836	Atxn7l3	644	1.074	0.576216	0.218299	0.107982	0.787465
CREB_MergedSSI_Homer_03083	chr11:102125204-102125315	112	0.0902032	1.52482	0.943475	0.582258	0.658498	0.48821	0.802582	1.0056	0.455162	1.0192	0.475482	1.22038	0.570524	0.686553	1.00514	FullCRE	NoChange	NM_001044383	Ubtf	8117	1.487	0.192072	0.218299	0.0539908	0.787465
CREB_MergedSSI_Homer_02747	chr11:102136336-102136484	149	0.105667	0.304965	1.04831	0.97043	1.317	0.585852	0.755371	0.905037	0.682743	1.76044	0.427934	0.554717	0.760699	0.758035	0.975912	HalfCRE	NoChange	NM_011551	Ubtf	1222	1.487	0.576216	0.436597	0.0539908	0.44998
CREB_MergedSSI_Homer_02044	chr11:102197551-102197664	114	0.0721625	1.93144	0.838645	2.32903	1.317	1.07406	1.3219	1.0056	0.739638	1.20451	0.332837	0.99849	0.62904	0.975469	1.7496	FullCRE	Unassigned	---	---	NA	NA	0.48018	0.545747	0.215963	0.22499
CREB_MergedSSI_Homer_00956	chr11:102209440-102209554	115	0.0747398	2.43972	2.4111	2.91129	1.317	2.05048	2.17169	1.81007	0.796534	2.77964	0.808319	2.44075	1.37511	1.7734	1.28884	FullCRE	NoChange	NM_016759	Rundc3a	27	1.099	0.096036	0.272873	0	0.337485
CREB_MergedSSI_Homer_00700	chr11:102224548-102224671	124	0.110821	2.84634	3.24975	1.55269	2.37059	1.95284	2.43135	3.82127	1.2517	2.40902	1.04606	2.5517	1.87249	2.15192	1.08055	FullCRE	NoChange	NM_026542	Slc25a39	1001	1.005	1.72865	0.654896	0.0539908	1.01246
CREB_MergedSSI_Homer_04062	chr11:102235139-102235253	115	0.0850487	0.711585	0.733814	0.776344	0.526798	0.683494	0.637344	0.804478	0.227581	0.648582	0.427934	0.66566	0.482751	0.560048	1.23711	FullCRE	Unassigned	---	---	NA	NA	6.72252	0.545747	0.0539908	0.787465
CREB_MergedSSI_Homer_03843	chr11:102246421-102246531	111	0.110821	0.60993	0.943475	0.97043	0.263399	0.585852	0.637344	0.402239	0.568953	1.20451	0.52303	0.776604	0.526638	0.581991	0.970579	NoCRE	NoChange	NM_008175	Grn	63	1.329	0.96036	0.764045	0	0.44998
CREB_MergedSSI_Homer_05714	chr11:102283152-102283296	145	0.0747398	0.60993	0.419322	0.582258	0.658498	0.781136	0.519318	0.905037	0.398267	0.555928	0.285289	0.110943	0.365721	0.442519	1.35278	NoCRE	NoChange	NM_010575	Itga2b	2749	1	0.672252	0.709471	0.755871	1.34994
CREB_MergedSSI_Homer_06556	chr11:102372216-102372324	109	0.108244	0.40662	0.838645	0.388172	0.263399	0.292926	0.401291	0.703918	0.568953	0.741237	0.332837	0.776604	0.394978	0.398135	0.701049	NoCRE	NoChange	NM_001159492	Gpatch8	20	1.228	0.096036	0.436597	0.107982	0.44998
CREB_MergedSSI_Homer_05137	chr11:102372460-102372570	111	0.0927804	1.1182	0.733814	0	0.790198	0.195284	0.590134	0.502799	0.512057	0.555928	0.237741	0.443773	0.365721	0.477927	1.25982	NoCRE	NoChange	NM_001159492	Gpatch8	265	1.228	1.15243	0.272873	0.107982	1.68743
CREB_MergedSSI_Homer_04181	chr11:102558643-102558778	136	0.0566991	0.81324	1.15314	0.582258	0.658498	1.1717	0.802582	0.703918	0.341372	0.370618	0.237741	0.443773	0.292577	0.547579	2.08772	FullCRE	Unassigned	---	---	NA	NA	0.576216	0.327448	0.0539908	1.68743
CREB_MergedSSI_Homer_02754	chr11:102593701-102593836	136	0.0850487	1.1182	1.04831	2.13495	0.526798	0.878778	1.01503	0.804478	0.455162	0.833892	0.285289	0.887547	0.49738	0.756205	1.74721	HalfCRE	NoChange	NM_001110778	Adam11	16239	1.093	0.096036	0.163724	0.0539908	0
CREB_MergedSSI_Homer_00579	chr11:102697010-102697141	132	0.0902032	2.0331	3.35458	2.91129	2.89739	2.63633	2.6674	2.41343	1.99133	3.70618	1.14116	2.99547	2.06266	2.36503	1.12942	NoCRE	NoChange	NM_001109995	Eftud2	9	1.016	0.576216	0.436597	0.0539908	0.562475
CREB_MergedSSI_Homer_06312	chr11:102833133-102833243	111	0.087626	0.40662	0.524153	0.776344	0.790198	0.683494	0.542923	0.804478	0.512057	0.370618	0.142645	0.110943	0.277948	0.410435	1.63897	NoCRE	NoChange	NM_026551	Dcakd	49	-1.005	0.384144	0.491172	0	0.67497
CREB_MergedSSI_Homer_03511	chr11:102918868-102919052	185	0.12113	0.40662	0.628983	1.55269	0.921897	0.683494	0.637344	0.201119	0.682743	1.0192	0.52303	1.10943	0.599782	0.618563	1.18615	NoCRE	NoChange	NM_025988	Acbd4	1181	-1.189	1.82468	0.491172	0.269954	1.12495
CREB_MergedSSI_Homer_02146	chr11:102931501-102931611	111	0.0798943	1.32151	1.57246	1.16452	1.1853	1.07406	1.13306	1.10616	0.568953	1.38982	0.618126	0.443773	0.731441	0.932249	1.53092	FullCRE	NoChange	NM_138753	Hexim1	858	1.047	0.384144	0.327448	0.161972	0.44998
CREB_MergedSSI_Homer_04251	chr11:102932193-102932303	111	0.108244	0.40662	0.838645	1.3586	1.0536	0.585852	0.613739	0.502799	0.455162	0.648582	0.618126	0.33283	0.468122	0.540931	1.65917	NoCRE	NoChange	NM_138753	Hexim1	166	1.047	1.63261	0.327448	0.0539908	0.899961
CREB_MergedSSI_Homer_03069	chr11:102932574-102932684	111	0.0953577	0.81324	0.314492	1.94086	1.0536	0.781136	0.778976	1.10616	0.568953	0.741237	0.427934	0.776604	0.599782	0.689379	1.35418	HalfCRE	NoChange	NM_138753	Hexim1	213	1.047	0.192072	0.436597	0.107982	1.01246
CREB_MergedSSI_Homer_03137	chr11:102948962-102949166	205	0.113398	0.81324	0.838645	1.94086	1.1853	0.292926	0.755371	0.905037	0.568953	0.555928	0.618126	1.10943	0.599782	0.677576	1.34957	NoCRE	NoChange	NM_001130516	Hexim2	364	1.147	1.0564	0.709471	2.21362	1.12495
CREB_MergedSSI_Homer_04069	chr11:102949226-102949336	111	0.043813	0.60993	0.943475	1.16452	0.263399	1.07406	0.70816	0.603358	0.568953	0.555928	0.237741	0.554717	0.409607	0.558884	1.60883	FullCRE	NoChange	NM_001130516	Hexim2	147	1.147	0.864324	0.163724	0.593899	0.337485
CREB_MergedSSI_Homer_02803	chr11:103228743-103228857	115	0.0747398	0.60993	0.419322	1.55269	0.658498	1.46463	0.849792	1.10616	0.739638	1.29716	0.237741	0.66566	0.643668	0.74673	1.16279	FullCRE	NoChange	NM_183034	Plekhm1	44	1.134	1.63261	0.109149	0	0.22499
CREB_MergedSSI_Homer_00361	chr11:103513975-103514098	124	0.0670081	3.65958	3.04009	4.0758	4.08269	2.73398	3.35196	3.01679	2.27581	4.81804	1.3789	4.54868	2.70633	3.02915	1.09689	FullCRE	NoChange	NM_019650	Gosr2	235	-1.393	0.672252	0.382023	0.107982	0.787465
CREB_MergedSSI_Homer_01023	chr11:103736892-103737007	116	0.0850487	1.72813	1.57246	4.85215	2.23889	2.05048	2.12448	1.5084	1.02411	2.50167	0.760771	1.55321	1.27271	1.69859	1.69323	NoCRE	NoChange	NM_008740	Nsf	33196	-1.031	0.096036	0.163724	0.0539908	0.337485
CREB_MergedSSI_Homer_04406	chr11:104258435-104258545	111	0.0592764	0.81324	0.524153	1.16452	1.0536	0.683494	0.70816	0.10056	0.284476	0.926546	0.380385	0.776604	0.351092	0.529626	1.71719	NoCRE	NoChange	NM_001081045	1700081L11Rik	107	1.078	0.192072	0.218299	0.0539908	0
CREB_MergedSSI_Homer_02585	chr11:104258853-104258992	140	0.123707	0.81324	0.943475	1.16452	1.0536	0.97642	0.826187	0.502799	0.796534	1.66778	0.665674	0.66566	0.760699	0.793443	1.15187	HalfCRE	NoChange	NM_001081045	1700081L11Rik	540	1.078	1.72865	0.654896	0.161972	0.562475
CREB_MergedSSI_Homer_03257	chr11:104942504-104942630	127	0.0747398	1.1182	0.838645	0.97043	0.790198	0.585852	0.849792	0.402239	0.341372	0.648582	0.380385	0.887547	0.468122	0.658957	1.61772	NoCRE	NoChange	NM_172567	Mettl2	51	-1.116	0.096036	0.0545747	0	0.112495
CREB_MergedSSI_Homer_07226	chr11:104997326-104997494	169	0.0463902	0.20331	0.419322	0.97043	0.921897	0.585852	0.424896	0.804478	0.227581	0.555928	0.285289	0.443773	0.307205	0.366051	1.33826	NoCRE	NoChange	NR_027956	1700052K11Rik	113	-1.149	0.576216	0.109149	0.161972	0.337485
CREB_MergedSSI_Homer_06416	chr11:105405708-105405826	119	0.0515447	0.508275	0.419322	0.194086	0.921897	0.195284	0.401291	0.603358	0.0568953	0.741237	0.380385	1.33132	0.409607	0.405449	0.719153	NoCRE	NoChange	NM_181071	Tanc2	308	1	0.48018	0.109149	0.0539908	0.562475
CREB_MergedSSI_Homer_06602	chr11:105610850-105610960	111	0.0721625	0.508275	0.209661	0.388172	0.395099	1.07406	0.542923	0.10056	0.113791	0.370618	0.285289	0.443773	0.24869	0.395806	1.95982	NoCRE	NoChange	NM_007805	Cyb561	149332	1.115	0.192072	0	0	0.22499
CREB_MergedSSI_Homer_05936	chr11:105900262-105900372	111	0.0902032	0.60993	0.943475	1.3586	0.395099	0.390568	0.566528	1.10616	0.170686	0.0926546	0.332837	0.221887	0.292577	0.429552	1.92165	NoCRE	NoChange	NM_011947	Map3k3	674	-1.105	2.68901	0.436597	0.107982	0.112495
CREB_MergedSSI_Homer_02077	chr11:106032563-106032673	111	0.136593	0.711585	1.88695	1.55269	1.0536	1.36699	1.25108	0.703918	0.682743	1.0192	0.808319	0.66566	0.672926	0.962005	1.69383	FullCRE	NoChange	NM_026009	Ccdc47	159	-1.151	5.57009	0.709471	0.431927	1.23745
CREB_MergedSSI_Homer_00970	chr11:106032866-106032989	124	0.126284	2.23641	2.51593	1.3586	2.23889	2.14812	2.03006	1.10616	1.53617	2.31637	1.1887	1.88604	1.47751	1.75379	1.30678	HalfCRE	NoChange	NM_028074	Ddx42	87	1.222	0.768288	0.436597	0	0.899961
CREB_MergedSSI_Homer_03842	chr11:106071885-106072002	118	0.103089	0.711585	1.04831	0.776344	0.395099	0.585852	0.637344	0.804478	0.568953	0.833892	0.380385	0.33283	0.526638	0.581991	1.20429	FullCRE	NoChange	NM_025310	Ftsj3	50	-1.1	0.768288	0.163724	0.161972	0.337485
CREB_MergedSSI_Homer_04511	chr11:106089246-106089356	111	0.0850487	0.711585	0.628983	1.55269	0.526798	0.195284	0.590134	0.402239	0.739638	0.555928	0.285289	0.776604	0.453494	0.521814	1.31005	NoCRE	NoChange	NM_001130187	Smarcd2	237	-1.083	0.768288	0.873195	0.161972	2.47489
CREB_MergedSSI_Homer_00673	chr11:106092638-106092753	116	0.126284	1.72813	2.72559	3.49355	3.02909	2.53869	2.47856	2.81567	1.76375	3.79884	1.04606	2.21887	1.93101	2.20478	1.16077	HalfCRE	NoChange	NM_029467	Tcam1	65	1	0.576216	0.0545747	0	0.337485
CREB_MergedSSI_Homer_07320	chr11:106372089-106372197	109	0.103089	0.304965	0.419322	0	0.263399	0.48821	0.283264	0.905037	0.227581	0.648582	0.332837	0.443773	0.438865	0.361064	0.577015	NoCRE	NoChange	NM_198292	Tex2	56877	1.104	2.4009	2.29214	0.215963	2.3624
CREB_MergedSSI_Homer_04898	chr11:106396164-106396274	111	0.0695853	0.508275	0.524153	0.776344	1.1853	0.781136	0.70816	0.201119	0.455162	0.555928	0.237741	0.221887	0.277948	0.493054	2.25812	FullCRE	NoChange	NM_198292	Tex2	32801	1.104	1.44054	1.20064	0	1.34994
CREB_MergedSSI_Homer_06773	chr11:106404986-106405096	111	0.105667	0.81324	0.314492	0.388172	0.395099	0.585852	0.495712	0.10056	0.341372	0.833892	0.142645	0.33283	0.277948	0.38683	1.42572	NoCRE	NoChange	NM_198292	Tex2	23979	1.104	5.08991	0.709471	0.0539908	2.3624
CREB_MergedSSI_Homer_03564	chr11:106429133-106429270	138	0.087626	0.40662	0.733814	1.94086	1.0536	0.48821	0.684555	0.603358	0.568953	1.0192	0.380385	0.776604	0.541267	0.612911	1.38065	NoCRE	NoChange	NM_198292	Tex2	180	1.104	1.15243	0.382023	0.0539908	0.22499
CREB_MergedSSI_Homer_01716	chr11:106595607-106595721	115	0.110821	1.32151	1.57246	3.10537	0.263399	1.36699	1.29829	1.81007	0.796534	1.48247	0.475482	1.10943	0.936245	1.11727	1.34468	HalfCRE	FastedUp	NM_015810	Polg2	35	1.591	0.768288	0.600321	0.269954	0.22499
CREB_MergedSSI_Homer_03873	chr11:106604578-106604686	109	0.0953577	0.711585	0.628983	1.16452	0.395099	0.48821	0.542923	1.10616	0.625848	0.463273	0.52303	0.554717	0.614411	0.578667	1.03525	NoCRE	FastedUp	NM_015810	Polg2	9003	1.591	1.15243	0.491172	0.0539908	0.787465
CREB_MergedSSI_Homer_04429	chr11:106605307-106605417	111	0.128862	1.01655	0.733814	0.388172	0.790198	0.683494	0.66095	0.502799	0.341372	1.11186	0.0950963	0.443773	0.394978	0.527964	1.44785	NoCRE	FastedUp	NM_015810	Polg2	9733	1.591	0.576216	0.709471	0.161972	0.899961
CREB_MergedSSI_Homer_03753	chr11:106815646-106815804	159	0.146902	0.914894	0.733814	1.55269	1.1853	0.781136	0.802582	0.603358	0.398267	0.555928	0.237741	0.776604	0.38035	0.591466	2.00934	NoCRE	NoChange	NM_010655	Kpna2	108	-1.33	1.44054	0.327448	0.107982	0.899961
CREB_MergedSSI_Homer_03956	chr11:106843998-106844157	160	0.043813	0.60993	0.733814	1.74677	0.790198	0.585852	0.731766	1.0056	0.227581	1.0192	0.237741	0.33283	0.409607	0.570686	1.58223	NoCRE	NoChange	NM_001163473	1810010H24Rik	234	1.351	0.288108	0.382023	0.215963	0
CREB_MergedSSI_Homer_03267	chr11:106948223-106948369	147	0.0618536	0.60993	0.733814	0.776344	1.5804	0.97642	0.802582	1.10616	0.512057	1.0192	0.142645	0.776604	0.512009	0.657295	1.31497	NoCRE	NoChange	NM_176850	Bptf	282	1.275	0.288108	0.382023	0.0539908	0.112495
CREB_MergedSSI_Homer_01904	chr11:107086771-107086890	120	0.0902032	1.62648	2.09661	0.776344	1.97549	0.390568	1.3455	0.603358	0.853429	0.833892	0.427934	1.33132	0.716813	1.03116	1.69521	HalfCRE	NoChange	NM_001161329	Nol11	81358	-1.049	3.16919	2.83788	0.593899	4.16232
CREB_MergedSSI_Homer_04563	chr11:107092169-107092284	116	0.115976	0.711585	0.524153	0.776344	0.658498	0.48821	0.566528	0.804478	0.455162	0.463273	0.380385	0.66566	0.468122	0.517325	1.14079	HalfCRE	NoChange	NM_001161329	Nol11	86754	-1.049	0.288108	0.436597	0.107982	0.44998
CREB_MergedSSI_Homer_05211	chr11:107286819-107286937	119	0.0721625	0.914894	0.419322	0.388172	0.658498	0.878778	0.566528	0.804478	0.284476	0.648582	0.142645	0.554717	0.38035	0.473439	1.33873	FullCRE	NoChange	NM_145823	Pitpnc1	66	1.054	1.24847	0.982344	0.215963	0.67497
CREB_MergedSSI_Homer_02873	chr11:107295512-107295636	125	0.0902032	0.711585	0.733814	1.55269	1.1853	0.390568	0.684555	1.10616	0.455162	1.66778	0.570578	0.887547	0.775328	0.729941	0.975833	HalfCRE	NoChange	NM_025894	Psmd12	43	-1.04	0.384144	0.272873	0.161972	0.67497
CREB_MergedSSI_Homer_04176	chr11:108068594-108068744	151	0.0979349	0.711585	0.419322	0.776344	0.658498	0.781136	0.613739	0.603358	0.682743	0.926546	0.190193	0.554717	0.482751	0.548245	1.13164	HalfCRE	NoChange	NM_011101	Prkca	91309	1.363	4.12955	1.03692	0.107982	1.79992
CREB_MergedSSI_Homer_03488	chr11:109241733-109241844	112	0.0927804	1.42317	0.733814	0.97043	1.0536	0.48821	0.849792	0.603358	0.512057	0.648582	0.380385	0.110943	0.394978	0.622385	2.07031	NoCRE	NoChange	NM_025275	Amz2	246	1.139	4.22558	0.327448	0.0539908	1.12495
CREB_MergedSSI_Homer_07069	chr11:109293839-109293947	109	0.0902032	0.304965	0.314492	0.776344	0.263399	0.195284	0.306869	0.502799	0.455162	1.0192	0.190193	0.33283	0.438865	0.372867	0.741739	FullCRE	FastedUp	NM_028710	Arsg	4428	1.522	4.60973	1.52809	0.107982	2.3624
CREB_MergedSSI_Homer_02041	chr11:109294239-109294366	128	0.0747398	1.42317	1.57246	1.74677	1.0536	0.878778	1.13306	0.905037	0.853429	1.11186	0.332837	1.77509	0.819214	0.976135	1.34079	FullCRE	FastedUp	NM_028710	Arsg	4838	1.522	1.53658	0.764045	0	3.59984
CREB_MergedSSI_Homer_03281	chr11:109427437-109427547	111	0.043813	1.21986	0.838645	0.776344	0.790198	0.390568	0.755371	0.603358	0.568953	1.20451	0.237741	0.887547	0.555895	0.655633	1.14663	NoCRE	FastedUp	NM_145940	Wipi1	11	1.593	0.192072	0.163724	0	0.22499
CREB_MergedSSI_Homer_04017	chr11:109427922-109428062	141	0.0850487	0.81324	0.733814	0.776344	0.790198	0.683494	0.66095	1.0056	0.227581	0.555928	0.380385	0.99849	0.468122	0.564536	1.19858	HalfCRE	FastedUp	NM_145940	Wipi1	511	1.593	0.864324	0.218299	0.161972	0.337485
CREB_MergedSSI_Homer_00633	chr11:109466932-109467048	117	0.0850487	3.35461	3.45941	2.13495	2.10719	2.73398	2.71461	2.41343	1.59307	3.33557	0.855867	1.99698	1.81397	2.26429	1.35265	FullCRE	NoChange	NM_021880	Prkar1a	48	1.079	0.384144	0.218299	0.0539908	0.22499
CREB_MergedSSI_Homer_06484	chr11:109538437-109538547	111	0.0670081	1.01655	0.943475	0.776344	0.263399	0.390568	0.613739	0.502799	0.0568953	0.277964	0.142645	0.443773	0.190175	0.401957	2.38073	NoCRE	NoChange	NM_153782	Fam20a	144	1.18	0.672252	0.436597	0.161972	1.68743
CREB_MergedSSI_Homer_06717	chr11:110196160-110196270	111	0.100512	0.60993	0.419322	0.582258	0.263399	0.48821	0.472107	0.402239	0.568953	0.370618	0.332837	0.443773	0.307205	0.389656	1.11551	HalfCRE	Unassigned	---	---	NA	NA	3.7454	1.58267	1.72771	2.58739
CREB_MergedSSI_Homer_07319	chr11:112598188-112598296	109	0.0618536	0	0.419322	0.388172	0.526798	0.390568	0.283264	0.603358	0.682743	0.463273	0.380385	0.33283	0.438865	0.361064	0.700425	NoCRE	NoChange	NM_011448	Sox9	57	-1.182	1.15243	0.218299	0.107982	0.22499
CREB_MergedSSI_Homer_02434	chr11:113435304-113435421	118	0.0463902	1.42317	1.3628	0.388172	1.317	0.390568	0.991424	0.502799	1.13791	0.741237	0.380385	0.776604	0.672926	0.832175	1.37943	FullCRE	NoChange	NM_001042606	Sstr2	4983	-1.115	0.288108	0.327448	0	0.112495
CREB_MergedSSI_Homer_03713	chr11:113452855-113452969	115	0.0618536	0.304965	0.314492	0.582258	0.658498	2.05048	0.826187	0.301679	0.341372	0.277964	0.332837	0.66566	0.365721	0.595954	2.03734	NoCRE	Unassigned	---	---	NA	NA	0.576216	0.0545747	0.161972	0.22499
CREB_MergedSSI_Homer_01621	chr11:113464404-113464524	121	0.0979349	2.0331	1.3628	1.16452	0.921897	1.26935	1.27469	1.0056	1.13791	1.29716	0.855867	1.88604	1.09716	1.18593	1.09205	HalfCRE	NoChange	NM_013581	Cog1	1154	1.057	0.096036	0.327448	0.107982	0.67497
CREB_MergedSSI_Homer_05480	chr11:113500121-113500247	127	0.0618536	0.508275	0.314492	0.582258	0.658498	0.683494	0.519318	0.301679	0.512057	0.463273	0.237741	0.887547	0.394978	0.457148	1.1435	NoCRE	NoChange	NM_138598	D11Wsu99e	57	-1.056	0.192072	0.327448	0.0539908	0.67497
CREB_MergedSSI_Homer_06787	chr11:113567920-113568028	109	0.0747398	0.40662	0.209661	1.16452	0.395099	0.292926	0.259659	0.402239	0.398267	0.648582	0.570578	0.776604	0.512009	0.385834	0.882898	FullCRE	NoChange	NM_001163346	Cdc42ep4	67	-1.149	0.48018	0.109149	0	0
CREB_MergedSSI_Homer_07274	chr11:113619829-113619939	111	0.0670081	0.304965	0.419322	0.97043	0.790198	0.292926	0.448501	0.502799	0.227581	0.555928	0.237741	0	0.277948	0.363225	1.82267	NoCRE	NoChange	NM_001163346	Cdc42ep4	51977	-1.149	0	0.0545747	0.215963	0.112495
CREB_MergedSSI_Homer_04684	chr11:114501225-114501333	109	0.0953577	0.60993	0.419322	0	0.1317	1.07406	0.519318	0.502799	0.455162	0.370618	0.52303	1.22038	0.49738	0.508349	0.727547	HalfCRE	NoChange	NM_053273	Ttyh2	9720	-1.062	1.0564	1.47352	0.0539908	1.46244
CREB_MergedSSI_Homer_05426	chr11:114503949-114504066	118	0.0695853	0.101655	0.838645	1.16452	0.1317	0.683494	0.495712	0.603358	0.568953	0.463273	0.285289	0.887547	0.424236	0.459974	1.03973	FullCRE	NoChange	NM_053273	Ttyh2	12449	-1.062	2.11279	3.21991	0.215963	1.23745
CREB_MergedSSI_Homer_03945	chr11:114667886-114668012	127	0.0747398	0.20331	0.733814	0.97043	0.526798	1.36699	0.66095	1.20672	0.568953	0.463273	0.190193	0.887547	0.482751	0.57185	1.14613	NoCRE	NoChange	NM_147217	Gprc5c	170	-1.302	2.4009	0.654896	0.215963	0.899961
CREB_MergedSSI_Homer_04569	chr11:114979394-114979504	111	0.0902032	1.1182	0.838645	0.776344	0.1317	1.07406	0.755371	0.603358	0.284476	0.463273	0.190193	0.33283	0.277948	0.516659	2.10175	NoCRE	NoChange	NM_012030	Slc9a3r1	17	-1.279	2.59297	0.491172	0.161972	0.67497
CREB_MergedSSI_Homer_03736	chr11:115003296-115003489	194	0.110821	0.508275	0.838645	0.97043	0.790198	0.683494	0.66095	1.0056	0.568953	0.648582	0.427934	0.66566	0.526638	0.593794	1.14301	HalfCRE	NoChange	NM_025400	Nat9	13	1.064	0.48018	0.545747	0	0.562475
CREB_MergedSSI_Homer_02952	chr11:115059981-115060111	131	0.0850487	0.914894	0.943475	0.776344	1.0536	1.1717	0.967819	1.20672	0.341372	0.555928	0.285289	0.554717	0.453494	0.710656	1.65081	HalfCRE	NoChange	NM_010350	Grin2c	23287	1	2.78504	0.982344	0.269954	1.46244
CREB_MergedSSI_Homer_02273	chr11:115093305-115093429	125	0.131439	1.01655	1.99178	0.97043	0.921897	0.683494	1.06224	0.905037	0.568953	1.20451	0.570578	1.55321	0.702184	0.882212	1.16281	HalfCRE	NoChange	NM_007997	Fdxr	306	1.29	5.28198	0.382023	0.161972	0.562475
CREB_MergedSSI_Homer_06772	chr11:115112644-115112754	111	0.077317	0.40662	0.419322	0.97043	0.790198	0.683494	0.495712	0.201119	0.284476	0.833892	0.0475482	0.443773	0.277948	0.38683	1.80586	HalfCRE	NoChange	NM_178035	Fads6	937	1.04	2.20883	0.709471	0	1.12495
CREB_MergedSSI_Homer_01390	chr11:115229469-115229580	112	0.105667	1.32151	2.09661	2.13495	1.1853	1.26935	1.53435	1.91063	0.853429	1.66778	0.855867	1.22038	1.15568	1.34501	1.23042	HalfCRE	NoChange	NM_027862	Atp5h	6484	1.042	0.48018	0.545747	0.107982	0.67497
CREB_MergedSSI_Homer_06246	chr11:115264318-115264474	157	0.0721625	0.304965	0.628983	0.388172	0.658498	0.878778	0.448501	0.402239	0.227581	0.926546	0.332837	0.443773	0.38035	0.414426	1.22564	NoCRE	Unassigned	---	---	NA	NA	3.16919	2.45586	0.215963	2.58739
CREB_MergedSSI_Homer_01411	chr11:115299954-115300071	118	0.0902032	1.21986	1.67729	1.94086	1.97549	1.26935	1.51074	0.804478	0.796534	1.85309	0.808319	2.44075	1.15568	1.33321	1.20582	HalfCRE	NoChange	NM_015807	Nt5c	7891	-1.056	0.384144	0.109149	0.161972	0.22499
CREB_MergedSSI_Homer_06353	chr11:115330491-115330601	111	0.100512	0.81324	0.943475	0.388172	0.395099	0.292926	0.495712	0.502799	0.398267	0.833892	0.0950963	0.554717	0.321834	0.408773	1.18792	NoCRE	NoChange	NM_008258	Hn1	84	-1.195	1.82468	0.163724	0.0539908	0.44998
CREB_MergedSSI_Homer_06000	chr11:115419926-115420036	111	0.0695853	0.60993	0.733814	1.16452	0.526798	0.585852	0.590134	0.603358	0.113791	0.463273	0.0475482	0.554717	0.263319	0.426726	2.03115	NoCRE	NoChange	NM_173048	Gga3	15	-1.445	0.384144	0.163724	0	0.44998
CREB_MergedSSI_Homer_06070	chr11:115524034-115524144	111	0.087626	0.40662	0.209661	1.16452	0.921897	0.390568	0.495712	0.10056	0.398267	0.648582	0.332837	0.554717	0.351092	0.423402	1.52006	HalfCRE	NoChange	NM_008163	Grb2	598	1.05	0.576216	0.0545747	0.107982	0.562475
CREB_MergedSSI_Homer_04914	chr11:115581457-115581567	111	0.087626	1.21986	0.628983	0.194086	0.526798	0.48821	0.590134	0.703918	0.455162	0.648582	0.237741	0.33283	0.394978	0.492556	1.2858	NoCRE	NoChange	NM_028014	2310067B10Rik	10	1	0.288108	0.163724	0.0539908	0.562475
CREB_MergedSSI_Homer_00256	chr11:115749538-115749675	138	0.105667	3.55792	3.35458	6.21075	4.08269	4.97974	4.17815	4.62575	3.24303	3.98415	1.85438	2.88453	2.92577	3.55196	1.33714	HalfCRE	NoChange	NM_130454	Recql5	23	-1.074	0.576216	0.218299	0	0.67497
CREB_MergedSSI_Homer_06018	chr11:115828735-115828843	109	0.0979349	0.711585	0.419322	0.582258	0	0.292926	0.35408	1.10616	0.227581	0.741237	0.237741	1.33132	0.49738	0.42573	0.550513	HalfCRE	NoChange	NM_016905	Galk1	20	-1.028	0.288108	0.218299	0	0.44998
CREB_MergedSSI_Homer_01177	chr11:115840575-115840695	121	0.115976	1.42317	1.67729	1.74677	1.97549	2.34341	1.67598	1.5084	1.2517	2.22371	1.14116	1.55321	1.38974	1.53286	1.19379	HalfCRE	NoChange	NM_008211	H3f3b	39	1.114	0.288108	0.272873	0.0539908	0.787465
CREB_MergedSSI_Homer_00976	chr11:115846552-115846674	123	0.0721625	1.32151	2.30627	3.88172	1.317	1.95284	1.95924	1.81007	1.2517	2.50167	0.950963	2.32981	1.53603	1.74764	1.2188	FullCRE	NoChange	NM_172569	Unk	200	1.021	0.768288	0.218299	0	0.22499
CREB_MergedSSI_Homer_02559	chr11:115903175-115903296	122	0.113398	1.52482	1.15314	0.388172	1.0536	0.585852	0.849792	1.20672	0.625848	1.76044	0.570578	0.99849	0.74607	0.797931	0.911569	HalfCRE	NoChange	NM_016852	Wbp2	180	1.086	1.63261	0.709471	0.107982	0.899961
CREB_MergedSSI_Homer_05118	chr11:115946681-115946820	140	0.0824715	0.60993	0.419322	0.776344	0.658498	0.585852	0.519318	0.603358	0.568953	1.11186	0.285289	1.10943	0.438865	0.479091	0.82904	NoCRE	NoChange	NM_178802	Trim65	467	-1.282	0.576216	0.709471	0	0.44998
CREB_MergedSSI_Homer_07098	chr11:115955016-115955161	146	0.141748	0.20331	0.524153	0.582258	0.395099	0.390568	0.377685	0.301679	0.398267	0.277964	0.427934	0.33283	0.365721	0.371703	1.20516	NoCRE	NoChange	NM_024177	Mrpl38	129	-1.003	0.48018	0.272873	0.269954	0.67497
CREB_MergedSSI_Homer_04936	chr11:115984390-115984500	111	0.144325	0.60993	0.419322	0.388172	0.526798	0.878778	0.542923	0.804478	0.113791	1.29716	0.332837	0.110943	0.438865	0.490894	1.06159	HalfCRE	NoChange	NM_172571	Fbf1	175	1.383	0.384144	0.491172	0.161972	0.562475
CREB_MergedSSI_Homer_05876	chr11:116005091-116005201	111	0.12113	0.304965	0.524153	0.97043	0.526798	0.585852	0.472107	0.402239	0.284476	0.648582	0.285289	0.776604	0.394978	0.433543	1.21484	FullCRE	NoChange	NM_027107	2310004N24Rik	9798	1.015	0.48018	0.272873	0.107982	0.112495
CREB_MergedSSI_Homer_03915	chr11:116009411-116009538	128	0.0927804	0.711585	1.57246	0.776344	0.526798	0.48821	0.755371	0.502799	0.512057	0.370618	0.475482	0.110943	0.394978	0.575175	2.06674	FullCRE	NoChange	NM_027107	2310004N24Rik	5469	1.015	0.864324	0.873195	0.161972	1.12495
CREB_MergedSSI_Homer_06473	chr11:116014782-116014892	111	0.108244	0.60993	1.04831	0.582258	0.395099	0.585852	0.542923	0.603358	0.113791	0.277964	0.190193	0.554717	0.263319	0.403121	1.85138	HalfCRE	NoChange	NM_027107	2310004N24Rik	107	1.015	0.768288	0.491172	0.161972	0.787465
CREB_MergedSSI_Homer_06792	chr11:116034864-116034974	111	0.0824715	0.20331	0.733814	1.16452	0.526798	0.683494	0.566528	0.10056	0.170686	0.648582	0.0475482	0.554717	0.204804	0.385666	2.17591	FullCRE	NoChange	NR_004853	Cdk3-ps	2826	1	2.11279	0.709471	0.107982	1.46244
CREB_MergedSSI_Homer_06424	chr11:116122796-116122906	111	0.0979349	0.711585	0.419322	0.776344	1.4487	0.292926	0.590134	0.502799	0.0568953	0.0926546	0.237741	0.443773	0.219432	0.404783	2.73557	NoCRE	NoChange	NM_001162872	Exoc7	21	1.073	0.288108	0.545747	0.377936	1.01246
CREB_MergedSSI_Homer_04367	chr11:116249934-116250078	145	0.100512	0.711585	0.209661	1.94086	0.395099	0.683494	0.566528	0.502799	0.512057	0.463273	0.380385	1.22038	0.49738	0.531954	1.27991	NoCRE	NoChange	NM_176902	Fam100b	177	1.287	0.576216	0.163724	0.107982	0.22499
CREB_MergedSSI_Homer_04887	chr11:116250221-116250329	109	0.0592764	1.01655	0.628983	0.194086	0.526798	0.48821	0.519318	0.502799	0.625848	0.833892	0.190193	0.776604	0.468122	0.49372	0.974497	NoCRE	NoChange	NM_176902	Fam100b	90	1.287	0.48018	0.109149	0.107982	0.112495
CREB_MergedSSI_Homer_05999	chr11:116306409-116306519	111	0.0798943	0.508275	0.733814	0.97043	0.526798	0.683494	0.590134	0.603358	0.227581	0.0926546	0.190193	0.554717	0.263319	0.426726	2.05143	NoCRE	NoChange	NM_026364	Prpsap1	26	1.249	0.96036	0.163724	0.215963	0.562475
CREB_MergedSSI_Homer_01646	chr11:116397566-116397688	123	0.0412357	1.42317	0.733814	1.74677	2.37059	1.8552	1.46353	1.10616	0.682743	2.31637	0.332837	1.10943	0.87773	1.17063	1.46543	HalfCRE	NoChange	NM_173755	Ube2o	88	-1.174	0.288108	0.163724	0	0.337485
CREB_MergedSSI_Homer_06189	chr11:116437389-116437499	111	0.0695853	0.60993	1.25797	0.194086	0.658498	0.292926	0.542923	0.402239	0.113791	0.648582	0.190193	0.66566	0.292577	0.41775	1.49144	FullCRE	NoChange	NM_001167680	Rhbdf2	2898	-1.052	5.57009	1.36437	0.107982	1.79992
CREB_MergedSSI_Homer_02837	chr11:116474060-116474177	118	0.103089	1.42317	0.943475	0.582258	0.395099	0.683494	0.731766	0.603358	0.796534	0.926546	0.52303	1.33132	0.74607	0.738918	0.963334	FullCRE	NoChange	NM_001163318	Gm11744	920	1.014	0.48018	0.272873	0.161972	0.22499
CREB_MergedSSI_Homer_06601	chr11:116487225-116487335	111	0.103089	0.711585	0.628983	1.55269	0.658498	0.292926	0.542923	0.301679	0.341372	0.185309	0.380385	0.33283	0.24869	0.395806	2.49399	HalfCRE	NoChange	NR_027819	1810032O08Rik	469	-1.134	0.384144	0.109149	0.0539908	0.337485
CREB_MergedSSI_Homer_01171	chr11:116659555-116659682	128	0.100512	2.0331	1.46763	1.74677	1.71209	1.8552	1.58156	2.01119	1.13791	2.40902	1.52154	0.887547	1.49214	1.53685	1.10638	NoCRE	NoChange	NM_028865	1110005A03Rik	13	-1.05	2.30486	0.327448	0.161972	1.01246
CREB_MergedSSI_Homer_05425	chr11:116669210-116669326	117	0.0670081	0.508275	0.733814	0	0.658498	0.585852	0.495712	0.603358	0.341372	0.926546	0.142645	0.554717	0.424236	0.459974	0.967999	NoCRE	NoChange	NM_011358	Srsf2	82	-1.208	6.05027	0.327448	0.107982	0.562475
CREB_MergedSSI_Homer_05998	chr11:116669751-116669861	111	0.0850487	0.508275	0.524153	0.97043	0.790198	0.683494	0.590134	0.201119	0.284476	0.648582	0.142645	0.443773	0.263319	0.426726	2.02055	NoCRE	NoChange	NM_178620	Mfsd11	298	-1.196	0.48018	0.709471	0.107982	0.44998
CREB_MergedSSI_Homer_06028	chr11:117092174-117092284	111	0.0979349	0.914894	0.524153	0.388172	0.921897	0.390568	0.542923	0.502799	0.398267	0.555928	0.190193	0.221887	0.307205	0.425064	1.67981	NoCRE	NoChange	NM_001113487	Sept9	9892	-1.239	0.576216	1.58267	0.0539908	1.57493
CREB_MergedSSI_Homer_05223	chr11:117096225-117096335	111	0.0721625	1.42317	0.524153	0.194086	0.263399	0.683494	0.637344	0.402239	0.284476	0.185309	0.380385	0.443773	0.307205	0.472275	1.82074	NoCRE	NoChange	NM_001113487	Sept9	13943	-1.239	2.88108	1.63724	0.0539908	5.51226
CREB_MergedSSI_Homer_07235	chr11:117150284-117150392	109	0.0902032	0.40662	0.209661	0.582258	0.263399	0.390568	0.306869	0.804478	0.341372	0.370618	0.190193	1.10943	0.424236	0.365553	0.657828	NoCRE	NoChange	NM_001113488	Sept9	1934	-1.239	2.20883	0.600321	0.0539908	1.79992
CREB_MergedSSI_Homer_06472	chr11:117469237-117469347	111	0.0798943	0.711585	0.419322	0.388172	1.0536	0.292926	0.542923	0.301679	0.284476	0.463273	0.142645	0.221887	0.263319	0.403121	2.02665	NoCRE	NoChange	NM_198022	Tnrc6c	1086	1.111	3.26522	1.30979	0.215963	2.13741
CREB_MergedSSI_Homer_05921	chr11:117470554-117470662	109	0.0850487	0.60993	0.628983	0.97043	0.526798	0.390568	0.377685	0.804478	0.341372	1.48247	0.475482	0.776604	0.482751	0.430218	0.805768	HalfCRE	NoChange	NM_198022	Tnrc6c	228	1.111	0.576216	0.654896	0.107982	0.899961
CREB_MergedSSI_Homer_06958	chr11:117641962-117642072	111	0.0798943	0.508275	0.419322	0.776344	0	0.683494	0.448501	0.402239	0.284476	0.555928	0.190193	0.443773	0.307205	0.377853	1.27221	NoCRE	NoChange	NM_027827	Afmid	7	1.083	0.576216	0.436597	0	0.562475
CREB_MergedSSI_Homer_05210	chr11:117652541-117652654	114	0.0695853	1.01655	0.628983	0.194086	0.658498	0.390568	0.566528	0.402239	0.512057	0.370618	0.52303	0.221887	0.38035	0.473439	1.42312	FullCRE	NoChange	NM_009387	Tk1	10492	1.095	0.384144	0.218299	0	0.562475
CREB_MergedSSI_Homer_06990	chr11:117665228-117665338	111	0.0927804	0.508275	0.524153	0.776344	0	0.390568	0.401291	0.402239	0.455162	0.648582	0.332837	0.66566	0.351092	0.376191	0.878162	NoCRE	NoChange	NM_001012273	Birc5	43	1.454	1.0564	0.873195	0.0539908	0.67497
CREB_MergedSSI_Homer_03244	chr11:117779637-117779745	109	0.118553	1.01655	0.419322	1.16452	1.1853	0.390568	0.590134	1.20672	0.398267	1.57513	0.475482	0.99849	0.731441	0.660787	0.897331	NoCRE	Unassigned	---	---	NA	NA	1.63261	1.03692	0.485917	0.44998
CREB_MergedSSI_Homer_04158	chr11:118027135-118027243	109	0.100512	0.304965	0.419322	0.776344	1.4487	0.48821	0.542923	0.703918	0.455162	0.833892	0.570578	0.33283	0.555895	0.549409	1.18684	HalfCRE	FastedUp	NM_001112700	Cyth1	1643	1.527	1.92072	2.18299	0.215963	2.02491
CREB_MergedSSI_Homer_05903	chr11:118064835-118064943	109	0.0824715	0.40662	1.04831	0.388172	0.263399	0.48821	0.424896	0.402239	0.398267	0.833892	0.285289	0.776604	0.438865	0.43188	0.962325	NoCRE	FastedUp	NM_001112699	Cyth1	205	1.527	4.32162	0.927769	0.269954	0.787465
CREB_MergedSSI_Homer_01123	chr11:118106346-118106456	111	0.115976	2.0331	2.51593	1.74677	0.921897	2.83162	1.95924	1.91063	1.36549	1.94575	0.665674	1.44226	1.21419	1.58672	1.37102	HalfCRE	NoChange	NM_001033528	Usp36	65	-1.397	2.59297	0.491172	0	0.337485
CREB_MergedSSI_Homer_01009	chr11:118106460-118106568	109	0.113398	1.82979	2.4111	2.13495	0.658498	2.34341	1.7468	2.71511	1.36549	2.50167	1.09361	1.88604	1.66769	1.70724	0.980739	FullCRE	NoChange	NM_001033528	Usp36	178	-1.397	2.49694	0.545747	0	0.337485
CREB_MergedSSI_Homer_00960	chr11:118401025-118401138	114	0.0541219	1.52482	3.04009	4.26989	1.4487	2.44105	2.33693	0.804478	1.13791	1.66778	1.09361	1.88604	1.19956	1.76825	1.93094	NoCRE	NoChange	NM_172573	Engase	108031	-1.225	0	0.109149	0.107982	0.22499
CREB_MergedSSI_Homer_03835	chr11:118792186-118792317	132	0.0850487	0.711585	0.943475	1.16452	0.658498	0.97642	0.755371	1.0056	0.170686	0.741237	0.142645	0.776604	0.409607	0.582489	1.57027	HalfCRE	Unassigned	---	---	NA	NA	1.92072	0.600321	0.161972	1.34994
CREB_MergedSSI_Homer_01386	chr11:118856954-118857064	111	0.100512	1.1182	1.3628	3.88172	1.97549	1.8552	1.81761	0.905037	0.739638	1.48247	0.950963	0.776604	0.87773	1.34767	2.09969	FullCRE	NoChange	NM_013926	Cbx8	4	-1.17	0.288108	0.109149	0.269954	1.01246
CREB_MergedSSI_Homer_01410	chr11:118857212-118857350	139	0.0824715	1.01655	2.30627	2.32903	1.317	1.36699	1.55795	1.70952	1.02411	1.20451	0.618126	2.44075	1.11179	1.33487	1.19134	FullCRE	NoChange	NM_013926	Cbx8	276	-1.17	0.864324	0.272873	0.107982	0.787465
CREB_MergedSSI_Homer_05678	chr11:118900161-118900271	111	0.077317	0.508275	0.733814	0.388172	0.790198	0.48821	0.566528	0.905037	0.341372	0.370618	0.142645	0.221887	0.321834	0.444181	1.46787	HalfCRE	NoChange	NM_007625	Cbx4	2111	-1.276	4.03351	0.709471	0.0539908	0.67497
CREB_MergedSSI_Homer_02607	chr11:118902338-118902456	119	0.0618536	1.32151	0.943475	1.55269	0.921897	1.1717	1.10945	0.703918	0.341372	0.926546	0.190193	0.887547	0.468122	0.788787	1.93839	FullCRE	NoChange	NM_007625	Cbx4	68	-1.276	0.192072	0.163724	0.0539908	0.112495
CREB_MergedSSI_Homer_04205	chr11:118907185-118907296	112	0.0566991	0.711585	0.419322	1.3586	0.790198	0.683494	0.637344	0.804478	0.512057	0.833892	0.237741	0.66566	0.453494	0.545419	1.29778	NoCRE	NoChange	NM_007625	Cbx4	4912	-1.276	0.768288	0.654896	0.0539908	0.787465
CREB_MergedSSI_Homer_02606	chr11:118942679-118942794	116	0.0953577	1.21986	1.3628	0.582258	0.658498	0.48821	0.802582	0.603358	0.910324	1.57513	0.475482	0.99849	0.775328	0.788955	0.944955	FullCRE	Unassigned	---	---	NA	NA	0.96036	0.654896	0.107982	1.79992
CREB_MergedSSI_Homer_05841	chr11:119000145-119000255	111	0.0953577	0.81324	0.628983	0	0.526798	0.683494	0.519318	0.301679	0.284476	0.741237	0.285289	0.887547	0.351092	0.435205	1.06091	HalfCRE	NoChange	NM_172443	Tbc1d16	44389	-1.075	7.68288	3.76565	0.917844	3.48735
CREB_MergedSSI_Homer_02350	chr11:119031566-119031676	111	0.0902032	1.01655	1.67729	0.776344	1.1853	0.97642	1.03864	0.703918	0.568953	1.29716	0.380385	1.10943	0.672926	0.855781	1.38722	HalfCRE	NoChange	NM_172443	Tbc1d16	12968	-1.075	1.3445	2.12841	0.323945	1.46244
CREB_MergedSSI_Homer_01044	chr11:119083976-119084105	130	0.115976	1.42317	3.14492	2.91129	1.71209	1.65991	1.88843	1.60896	1.53617	2.96495	0.903415	1.66415	1.46288	1.67566	1.2505	HalfCRE	NoChange	NM_001159324	Gaa	15	1.142	4.99387	0.382023	0.107982	1.34994
CREB_MergedSSI_Homer_03184	chr11:119084453-119084563	111	0.118553	1.1182	0.628983	0.97043	1.0536	0.878778	0.873398	0.502799	0.682743	0.926546	0.332837	0.110943	0.468122	0.67076	1.81934	HalfCRE	NoChange	NM_008064	Gaa	409	1.142	1.24847	0.218299	0.107982	1.12495
CREB_MergedSSI_Homer_00453	chr11:119116132-119116247	116	0.0953577	2.74468	4.19322	5.04623	3.95099	2.34341	3.32835	2.21231	1.93444	3.70618	1.14116	3.21736	2.09192	2.71014	1.49684	HalfCRE	NoChange	NM_138669	Eif4a3	55	-1.089	0.672252	0.382023	0.107982	0.22499
CREB_MergedSSI_Homer_06892	chr11:119206065-119206175	111	0.0824715	0.508275	0.524153	0.582258	0.395099	0.48821	0.424896	0.201119	0.341372	0.463273	0.618126	0.554717	0.336463	0.38068	1.1466	NoCRE	Unassigned	---	---	NA	NA	1.0564	0.491172	0.107982	0.787465
CREB_MergedSSI_Homer_00329	chr11:119307405-119307531	127	0.100512	3.96454	4.19322	4.46398	3.29249	3.80804	3.82407	2.81567	2.3896	4.16946	1.3789	3.77207	2.53079	3.17743	1.35775	FullCRE	NoChange	NM_001164636	A730011L01Rik	30	1.169	0.48018	0.545747	0.161972	0.787465
CREB_MergedSSI_Homer_07273	chr11:119729868-119729978	111	0.087626	0.60993	0.419322	0.582258	0.395099	0.48821	0.448501	0.402239	0.512057	0.185309	0.237741	0.221887	0.277948	0.363225	1.60003	NoCRE	NoChange	NM_001085498	Chmp6	22	1.035	0.768288	0.382023	0.0539908	2.02491
CREB_MergedSSI_Homer_06957	chr11:119761568-119761678	111	0.077317	0.81324	0.524153	0.194086	0.263399	0.683494	0.448501	0.603358	0.341372	0.277964	0.142645	0.554717	0.307205	0.377853	1.29078	NoCRE	NoChange	NM_001037754	Baiap2	2440	1.165	5.57009	2.89246	1.88968	2.69988
CREB_MergedSSI_Homer_06716	chr11:119763640-119763750	111	0.108244	0.914894	0.314492	0.97043	0.395099	0.585852	0.472107	0.301679	0.398267	0.370618	0.332837	0.221887	0.307205	0.389656	1.95705	NoCRE	NoChange	NM_001037754	Baiap2	4512	1.165	5.85819	4.14768	1.02583	6.41222
CREB_MergedSSI_Homer_07249	chr11:119902932-119903042	111	0.0644308	0.40662	0.733814	0.194086	0.921897	0.292926	0.495712	0.502799	0.0568953	0.648582	0.0475482	0.554717	0.234061	0.364887	1.40806	NoCRE	NoChange	NM_009734	Azi1	68	-1.007	0.288108	0.163724	0.0539908	0.22499
CREB_MergedSSI_Homer_03687	chr11:119915303-119915416	114	0.0927804	0.81324	0.943475	0.582258	0.526798	0.878778	0.684555	1.0056	0.284476	1.11186	0.237741	0.554717	0.512009	0.598282	1.17223	HalfCRE	NoChange	NM_001110242	1810043H04Rik	335	-1.088	0.192072	0.163724	0.0539908	0.22499
CREB_MergedSSI_Homer_02453	chr11:119967382-119967517	136	0.0747398	1.01655	0.838645	0.776344	0.921897	0.878778	0.849792	1.40784	0.853429	1.20451	0.427934	0.99849	0.804585	0.827189	0.905976	HalfCRE	NoChange	NM_001164798	Slc38a10	7	-1.011	0.384144	0.436597	0.0539908	0.787465
CREB_MergedSSI_Homer_03120	chr11:120046172-120046294	123	0.0747398	0.81324	0.628983	1.16452	1.0536	0.585852	0.731766	0.703918	0.853429	0.926546	0.427934	0.66566	0.62904	0.680403	1.18692	NoCRE	NoChange	NM_198423	Bahcc1	2803	1	4.22558	0.709471	0.215963	1.46244
CREB_MergedSSI_Homer_06715	chr11:120097324-120097483	160	0.087626	0.40662	0.628983	0.582258	0.395099	0.48821	0.472107	0.402239	0.284476	0.463273	0.285289	0.66566	0.307205	0.389656	1.1905	NoCRE	NoChange	NM_198423	Bahcc1	48366	1	1.82468	1.30979	0.107982	4.72479
CREB_MergedSSI_Homer_06771	chr11:120166245-120166355	111	0.0463902	0.40662	0.314492	1.16452	0.263399	0.781136	0.495712	0.201119	0.284476	0.463273	0.285289	0.66566	0.277948	0.38683	1.54234	NoCRE	FastedDown	NM_009609	Actg1	1724	-1.748	0.288108	0.327448	0.161972	0.67497
CREB_MergedSSI_Homer_04979	chr11:120169904-120170016	113	0.123707	0.508275	0.209661	1.3586	0.790198	0.683494	0.566528	0.502799	0.512057	0.370618	0.427934	0.221887	0.409607	0.488068	1.74433	FullCRE	FastedDown	NM_009609	Actg1	5384	-1.748	1.3445	0.873195	0.107982	1.68743
CREB_MergedSSI_Homer_04687	chr11:120239314-120239422	109	0.0902032	0.508275	0.943475	0.388172	0.263399	0.195284	0.401291	0.603358	0.796534	0.926546	0.475482	0.554717	0.614411	0.507851	0.684794	FullCRE	NoChange	NM_001195023	Nploc4	14422	1.007	2.68901	1.91011	0.269954	1.01246
CREB_MergedSSI_Homer_03501	chr11:120274115-120274233	119	0.0927804	1.21986	0.628983	0.388172	1.0536	0.195284	0.684555	0.502799	0.682743	1.29716	0.427934	0.33283	0.555895	0.620225	1.07474	NoCRE	NoChange	NM_025560	1810049H13Rik	19	1.354	0.192072	0.218299	0.161972	0.44998
CREB_MergedSSI_Homer_03346	chr11:120283710-120283830	121	0.0824715	0.60993	1.3628	0.776344	0.921897	0.683494	0.802582	0.804478	0.341372	0.833892	0.285289	0.776604	0.482751	0.642666	1.43162	HalfCRE	NoChange	NM_001159328	Hgs	44	-1.159	0.768288	0.272873	0.0539908	0.22499
CREB_MergedSSI_Homer_00472	chr11:120300619-120300745	127	0.139171	3.1513	4.19322	3.49355	1.97549	2.83162	3.04509	3.11735	2.10512	3.15026	1.56909	3.21736	2.2821	2.66359	1.18892	NoCRE	NoChange	NM_027204	Mrpl12	76	1.006	2.59297	1.09149	0.161972	1.46244
CREB_MergedSSI_Homer_02287	chr11:120365772-120365891	120	0.0592764	1.52482	1.3628	1.55269	0.658498	1.36699	1.27469	1.20672	0.341372	0.833892	0.285289	0.554717	0.482751	0.87872	2.00677	HalfCRE	NoChange	NM_001033231	Fam195b	13	-1.059	0.192072	0.218299	0	0.22499
CREB_MergedSSI_Homer_02581	chr11:120388923-120389031	109	0.087626	1.32151	0.838645	1.3586	0.658498	1.46463	0.944214	0.703918	0.682743	0.741237	0.285289	1.33132	0.643668	0.793941	1.50671	NoCRE	NoChange	NM_011032	P4hb	49	-1.443	0.384144	0.163724	0.161972	1.34994
CREB_MergedSSI_Homer_03930	chr11:120389372-120389480	109	0.0953577	0.508275	0.838645	1.3586	0.395099	0.390568	0.472107	0.703918	0.512057	1.57513	0.332837	1.55321	0.672926	0.572516	0.746435	NoCRE	NoChange	NM_011032	P4hb	398	-1.443	0.384144	0.382023	0	0.562475
CREB_MergedSSI_Homer_00889	chr11:120414428-120414540	113	0.0515447	2.54137	2.62076	1.55269	2.37059	2.44105	2.1953	2.11175	1.02411	3.0576	0.855867	2.32981	1.53603	1.86566	1.22895	HalfCRE	NoChange	NM_025389	Anapc11	26	-1.232	0	0.382023	0.0539908	0.22499
CREB_MergedSSI_Homer_02991	chr11:120433954-120434110	157	0.077317	0.60993	0.524153	1.16452	0.790198	1.46463	0.731766	0.905037	0.625848	0.648582	0.713223	0.99849	0.672926	0.702346	1.17019	NoCRE	NoChange	NM_024229	Pcyt2	50	1.14	0.768288	0.382023	0	1.01246
CREB_MergedSSI_Homer_04032	chr11:120445587-120445697	111	0.0721625	0.914894	0.628983	0.97043	0.526798	0.585852	0.613739	0.703918	0.284476	0.833892	0.52303	0.776604	0.512009	0.562874	1.16177	HalfCRE	NoChange	NM_010756	Mafg	3995	-1.017	0.768288	0.982344	0.0539908	0.899961
CREB_MergedSSI_Homer_04935	chr11:120449626-120449736	111	0.0515447	0.40662	0.524153	0.97043	0.526798	0.781136	0.542923	0.201119	0.398267	0.833892	0.142645	1.33132	0.438865	0.490894	1.10384	FullCRE	NoChange	NM_010756	Mafg	42	-1.017	0.576216	0.218299	0	0.44998
CREB_MergedSSI_Homer_05479	chr11:120489016-120489126	111	0.0979349	0.60993	0.314492	0.776344	0.658498	0.878778	0.519318	0.905037	0.455162	0.463273	0.190193	0.99849	0.394978	0.457148	1.07499	NoCRE	NoChange	NM_026877	Aspscr1	7	1.019	1.0564	0.272873	0	0.22499
CREB_MergedSSI_Homer_04272	chr11:120600256-120600406	151	0.0386585	1.1182	0.524153	1.16452	0.921897	0.390568	0.566528	0.402239	0.284476	1.29716	0.332837	0.554717	0.512009	0.539269	1.43459	HalfCRE	NoChange	NM_001177874	Gps1	30	-1.131	0.096036	0.0545747	0	0.22499
CREB_MergedSSI_Homer_03728	chr11:120612474-120612586	113	0.128862	0.60993	0.733814	0.97043	0.526798	0.390568	0.590134	0.502799	0.568953	1.0192	0.760771	0.33283	0.599782	0.594958	1.01475	NoCRE	NoChange	NM_026824	Dus1l	43	-1.064	6.05027	0.600321	0.161972	1.68743
CREB_MergedSSI_Homer_03904	chr11:120640205-120640326	122	0.0695853	0.60993	0.733814	0.582258	0.526798	0.97642	0.684555	0.804478	0.398267	0.741237	0.332837	0.776604	0.468122	0.576339	1.12307	NoCRE	FastedDown	NM_007988	Fasn	371	-1.582	0.096036	0.382023	0.0539908	0.44998
CREB_MergedSSI_Homer_06956	chr11:120646874-120647057	184	0.077317	0.508275	1.04831	0.388172	0.263399	0.48821	0.448501	0.402239	0.398267	0.463273	0.190193	0.33283	0.307205	0.377853	1.50904	NoCRE	FastedDown	NM_007988	Fasn	6327	-1.582	9.6036	2.56501	0.161972	4.83729
CREB_MergedSSI_Homer_00486	chr11:120807363-120807477	115	0.0644308	3.76123	3.7739	3.68763	3.95099	2.53869	3.42277	1.30728	1.76375	3.24291	1.23625	2.21887	1.77009	2.59643	1.81312	FullCRE	NoChange	NM_027874	Csnk1d	3	1.3	2.68901	0.218299	0.269954	0.22499
CREB_MergedSSI_Homer_06876	chr11:121020693-121020801	109	0.0927804	0.508275	0.524153	0.582258	0.263399	0.195284	0.35408	0.703918	0.455162	0.555928	0.142645	0.554717	0.409607	0.381844	0.859474	NoCRE	NoChange	NM_025402	1110031I02Rik	7	1.114	0.096036	0.0545747	0.107982	0.44998
CREB_MergedSSI_Homer_03351	chr11:121052831-121052939	109	0.110821	0.508275	0.838645	1.3586	1.0536	0.683494	0.684555	0.905037	0.796534	0.648582	0.285289	0.887547	0.599782	0.642168	1.26103	NoCRE	NoChange	NM_026272	Narf	440	-1.332	3.26522	1.03692	0.0539908	4.16232
CREB_MergedSSI_Homer_02968	chr11:121075925-121076052	128	0.0463902	0.508275	1.15314	1.55269	1.317	0.97642	0.873398	1.0056	0.398267	0.648582	0.380385	0.66566	0.541267	0.707332	1.77748	NoCRE	FastedDown	NM_001080932	Foxk2	87	-1.543	0.288108	0.218299	0.107982	0.562475
CREB_MergedSSI_Homer_04610	chr11:121142920-121143044	125	0.0927804	0.508275	0.524153	0.776344	0.526798	0.390568	0.472107	0.603358	0.682743	0.741237	0.427934	0.66566	0.555895	0.514001	0.873501	HalfCRE	Unassigned	---	---	NA	NA	6.05027	3.00161	0.269954	1.46244
CREB_MergedSSI_Homer_00043	chr11:121170469-121170579	111	0.103089	4.87944	8.59611	11.0629	5.13628	8.10428	7.0816	7.2403	4.94989	7.69033	2.99553	5.76905	5.09083	6.08622	1.31886	FullCRE	NoChange	NM_025793	Wdr45l	13	-1.148	1.24847	0.436597	0	1.12495
CREB_MergedSSI_Homer_01792	chr12:3235256-3235386	131	0.0927804	1.52482	0.314492	1.74677	2.10719	1.26935	1.20387	0.804478	1.30859	1.38982	0.855867	0.66566	0.950874	1.07737	1.38576	FullCRE	NoChange	NR_015551	1700012B15Rik	469	1.152	0.672252	0.272873	0.107982	0.899961
CREB_MergedSSI_Homer_00223	chr12:3235689-3235811	123	0.100512	5.08275	4.40288	6.21075	5.13628	3.41747	4.57944	4.22351	2.90166	3.89149	1.56909	3.55019	2.86725	3.72334	1.50286	FullCRE	NoChange	NR_015551	1700012B15Rik	40	1.152	0.864324	0.163724	0.161972	0.562475
CREB_MergedSSI_Homer_03050	chr12:3309903-3310021	119	0.0798943	0.60993	1.25797	1.74677	0.921897	0.878778	0.944214	0.703918	0.512057	0.555928	0.142645	0.66566	0.438865	0.691539	2.0988	NoCRE	NoChange	NM_016676	Rab10	7	-1.1	0.288108	0.545747	0.0539908	0.562475
CREB_MergedSSI_Homer_02590	chr12:3426774-3426904	131	0.0670081	0.914894	1.15314	1.74677	0.658498	0.781136	0.897003	1.40784	0.625848	0.741237	0.570578	1.10943	0.687555	0.792279	1.17947	HalfCRE	NoChange	NM_172421	Asxl2	44	1.055	0.672252	0.81862	0	1.46244
CREB_MergedSSI_Homer_05184	chr12:3791972-3792082	111	0.0798943	0.20331	1.04831	1.16452	1.1853	0.292926	0.613739	0.402239	0.284476	0.185309	0.332837	0.554717	0.336463	0.475101	2.21323	NoCRE	Unassigned	---	---	NA	NA	0.384144	0.327448	0.161972	0.22499
CREB_MergedSSI_Homer_04694	chr12:3806324-3806434	111	0.0670081	0.508275	0.628983	1.3586	0.395099	1.07406	0.70816	0.10056	0.227581	0.926546	0.190193	0.33283	0.307205	0.507683	2.23041	NoCRE	NoChange	NM_007872	Dnmt3a	600	1.219	0.576216	0.436597	0	0.67497
CREB_MergedSSI_Homer_03062	chr12:3959926-3960060	135	0.0850487	0.508275	0.419322	0.582258	0.526798	1.65991	0.70816	1.5084	0.398267	0.926546	0.380385	0.99849	0.672926	0.690543	0.87761	HalfCRE	NoChange	NM_008895	Pomc	5025	1.086	0.192072	0.163724	0.0539908	0.337485
CREB_MergedSSI_Homer_01425	chr12:4082387-4082506	120	0.0824715	0.711585	1.67729	2.32903	2.50229	1.36699	1.53435	1.0056	1.02411	2.0384	0.427934	2.32981	1.11179	1.32307	1.25804	FullCRE	NoChange	NM_153082	Dnajc27	14	1	0.192072	0.218299	0.107982	0.22499
CREB_MergedSSI_Homer_03872	chr12:4241937-4242063	127	0.0927804	0.20331	0.838645	0.582258	0.921897	0.48821	0.542923	1.20672	0.568953	1.11186	0.427934	0.443773	0.614411	0.578667	0.807165	NoCRE	NoChange	NM_134046	Cenpo	72	-1.195	0.384144	0.545747	0.107982	0.787465
CREB_MergedSSI_Homer_01698	chr12:4424521-4424632	112	0.0670081	0.81324	0.838645	1.94086	1.4487	2.53869	1.46353	0.804478	0.739638	0.741237	0.570578	1.55321	0.789957	1.12674	1.71919	NoCRE	NoChange	NM_010881	Ncoa1	66634	1.072	1.24847	0.0545747	0.593899	0.112495
CREB_MergedSSI_Homer_01681	chr12:4865803-4865915	113	0.0670081	0.40662	1.46763	1.3586	1.317	1.95284	1.27469	1.81007	0.739638	1.48247	0.665674	1.10943	1.00939	1.14204	1.11974	FullCRE	NoChange	NM_001170858	BC068281	105	-1.22	0.192072	0.327448	0.0539908	0.337485
CREB_MergedSSI_Homer_05840	chr12:4933068-4933236	169	0.0670081	0.60993	0.628983	1.16452	0.790198	0.48821	0.519318	0.301679	0.512057	0.926546	0.190193	0.110943	0.351092	0.435205	1.80357	HalfCRE	NoChange	NM_145441	Ubxn2a	207	-1.17	0	0.272873	0.0539908	0.562475
CREB_MergedSSI_Homer_04113	chr12:4933494-4933655	162	0.0747398	0.711585	0.524153	0.776344	0.790198	0.878778	0.684555	0.905037	0.341372	0.741237	0.332837	0.66566	0.424236	0.554395	1.23271	HalfCRE	NoChange	NM_145441	Ubxn2a	214	-1.17	0.768288	0.109149	0	0.22499
CREB_MergedSSI_Homer_00435	chr12:4943137-4943251	115	0.0824715	3.76123	2.4111	3.29946	2.50229	4.00332	3.06869	3.51959	2.27581	4.0768	1.42645	2.99547	2.44301	2.75585	1.11776	FullCRE	NoChange	NM_001099628	Atad2b	71	-1.07	0.192072	0.163724	0.0539908	0.22499
CREB_MergedSSI_Homer_06146	chr12:5436547-5436655	109	0.0798943	0.20331	0.419322	0.388172	0.921897	0.195284	0.401291	1.10616	0.739638	0.185309	0.142645	0.33283	0.438865	0.420078	0.84896	HalfCRE	NoChange	NR_015579	2810032G03Rik	34090	1	0.096036	0.163724	0.0539908	0.337485
CREB_MergedSSI_Homer_07026	chr12:6186873-6186981	109	0.108244	0.304965	0.314492	0.388172	0.526798	0.292926	0.35408	0.301679	0.568953	0.370618	0.332837	0.33283	0.394978	0.374529	0.958276	NoCRE	Unassigned	---	---	NA	NA	0.096036	0.163724	0.107982	0
CREB_MergedSSI_Homer_00242	chr12:8234073-8234185	113	0.103089	4.16785	4.40288	5.04623	4.87289	3.80804	4.27257	3.72071	2.04823	4.54008	1.75928	5.43622	2.95502	3.6138	1.27384	FullCRE	NoChange	NM_001167768	1110057K04Rik	4	-1.302	0.96036	0.600321	0.215963	1.23745
CREB_MergedSSI_Homer_05379	chr12:8339294-8339441	148	0.0850487	0.508275	0.524153	0.582258	0.263399	0.48821	0.472107	0.402239	0.284476	0.741237	0.760771	0.554717	0.453494	0.4628	0.862528	NoCRE	NoChange	NM_021429	Hs1bp3	72	-1.076	0.768288	0.218299	0.107982	0.44998
CREB_MergedSSI_Homer_01550	chr12:8700086-8700196	111	0.0695853	1.32151	2.09661	1.94086	1.97549	1.8552	1.79401	0.703918	0.512057	1.0192	0.285289	1.44226	0.672926	1.23347	2.31903	NoCRE	NoChange	NM_001160221	Pum2	0	1.164	0.192072	0.218299	0	0
CREB_MergedSSI_Homer_07392	chr12:8837470-8837580	111	0.0670081	0.711585	0.838645	0.582258	0	0.390568	0.495712	0.201119	0.398267	0.277964	0.190193	0.33283	0.219432	0.357572	1.8017	HalfCRE	Unassigned	---	---	NA	NA	1.53658	0.382023	0.161972	0.67497
CREB_MergedSSI_Homer_06610	chr12:8855923-8856033	111	0.0902032	0.20331	0.628983	0.97043	0.526798	0.390568	0.424896	0.502799	0.512057	0.463273	0.237741	0.443773	0.365721	0.395308	1.25951	NoCRE	Unassigned	---	---	NA	NA	9.31549	2.78331	0.107982	4.38731
CREB_MergedSSI_Homer_05325	chr12:8904919-8905029	111	0.0798943	0.914894	0.733814	1.55269	0.263399	0.390568	0.684555	0.402239	0.398267	0.185309	0.332837	0.110943	0.24869	0.466622	2.69682	HalfCRE	Unassigned	---	---	NA	NA	3.16919	0.491172	0.593899	0.67497
CREB_MergedSSI_Homer_03841	chr12:8947607-8947722	116	0.113398	0.101655	1.04831	0.97043	0.658498	0.97642	0.637344	0.502799	0.853429	0.741237	0.237741	0.776604	0.526638	0.581991	1.20679	HalfCRE	NoChange	NM_008640	Laptm4a	349	-1.004	0.576216	0.436597	0.215963	1.23745
CREB_MergedSSI_Homer_02802	chr12:8947993-8948141	149	0.0850487	1.62648	0.943475	0.582258	1.0536	0.585852	0.849792	1.10616	0.682743	0.463273	0.713223	0.33283	0.643668	0.74673	1.4528	NoCRE	NoChange	NM_008640	Laptm4a	751	-1.004	0.48018	0.327448	0.0539908	0.562475
CREB_MergedSSI_Homer_02294	chr12:9056117-9056254	138	0.0721625	0.40662	1.46763	1.3586	1.0536	0.585852	0.873398	0.603358	0.682743	1.57513	0.427934	2.10792	0.87773	0.875564	0.902764	HalfCRE	NoChange	NM_029321	Ttc32	180	-1.071	0.384144	0.654896	0	1.57493
CREB_MergedSSI_Homer_03944	chr12:9056457-9056567	111	0.134016	0.60993	1.15314	0.582258	0.658498	0.585852	0.66095	1.10616	0.512057	0.741237	0.142645	0.554717	0.482751	0.57185	1.17432	FullCRE	NoChange	NM_029321	Ttc32	506	-1.071	0.864324	0.436597	0.161972	0.337485
CREB_MergedSSI_Homer_02646	chr12:10416723-10416847	125	0.0592764	0.304965	1.15314	1.3586	1.4487	0.97642	0.944214	0.502799	0.625848	1.29716	0.332837	1.10943	0.614411	0.779312	1.35515	NoCRE	NoChange	NM_023697	Rdh14	2	1.051	0.672252	0.382023	0.107982	1.12495
CREB_MergedSSI_Homer_06804	chr12:11292239-11292389	151	0.0592764	0.508275	0.838645	0.388172	0.658498	0.781136	0.448501	0.603358	0.284476	0.463273	0.332837	0.443773	0.321834	0.385168	1.49208	NoCRE	NoChange	NM_025695	Smc6	84	1.322	0.672252	0.491172	0.161972	1.12495
CREB_MergedSSI_Homer_05082	chr12:12954003-12954113	111	0.0489674	0.304965	0.419322	0.776344	0.395099	1.46463	0.684555	0.301679	0.227581	0.0926546	0.380385	0.33283	0.277948	0.481251	2.51688	NoCRE	Unassigned	---	---	NA	NA	0.288108	0.109149	0.0539908	0.112495
CREB_MergedSSI_Homer_07083	chr12:13694049-13694159	111	0.0798943	0.304965	0.838645	0	0.790198	0.97642	0.495712	0.402239	0.227581	0.370618	0.285289	0	0.24869	0.372201	2.26349	FullCRE	Unassigned	---	---	NA	NA	3.36126	1.14607	0.323945	1.79992
CREB_MergedSSI_Homer_06867	chr12:16615230-16615340	111	0.0850487	0.304965	0.628983	0.776344	0.526798	0.390568	0.472107	0.703918	0.170686	0.463273	0.142645	0.443773	0.292577	0.382342	1.36552	NoCRE	FastedUp	NM_001130412	Lpin1	33	7.31	0.672252	0.545747	0.107982	0.112495
CREB_MergedSSI_Homer_04665	chr12:16899726-16899836	111	0.103089	0.20331	1.04831	0.388172	0.1317	0.878778	0.566528	0.603358	0.170686	1.0192	0.380385	0.66566	0.453494	0.510011	0.933425	FullCRE	Unassigned	---	---	NA	NA	2.20883	1.30979	0.0539908	1.91242
CREB_MergedSSI_Homer_01382	chr12:17264902-17265023	122	0.0721625	1.1182	0.838645	0.97043	1.97549	3.12454	1.67598	1.10616	1.02411	0.463273	0.855867	1.99698	1.02402	1.35	1.47388	NoCRE	Unassigned	---	---	NA	NA	1.44054	0.272873	0.431927	0.112495
CREB_MergedSSI_Homer_04810	chr12:17291903-17292056	154	0.077317	1.1182	0.628983	0.97043	0.395099	0.781136	0.66095	0.502799	0.227581	0.926546	0.0950963	0.776604	0.336463	0.498706	1.53991	NoCRE	FastedDown	NM_027959	Pdia6	94	-2.179	0.288108	0.218299	0.0539908	0.44998
CREB_MergedSSI_Homer_00250	chr12:17373854-17373972	119	0.0850487	3.1513	4.40288	6.59892	5.00459	4.29625	4.39059	4.72631	2.3896	3.52088	1.99702	2.66264	2.75022	3.57041	1.53329	HalfCRE	NoChange	NM_001008421	Nol10	59	1	0.192072	0.327448	0	0.562475
CREB_MergedSSI_Homer_04061	chr12:17570316-17570427	112	0.0463902	0.40662	0.628983	0.97043	0.526798	0.97642	0.637344	1.40784	0.398267	0.833892	0.285289	0.66566	0.482751	0.560048	0.97725	HalfCRE	FastedDown	NM_013614	Odc1	18	-1.52	0.384144	0.218299	0.0539908	0.337485
CREB_MergedSSI_Homer_05935	chr12:21620138-21620248	111	0.0953577	0.508275	0.628983	0.776344	0.658498	0.48821	0.566528	0.402239	0.341372	0.555928	0.190193	0.554717	0.292577	0.429552	1.49689	NoCRE	NoChange	NM_009615	Adam17	110	-1.007	0.192072	0.491172	0.107982	0.67497
CREB_MergedSSI_Homer_01809	chr12:21664244-21664364	121	0.0927804	1.72813	0.943475	0.582258	2.10719	1.65991	1.39272	1.30728	0.625848	1.20451	0.475482	0.66566	0.74607	1.06939	1.64088	FullCRE	NoChange	NM_011739	Ywhaq	376	-1.144	0.768288	0.163724	0.107982	0.67497
CREB_MergedSSI_Homer_03750	chr12:25014179-25014291	113	0.0695853	0.914894	1.3628	1.55269	0.921897	0.195284	0.920608	0.201119	0.398267	0.277964	0.237741	0.33283	0.263319	0.591964	3.41701	NoCRE	Unassigned	---	---	NA	NA	0.096036	0.163724	0.107982	0
CREB_MergedSSI_Homer_01383	chr12:25240815-25240937	123	0.0592764	2.0331	0.733814	1.94086	1.84379	1.75756	1.55795	1.70952	0.625848	2.31637	0.808319	1.22038	1.14105	1.3495	1.2438	FullCRE	FastedUp	NM_178357	Klf11	425	1.577	0.288108	0.382023	0.0539908	0.112495
CREB_MergedSSI_Homer_02799	chr12:25687924-25688039	116	0.0592764	0.914894	1.3628	0.97043	0.526798	1.36699	0.967819	0.905037	0.341372	0.833892	0.665674	0.554717	0.526638	0.747228	1.55783	HalfCRE	NoChange	NM_010496	Id2	2808	-1.439	0.864324	0.545747	0.161972	1.01246
CREB_MergedSSI_Homer_07257	chr12:25699895-25700003	109	0.0721625	0.20331	0.733814	0	0.395099	0.48821	0.377685	0.804478	0.341372	0.277964	0.190193	0.776604	0.351092	0.364389	0.761493	NoCRE	Unassigned	---	---	NA	NA	1.0564	0.491172	0.593899	1.23745
CREB_MergedSSI_Homer_04978	chr12:25819202-25819312	111	0.103089	0.304965	0.628983	1.16452	1.0536	0.585852	0.566528	0.301679	0.398267	1.20451	0.285289	0.33283	0.409607	0.488068	1.48178	HalfCRE	Unassigned	---	---	NA	NA	6.72252	3.21991	1.02583	3.37485
CREB_MergedSSI_Homer_07290	chr12:25821054-25821162	109	0.0902032	0.508275	0.628983	0.388172	0.1317	0.292926	0.330475	0.10056	0.341372	0.648582	0.380385	0.776604	0.394978	0.362727	0.867654	HalfCRE	Unassigned	---	---	NA	NA	4.22558	1.96469	0.701881	1.79992
CREB_MergedSSI_Homer_05428	chr12:27169352-27169460	109	0.126284	0.101655	0.419322	0.388172	0.526798	0.48821	0.377685	0.201119	0.568953	0.648582	0.52303	0.776604	0.541267	0.459476	0.707856	NoCRE	Unassigned	---	---	NA	NA	0.384144	0.491172	0	0
CREB_MergedSSI_Homer_04710	chr12:29222148-29222258	111	0.115976	1.01655	1.25797	0.388172	0.526798	0.292926	0.590134	0.703918	0.284476	0.833892	0.332837	0.554717	0.424236	0.507185	1.2851	NoCRE	NoChange	NM_011300	Rps7	18	-1.044	0.48018	0.600321	0.0539908	0.44998
CREB_MergedSSI_Homer_00634	chr12:29235817-29235941	125	0.0747398	1.93144	3.24975	5.04623	2.37059	2.53869	2.6674	2.31287	1.2517	3.33557	1.42645	2.44075	1.85786	2.26263	1.4058	FullCRE	NoChange	NM_011275	Rnaseh1	8	-1.13	0.384144	0.382023	0	0.44998
CREB_MergedSSI_Homer_07524	chr12:29336661-29336771	111	0.0721625	1.01655	0	0.388172	0.658498	0.683494	0.424896	0	0.284476	0.370618	0.427934	0.443773	0.277948	0.351422	1.799	NoCRE	NoChange	NM_001161411	Ttc15	5	1.063	1.53658	0.382023	0	0.337485
CREB_MergedSSI_Homer_01438	chr12:29337996-29338125	130	0.0592764	1.21986	2.51593	0.97043	2.37059	1.1717	1.55795	1.30728	0.853429	1.94575	0.475482	2.10792	1.0679	1.31293	1.23299	HalfCRE	NoChange	NM_201357	Tssc1	34	-1.212	0.096036	0.109149	0.0539908	0.22499
CREB_MergedSSI_Homer_04625	chr12:29484570-29484702	133	0.087626	0.304965	0.733814	0	0.658498	0.683494	0.424896	0.502799	0.739638	0.648582	0.52303	0.66566	0.599782	0.512339	0.77305	FullCRE	Unassigned	---	---	NA	NA	2.59297	1.58267	1.83569	3.03737
CREB_MergedSSI_Homer_06662	chr12:29877178-29877286	109	0.0850487	0.20331	0.314492	0.388172	0.790198	0.48821	0.330475	0.603358	0.455162	0.0926546	0.570578	0.776604	0.453494	0.391984	0.874327	NoCRE	Unassigned	---	---	NA	NA	1.63261	0.382023	0.0539908	2.2499
CREB_MergedSSI_Homer_04676	chr12:31497583-31497762	180	0.0798943	0.60993	0.733814	1.3586	0.526798	0.878778	0.637344	0.502799	0.455162	0.463273	0.332837	0.66566	0.38035	0.508847	1.69768	NoCRE	NoChange	NM_001110239	Acp1	7	-1.19	0.096036	0.218299	0	0.337485
CREB_MergedSSI_Homer_01059	chr12:31937445-31937560	116	0.103089	1.21986	2.83043	1.94086	1.97549	1.36699	1.7704	2.61455	1.2517	2.13106	0.760771	2.44075	1.53603	1.65321	1.01465	HalfCRE	NoChange	NM_007861	Dld	8	-1.1	3.16919	0.218299	0.161972	0.67497
CREB_MergedSSI_Homer_04494	chr12:32085491-32085611	121	0.077317	0.711585	0.628983	0.776344	0.263399	0.683494	0.519318	0.703918	0.398267	0.833892	0.237741	0.99849	0.526638	0.522978	0.965797	NoCRE	NoChange	NM_134048	Cbll1	45	-1.166	0.096036	0.327448	0.107982	0.787465
CREB_MergedSSI_Homer_01054	chr12:32219875-32219992	118	0.0489674	1.42317	1.67729	3.68763	2.10719	1.1717	1.72319	1.30728	1.42238	2.77964	0.618126	3.55019	1.60917	1.66618	1.04023	FullCRE	NoChange	NM_001164090	Bcap29	27	1.121	0.096036	0.382023	0	0.112495
CREB_MergedSSI_Homer_00062	chr12:32240021-32240134	114	0.100512	5.1844	6.70916	7.56935	6.71668	6.34673	6.32623	5.43022	3.98267	7.9683	2.94799	6.21283	4.75437	5.5403	1.22547	FullCRE	NoChange	NM_028002	Dus4l	3	-1.221	1.44054	0.436597	0	0.44998
CREB_MergedSSI_Homer_02770	chr12:32535790-32535906	117	0.0902032	0.81324	1.25797	2.13495	1.1853	0.48821	0.920608	0.402239	0.455162	1.0192	0.52303	1.10943	0.585153	0.752881	1.67556	NoCRE	FastedUp	NM_153198	Hbp1	64	1.696	0.96036	0.218299	1.88968	0.67497
[truncated: 6,022 more rows]
